# Supplementary material for: Peripheral nerve resident macrophages share tissue-specific programming and features of activated microglia
Source: Nat Commun. 2020 May 21;11:2552. doi: 10.1038/s41467-020-16355-w (PMC7242366; doi:10.1038/s41467-020-16355-w)
Supplement: Supplementary file 4 — Supplementary Data 1 [file 41467_2020_16355_MOESM4_ESM.xlsx]

## Sheet: Total normalized
	Lung1	Lung2	Lung3	Spleen1	Spleen2	Spleen3	SPM1	SPM2	SPM3	LPM1	LPM2	LPM3	Spinal1	Spinal2	Spinal3	Brain1	Brain2	Brain3	DRG1	DRG2	DRG3	SN1	SN2	SN3	FN1	FN2	FN 3	VN1	VN2	VN3
0610005C13Rik	1	2.50923	1	14.5141	17.1107	2.46221	1	1	1	1	1	1.87065	5.06865	4.05698	10.1253	15.7556	2.87732	15.323	13.7319	11.1486	34.0924	4.11328	3.16712	2.27226	4.58908	2.63444	6.71993	3.47964	2.48982	1
0610006L08Rik	1	1	1	1	1	1	1	1	1	1	1	1	3.44119	1	1	1	1	1	1	1	1	1	1	1	1	1	1	1	1	1
0610009B22Rik	62.7433	46.2768	103.43	29.4508	50.9431	67.5305	98.7752	126.86	115.563	65.4922	46.1348	138.562	70.1671	56.0257	46.6267	69.6136	86.4182	98.6568	109.929	130.395	149.916	66.3789	80.4612	61.4324	37.7881	59.0227	60.6507	69.6033	76.236	44.1623
0610009E02Rik	9.41954	5.52768	3.3018	8.82396	7.44427	3.92442	7.11095	5.33999	2.10689	7.278	8.2538	5.35324	3.44119	5.07598	4.42201	6.90225	3.81598	1	8.07329	3.53715	10.455	9.30209	4.61187	1	1.89727	4.26889	1	1.82655	3.23473	2.51447
0610009L18Rik	20.6456	47.7861	82.7139	29.4508	12.2775	3.19331	10.7775	19.4449	14.2827	7.278	10.6717	8.83583	6.69611	5.07598	4.42201	6.90225	11.3253	41.3648	8.07329	39.0572	93.1861	28.5007	9.6685	10.542	3.69181	3.45166	6.71993	7.61237	11.4287	1.75723
0610009O20Rik	121.68	144.377	111.486	244.254	198.356	206.44	136.052	91.0547	126.079	276.661	367.72	201.249	171.883	220.084	161.834	453.26	496.613	624.701	145.295	69.503	81.3673	128.126	127.416	130.771	116.748	112.959	118.667	158.87	147.002	142.603
0610010F05Rik	50.114	76.4614	73.5067	30.162	41.2767	40.4796	40.1101	53.6223	100.067	40.9509	61.4483	31.4727	96.2065	74.3676	43.2047	16.4934	41.3624	2.30209	29.2932	33.9829	36.4562	124.494	65.2913	121.865	124.823	194.681	92.5189	164.656	128.38	144.117
0610010K14Rik	17.8391	13.8284	13.6599	32.2959	20.3328	19.2776	11.9997	11.85	15.3896	8.99018	11.4777	12.3184	26.2256	34.6268	28.376	71.827	114.578	111.678	102.855	69.503	31.7287	14.4909	40.7306	14.3587	14.4591	18.1617	21.4283	10.092	12.1737	14.6302
0610012D04Rik	2.40326	2.50923	9.0563	4.55635	5.8332	11.9666	6.49985	3.71249	9.30169	7.278	4.22391	3.61194	12.3922	30.5508	15.8287	11.3289	20.7119	6.20836	1	1	1	3.5944	3.8895	11.1781	9.07543	5.90333	5.08566	9.26546	9.19401	12.3585
0610012G03Rik	1042.22	875.598	2131.32	297.599	77.5257	5.38662	340.769	401.906	530.648	342.295	416.079	22.7662	108.412	68.2536	93.3941	8.37781	75.1542	528.347	91.5381	1698.35	1733.63	267.186	255.276	187.386	141.871	179.154	211.003	197.718	186.483	186.522
0610025J13Rik	3.80651	1	1	1	1	1	1	1	1	1	1	1	2.62746	2.01899	1	6.16447	9.44795	6.20836	1	1	1	1	1	1	1	1	1	1	1	1
0610030E20Rik	487.93	456.032	483.227	747.833	551.18	561.757	398.823	398.651	401.142	349.144	434.616	383.215	331.375	329.116	296.433	581.634	738.788	571.316	917.699	939.745	887.405	438.416	494.382	336.241	275.565	361.395	493.731	427.498	339.189	295.564
0610031O16Rik	1	1	1	1	1	1	1	1	1	1	1	1	1.81373	2.01899	1	1	1	1	1	1	1	1	1	1.63613	1	1	1	1	1	1
0610033M10Rik	1	1.75461	1	1	1	1	1	1	1	1	1	1	1	1	1	1	1	1	1	1	1	1	2.44475	1	1	1	1	1	1	1
0610037L13Rik	229.731	232.667	368.137	266.303	382.823	331.459	219.161	171.887	185.298	322.319	320.167	304.856	585.259	555.333	484.643	825.101	1124.58	961.943	416.91	467.836	502.114	299.356	409.864	277.717	281.846	293.565	351.55	328.312	319.822	377.345
0610038B21Rik	1	5.52768	2.1509	6.69016	11.4719	1.7311	8.33314	18.3599	19.8172	9.56091	10.6717	1.87065	1	1	1	1	2.87732	11.4167	1	1	10.455	22.2741	12.558	19.4478	14.4591	10.8067	6.71993	10.9186	4.72455	10.0868
0610039K10Rik	1	7.03691	4.4527	12.3803	5.02767	1.7311	1	2.62749	1.55345	2.14145	2.61196	1	5.06865	9.15196	4.42201	12.0667	23.5279	43.969	12.3173	26.3715	10.455	30.0573	9.6685	5.45291	1.89727	8.35499	15.7084	10.9186	13.6635	18.4164
0610040B10Rik	10.8228	1	1	4.55635	2.61107	7.57994	3.44438	8.59498	3.76723	1.57073	5.02989	7.96519	7.50984	8.13296	12.4067	7.64003	1	6.20836	3.82932	6.0743	5.72749	4.63216	6.779	4.81678	3.69181	3.45166	5.9028	3.47964	6.21437	1.75723
0610040F04Rik	1	1	1	1	1	1	1	1	1	1	1	1	1	1	1	1	1	1	1	1	1	1	1	1	1	1	1	1	1	1
0610040J01Rik	8.01628	8.54614	3.3018	299.733	350.602	134.061	39.499	40.0599	36.4206	105.443	174.285	82.8409	1016.54	965.988	996.804	2170.08	3151.15	2909.87	663.06	797.665	539.934	175.344	170.758	154.944	180.454	148.1	211.82	298.557	282.576	295.564
0610043K17Rik	2.40326	4.01846	13.6599	10.9578	3.4166	6.84883	1.61109	2.085	1.55345	2.14145	5.02989	1	4.25492	3.03799	4.42201	2.47556	4.75464	11.4167	8.07329	3.53715	8.09124	3.5944	6.05662	7.3613	1	5.90333	1.81713	5.13273	9.93892	2.51447
1010001B22Rik	1	4.77307	1	1	1	1	1	1	1.55345	1.57073	1.80598	2.7413	1.81373	2.01899	1	6.16447	1	6.20836	2.41466	21.2972	1	4.11328	3.16712	1.63613	1	3.45166	4.26853	1	3.23473	4.02894
1010001N08Rik	1	1	1	1	1	1	1	1	1	31.2485	17.1196	11.4478	1	1	1	1	1	1	1	1	1	1	1	1	1	1	1	1	1	1
1110002E22Rik	1	1.75461	1	9.53523	1	1	1	1	1	1	1	2.7413	4.25492	1	1	1.73778	4.75464	1	1	1	1	1	5.33425	4.81678	1.89727	1.81722	2.63427	1	1	1
1110002J07Rik	1	1	1	1	1	1	5.88876	2.085	1	1	1	1	4.25492	1	1	1	1.93866	1	12.3173	11.1486	1	6.70768	6.05662	4.18065	1.89727	6.72055	11.6227	1.82655	16.6431	8.57234
1110002L01Rik	12.226	7.79153	4.4527	27.317	13.083	17.0843	6.49985	4.25499	8.1948	11.8438	12.2837	12.3184	40.0591	38.7028	37.5014	23.1334	29.1598	16.6251	8.07329	3.53715	1	15.0098	19.7817	17.5394	21.6372	9.98944	18.9769	12.5716	16.6431	12.3585
1110002O04Rik	1	1	1	1	1.80553	1	1	1	2.66034	1	1	1	1	1	1	1	1	1	5.24398	1	1	1	1	1	1	1	1	1	1	1
1110003F10Rik	1	1	1	3.84508	4.22214	2.46221	2.22219	4.25499	5.42757	2.71218	1	1.87065	19.7158	2.01899	14.688	1.73778	3.81598	1	1	1	3.36375	1	1.72237	1.63613	2.79454	5.08611	1	1.82655	3.23473	1.75723
1110004E09Rik	170.794	165.506	289.876	58.6128	38.0546	119.439	64.5539	38.9749	38.6343	109.438	126.733	136.821	22.157	29.5318	32.9387	73.3025	79.8475	90.8442	165.1	168.452	123.915	25.9063	28.4502	30.262	27.9181	18.1617	34.5024	24.9698	42.715	23.717
1110004F10Rik	935.569	898.991	364.685	420.649	317.575	418.46	626.761	503.896	598.722	522.074	678.827	482.468	242.678	147.735	212.024	433.34	405.563	433.294	544.229	460.224	577.754	261.478	268.279	241.457	269.284	291.114	320.499	277.066	227.453	183.493
1110006O24Rik	2.40326	5.52768	10.2072	15.9367	21.9439	17.8154	7.72204	15.105	12.6224	14.1267	15.5076	12.3184	3.44119	15.2659	11.266	31.249	68.5836	59.5941	34.9518	39.0572	60.0936	10.8587	14.0027	7.99743	5.48635	15.71	5.9028	5.95928	2.48982	9.32957
1110008E08Rik	1	1	1	1	1	1	1	1	1	1	1	1	1	1	1	1	1	1	1	1	1	1	1	1	1	1	1	1	1	1
1110008F13Rik	83.7921	516.401	266.858	9.53523	3.4166	14.891	21.7772	75.3223	568.282	43.2338	17.1196	11.4478	26.2256	38.7028	21.532	3.95112	3.81598	56.9899	32.1225	31.4458	15.1825	148.881	9.6685	34.0788	26.1236	42.6783	43.4909	53.0724	46.4395	26.746
1110008L16Rik	13.6293	10.0554	10.2072	40.1198	27.5826	14.1599	30.9436	43.3149	8.74825	23.2584	29.2092	24.5075	19.7158	28.5129	50.0487	52.6447	30.0985	28.3439	30.7078	8.61145	48.2749	24.3496	33.5069	20.72	44.9662	36.9577	26.3311	39.8477	43.4599	41.8906
1110008P14Rik	579.141	498.291	926.324	96.3101	65.4427	88.0014	147.663	140.422	147.11	103.731	158.972	92.4181	9.95104	9.15196	18.11	12.0667	10.3866	21.8334	145.295	224.269	464.294	44.0671	26.2831	26.4452	22.5345	13.2583	21.4283	25.7964	15.1533	15.3874
1110012L19Rik	29.0651	18.3561	43.5833	15.9367	37.249	28.782	11.3886	46.0274	14.2827	23.8291	10.6717	42.7911	31.108	33.6078	39.7827	20.1823	26.3438	11.4167	81.6355	84.7259	45.9112	59.6335	56.6229	60.7963	35.9935	18.9789	28.7825	49.7662	77.7258	47.1913
1110015O18Rik	1	1	1	1	1	1	1	1	1	1	1	1	1	1	2.14067	1	1	1	1	1	1	1	1.72237	1	1	1	1	1	1	1
1110017D15Rik	3.80651	1	1	1	1	1	1	1	1	1.57073	2.61196	1	9.13731	1	1	2.47556	1	1	1	13.6857	1	1	3.16712	1	2.79454	3.45166	1	1	1	1
1110018N20Rik	1	1	2.1509	1	1.80553	2.46221	1	1	1	1	1	1	1	1	2.14067	1	1	3.60418	1	1	1	1	1	1	1	1	1	1	1	1
1110019B22Rik	1	1	1	1	1	1	1	1	1	1	1	1	1	1	1	1	1	1	1	1	1	1	1	1	1	1	1	1	1	1
1110019D14Rik	3.80651	1	5.6036	3.84508	7.44427	2.46221	4.66657	10.765	3.21378	14.6974	5.02989	27.1194	30.2943	17.3039	10.1253	17.2312	11.3253	6.20836	13.7319	18.76	34.0924	14.4909	18.337	13.0865	18.9454	26.3339	11.6227	10.092	1.74491	18.4164
1110020A21Rik	1	3.26384	9.0563	1.71127	2.61107	3.19331	1	1.5425	1.55345	4.42436	5.02989	2.7413	3.44119	3.03799	4.42201	7.64003	4.75464	3.60418	16.5612	23.8343	8.09124	3.07552	1	4.81678	4.58908	1.81722	1	1.82655	1.74491	7.81511
1110025L11Rik	1	1	1	1	1	1	1	1	1	1	1	1	8.32358	1	1	1	1	1	1	1	1	1	1	1	1	1	1	1	1	1
1110025M09Rik	2.40326	1	3.3018	4.55635	3.4166	1.7311	2.22219	1	1	1.57073	4.22391	5.35324	16.4609	5.07598	6.70334	3.95112	1	3.60418	3.82932	8.61145	1	3.5944	1.72237	2.27226	4.58908	4.26889	2.63427	3.47964	3.97964	7.05787
1110028F11Rik	1	1	1	1	1	1	1	1.5425	1	1	1	1	1	1	1	1	1	1	1	1	1	1	1	1	1	1	1	1	1	1
1110028F18Rik	1	1	1	1	1	1	1	1	1	1	1	1	1	1	2.14067	1	1	1	1	1	1	1	1	1	1.89727	1	3.4514	1	1	1
1110032A03Rik	38.8879	80.2345	60.8468	101.289	75.1091	66.0683	57.8318	82.3747	98.96	106.014	129.15	96.7713	70.9808	43.7978	78.5655	114.618	97.6821	119.49	142.466	168.452	142.825	91.8041	77.5717	74.155	61.1171	66.3777	50.028	72.083	57.6132	77.4806
1110032F04Rik	1	1	1	1	1	1	1	1	1	1	1	1	1	1	1	1	1	1	1	1	1	1	1	1	1	1	1	1	1	1
1110034G24Rik	65.5498	69.6699	75.8085	111.958	98.4696	79.9592	128.108	101.362	110.029	167.082	198.465	145.528	77.4907	67.2346	72.8621	92.4848	110.823	85.6359	163.686	231.881	185.372	64.8223	78.2941	62.7046	55.7335	47.5816	63.9192	72.9095	54.6335	72.18
1110035H17Rik	5.20977	5.52768	14.8108	8.11269	9.05534	2.46221	5.88876	3.16999	6.53446	7.278	9.05978	8.83583	1.81373	4.05698	1	7.64003	13.2026	10.1146	16.5612	31.4458	10.455	8.26433	8.94612	1.63613	4.58908	3.45166	1.81713	5.13273	3.97964	1
1110036E04Rik	1	1	1	1	1	1	1	1	1	1	1	1	5.88238	1	1	1	1	1	1	1	1	1	1	1	1	1	1	1	1	1
1110038B12Rik	158.165	163.242	148.315	135.43	111.358	92.388	83.4978	76.9498	95.6393	127.701	158.166	122.891	66.9122	28.5129	59.1741	76.2537	47.9331	50.4794	237.248	234.418	232.647	133.833	99.243	110.414	40.4799	53.3022	108.862	81.175	69.5318	72.18
1110038F14Rik	325.152	272.661	506.245	209.402	150.024	199.129	186.162	163.749	230.127	190.481	297.6	210.826	97.0202	64.1777	68.2994	237.09	417.766	312.2	713.988	929.597	1055.23	128.645	154.866	141.585	104.186	80.2705	154.621	125.808	129.869	106.256
1110046J04Rik	3.80651	4.77307	2.1509	4.55635	10.6664	3.19331	7.11095	3.71249	2.66034	2.71218	2.61196	6.22389	9.13731	2.01899	10.1253	1	1	1	1	18.76	41.1837	8.78321	1	10.542	1.89727	4.26889	1.81713	5.13273	8.4491	7.81511
1110051M20Rik	159.568	110.419	121.845	119.071	91.2198	65.3372	35.2213	37.3474	28.1189	44.3753	40.4929	37.5672	109.226	128.374	116.208	167.738	139.922	129.907	81.6355	112.635	123.915	74.1621	99.243	54.435	53.939	52.485	68.0049	70.4299	71.7665	59.307
1110057P08Rik	1	1	1	1	1	1	1	1	1	1	1	1	3.44119	1	1	1	1	1	1	1	1	1	1	1	1	1	1	1	1	1
1110059E24Rik	57.1302	48.5407	116.09	99.1552	111.358	69.7238	42.5544	49.8248	29.2258	82.0432	67.0902	108.96	116.55	94.7475	105.941	107.978	77.0315	76.5212	176.418	135.469	145.188	85.0586	114.413	137.768	102.392	119.497	67.1878	103.492	79.2156	51.7347
1110059G10Rik	50.114	47.7861	80.4121	70.7044	28.3882	39.7485	62.1095	92.1397	77.3756	74.6238	56.6125	88.0648	74.2358	84.5575	81.9875	71.0892	117.394	79.1254	199.052	275.012	121.551	106.333	65.2913	76.6995	79.9598	71.2811	88.4332	62.1644	64.3174	47.9485
1110060G06Rik	1	1	1	1	1	1	1	1	1	1	1	1	1	1	1	1	1	1	1	1	1	1	1	1	1	1	1	1	1	1
1110065P20Rik	41.6944	44.7676	81.563	26.6057	15.4996	9.77325	41.9434	42.7724	53.5774	22.1169	38.881	20.1543	6.69611	10.171	10.1253	20.1823	35.7305	56.9899	70.3183	112.635	88.4586	15.5287	10.3909	8.63356	4.58908	2.63444	6.71993	5.95928	22.6024	10.844
1190001M18Rik	1	1	1	1	1	1	1	1	1	1	1	1	5.88238	1	1	2.47556	1	2.30209	1	1	1	1	1	1	1	1	1	1	1	1
1190002N15Rik	12.226	41.7492	33.2252	67.1481	42.8878	20.7398	1.61109	7.50998	5.42757	6.13654	8.2538	5.35324	30.2943	24.4369	28.376	10.5912	7.57063	12.7188	8.07329	61.8916	74.2761	20.1986	34.9516	35.351	32.4045	45.9472	58.1993	15.8778	32.2862	17.6591
1190005I06Rik	72.5661	99.0998	132.203	3.84508	1.80553	3.19331	1	1	1	2.71218	1.80598	1.87065	1.81373	1	1	2.47556	7.57063	11.4167	1	1	1	1	1.72237	1	1.89727	1	1	1	1	1
1190007I07Rik	41.6944	42.5038	34.3761	45.0987	44.4988	40.4796	27.2771	20.5299	20.9241	46.6582	59.0304	41.9205	22.9707	25.4559	18.11	27.5601	41.3624	56.9899	61.8303	36.5201	43.5474	21.7552	25.5607	11.8142	19.8427	32.0544	18.1598	37.368	21.1126	28.2604
1190028D05Rik	1	1	1	1	1	1	1	1	1	1	1	1	1	1	1	1	1	1	1	1	1	1	1	1.63613	1	1	1	1	1	1
1200007C13Rik	3.80651	1	1	1	1	1	1	1.5425	1	1	1	1	1	1	1	1	3.81598	1	1	1	1	1.51888	1	1	1	1.81722	1	1	1	1
1300002E11Rik	72.5661	73.443	56.2432	70.7044	66.2482	63.8749	30.3325	28.1249	34.2068	32.39	39.6869	26.2488	36.8041	51.9497	44.3454	35.6757	36.6691	20.5314	46.2691	49.2058	29.3649	30.5762	30.6174	37.2594	45.8635	44.3127	61.4678	35.7149	54.6335	29.0177
1300014J16Rik	5.20977	10.81	20.5653	35.1409	38.8601	40.4796	5.27766	11.85	7.64135	8.41945	6.64184	4.48259	18.9021	10.171	37.5014	5.42669	15.0799	6.20836	12.3173	1	1	11.8965	8.94612	2.90839	13.5618	6.72055	10.8056	9.26546	15.1533	12.3585
1300017J02Rik	1	1.75461	1	7.40142	9.86087	36.8241	1.61109	2.085	1	1.57073	1.80598	1.87065	7.50984	4.05698	10.1253	5.42669	3.81598	8.81254	1	1	1	2.55664	1	1	1	1	1.81713	2.65309	3.97964	1
1500002C15Rik	15.0326	1.75461	18.2635	53.6339	89.6087	80.6903	18.7217	8.59498	9.85514	24.3998	32.4331	11.4478	12.3922	21.3799	18.11	23.1334	51.6877	27.0418	12.3173	33.9829	19.91	22.2741	47.232	32.1704	47.6581	63.9261	27.9654	29.1026	28.5617	47.9485
1500002F19Rik	2.40326	2.50923	1	1.71127	1.80553	1	3.44438	1.5425	1	2.71218	1	1	1	3.03799	1	1.73778	1.93866	1	1	1	1	3.5944	1	4.18065	1	1.81722	2.63427	1	3.23473	1
1500004A13Rik	9.41954	4.77307	5.6036	5.97889	13.8885	19.2776	7.72204	8.59498	5.98102	1.57073	7.44782	1.87065	33.5492	57.0447	32.9387	19.4445	12.2639	14.0209	9.48795	33.9829	29.3649	16.0475	20.5041	23.2646	32.4045	36.1405	23.8797	30.7557	45.6946	44.1623
1500005C15Rik	1	3.26384	6.7545	2.42254	13.8885	5.38662	5.88876	11.3075	1.55345	6.70727	2.61196	7.96519	18.0883	13.2279	16.9694	1	1	1	43.4398	21.2972	8.09124	5.66992	33.5069	19.4478	25.2263	16.5272	16.5255	19.184	9.19401	15.3874
1500009C09Rik	1	1	1	1	1	1	1	1	1	1	1	1	5.06865	1	2.14067	1	1	1	1	1	1	1	1	1	1	1	1	1	2.48982	1
1500009L16Rik	1	1	1	1	8.2498	8.31104	1	1	1	2.71218	1	1	1	1	3.28134	1	1	1	20.8052	1	8.09124	1	1	2.27226	1	1.81722	1	1	1	2.51447
1500011B03Rik	30.4684	39.4853	50.4887	158.191	179.023	109.203	109.775	102.99	98.96	65.4922	96.1054	61.9454	30.2943	32.5888	19.2507	60.0225	77.9702	80.4275	275.444	244.566	128.642	52.888	69.6256	46.1653	44.069	29.6028	28.7825	35.7149	15.1533	55.5208
1500011K16Rik	135.713	137.585	76.9594	94.1763	84.7755	95.3124	78.609	63.3873	60.7722	131.126	192.017	168.164	31.9218	28.5129	19.2507	87.3204	73.2769	103.865	266.956	292.772	334.288	53.9258	46.5096	41.7123	31.5072	25.5166	32.051	37.368	32.2862	44.1623
1500012K07Rik	1	1	1	1	1	1	1	4.25499	1	1	1	1	2.62746	3.03799	2.14067	1	1.93866	1	1	1	1	1	1	1	1	1	1	1	1	1
1500015A07Rik	8.01628	16.8469	19.4144	39.4085	33.2214	27.3197	21.1661	30.8374	26.4585	32.9607	34.8511	41.9205	22.157	18.3229	14.688	29.0357	21.6505	24.4376	47.6837	13.6857	5.72749	20.7175	45.0649	20.0839	36.8908	22.2478	12.4399	15.8778	24.0922	9.32957
1500015L24Rik	1	1	1	1	1	1	1	1	1	1	1	1	1	1	1	1	1	1	1	1	1	1	1	1	1	1	1	1	1	1
1500015O10Rik	1	1	1	1	1	1	1	1	1.55345	1	1	1	1	1	1	1	1	1	12.3173	18.76	1	1	1	1	1	1	1	1	1	1.75723
1500026H17Rik	2.40326	4.01846	3.3018	4.55635	3.4166	2.46221	1	1	1	1	1	2.7413	1	2.01899	2.14067	1.73778	3.81598	1	3.82932	1	5.72749	2.03776	1	2.90839	1	1	1.81713	2.65309	1	3.2717
1500035N22Rik	1	1.75461	1	1	1	1.7311	8.94423	19.9874	7.64135	9.56091	4.22391	27.1194	5.06865	10.171	24.954	3.95112	1.93866	1	9.48795	21.2972	8.09124	31.6139	34.2292	31.5343	22.5345	14.0755	39.4052	28.276	19.6228	37.3472
1520401A03Rik	1	1	1	1.71127	1.80553	1	1	1	1	1	1	1	1	1	1	1	1	1	1	1	1	1	1.72237	1	1	1	1	1	1	1
1600002D24Rik	1	1	1	1	1	1	1	1	1	1	1	1	2.62746	1	1	1	1	1	1	1	1	1	1	4.81678	1	1	1	1	10.6838	1
1600002K03Rik	92.2116	117.965	99.9775	143.965	58.1929	90.1947	119.552	101.362	131.06	99.1651	144.464	128.985	32.7355	58.0637	31.798	71.827	84.5408	84.3338	244.321	292.772	246.83	56.0013	44.3425	56.3433	49.4526	42.6783	81.8962	61.3379	47.1844	34.3183
1600010M07Rik	17.8391	12.3192	3.3018	75.6833	92.0253	59.4883	40.1101	70.4398	49.7033	20.9754	11.4777	26.2488	32.7355	19.3419	19.2507	31.9868	46.0557	47.8753	105.685	292.772	218.465	85.0586	35.674	36.6233	31.5072	20.6133	42.6738	34.8884	19.6228	22.9598
1600012H06Rik	374.266	449.241	477.473	407.846	435.183	408.225	488.654	470.804	531.755	478.699	540.199	512.941	409.493	468.718	393.39	437.029	468.453	369.492	384.372	239.492	258.648	295.205	400.473	291.075	452.327	393.266	236.334	347.323	287.791	304.651
1600012P17Rik	1	1	1	1	1	1	1	1	1	1	1	1	7.50984	1	3.28134	1.73778	1	1	1	1	1	1	1	1	1	1	1	1	1	1
1600014C10Rik	1325.67	1279.32	1199.09	307.557	178.217	242.264	143.385	113.84	121.098	170.506	187.987	215.179	341.139	364.781	336.357	566.14	492.858	487.982	248.565	170.989	246.83	162.891	88.4073	79.244	144.563	128.487	91.7017	260.535	228.943	193.337
1600014C23Rik	1	1	1	1	1	1	1	1	1	1	1	1	1	1	1	1	1	1	1	1	1	1	1	1	1	1	1	1	1	1
1600015I10Rik	1	1	1	1.71127	1	1	1	1	1	1	1	1	2.62746	1	8.98468	1	1	1	1	1	1	2.03776	1	1	1	1.81722	1	1	1	1
1600017P15Rik	1	1	1	4.55635	1	1	1	1	1	1.57073	1	1	1	1	1	3.95112	1	1	1	1	1	2.03776	1	1	1	1	1	1	1	1.75723
1600019K03Rik	1	1	1	1	1	1	1	1	1	1	1	1	1	1	1	1	1	1	1	1	1	1	1	1.63613	1	1	1	1	1	1
1600020E01Rik	197.456	284.735	305.989	160.324	162.107	24.3953	73.7203	69.3548	129.399	109.438	185.569	54.1095	186.531	122.26	111.645	110.929	383.974	299.179	193.394	485.596	454.839	108.408	105.744	93.2389	60.2198	56.5711	102.324	68.7768	86.6647	78.2379
1600023N17Rik	1	1	1	2.42254	1	1	2.22219	3.71249	3.21378	5.56582	4.22391	1	5.88238	13.2279	1	2.47556	1	1	3.82932	6.0743	1	1	3.8895	2.27226	3.69181	12.4411	5.08566	1	1.74491	1
1600025M17Rik	1	1	1	1	1	1	1	1	1	1	1	1	1	1	1	1	1	1	1	1	1	1	1	1	1	1	1	1	1	1
1600027J07Rik	1	1	1	1	1	1	1	1	1	1	1	1	1	1	1	1	1	1	1	1	1	1	1	5.45291	1	1	1	1	1	1
1600029O15Rik	2.40326	4.77307	1	2.42254	5.8332	3.19331	4.05547	12.3925	1.55345	7.278	4.22391	14.0597	1	4.05698	2.14067	1.73778	1	1	9.48795	3.53715	10.455	5.15104	12.558	6.08904	1	4.26889	2.63427	6.78582	3.23473	1.75723
1700001C02Rik	1	1	1	1	1	1.7311	1	1	1	1	1	1	1	1	1	1	1	1	1	1	3.36375	1	1	4.18065	1	1	1	1	1	1
1700001C19Rik	1	1	1	3.13381	1	1	1	1	1	1	1	1	2.62746	8.13296	16.9694	69.6136	68.5836	77.8233	53.3424	28.9086	1	3.07552	6.779	1.63613	1	2.63444	1	1	1	1
1700001D01Rik	1	1	1	1	2.61107	1	1	2.085	2.10689	1	1	2.7413	1	1	2.14067	1	1	1	1	1	1	2.03776	1.72237	2.27226	6.38362	1.81722	4.26853	1	1	1
1700001F09Rik	1	1	1	1	1	1	1	1	1	1	1	1	1.81373	1	1	1	1	1	1	1	1	1	1	1	1	1	1	1	1	1
1700001G01Rik	1	1	1	1.71127	1	1	1	1	1	1	1	1	2.62746	2.01899	1	1	1	1	1	1	1	1	2.44475	1	1	1	1	1	3.23473	1
1700001G11Rik	1	1.75461	1	3.13381	3.4166	4.65552	1	2.62749	2.10689	1.57073	2.61196	1	1	1	3.28134	1	1	2.30209	1	1	1	1	2.44475	1	4.58908	1.81722	5.08566	4.30618	1	3.2717
1700001G17Rik	1	1.75461	6.7545	1	6.63874	6.11773	2.22219	3.16999	2.66034	5.56582	1.80598	1	1.81373	2.01899	6.70334	3.21334	3.81598	4.90627	1	23.8343	1	3.07552	1	7.99743	1	1	1	2.65309	6.95928	1
1700001J03Rik	1	1	1	3.13381	11.4719	4.65552	1	1.5425	2.10689	3.85364	1.80598	3.61194	1.81373	1	1	1	1	15.323	2.41466	1	1	3.07552	1.72237	2.27226	1.89727	1	3.4514	2.65309	1	1
1700001J04Rik	1	1	1	1	1	1	1	1	1	1	1	1	1	1	1	1	1	1	1	1	1	1	1	1	1	1	1	1	1	1
1700001J11Rik	1	1	1	1	1	1	1	1	1	2.14145	1	1	1	1	1	1	1	1	1	1	1	1	1	1	1	1	1	1	1	1
1700001K19Rik	2.40326	4.77307	3.3018	5.26762	1.80553	2.46221	1	1.5425	1.55345	3.28291	2.61196	1.87065	2.62746	3.03799	3.28134	5.42669	1.93866	2.30209	1	1	1	7.22657	1.72237	1.63613	1.89727	3.45166	1	1	3.23473	1
1700001L05Rik	6.61302	1.75461	10.2072	1.71127	1	1	1.61109	5.33999	3.21378	1	1.80598	1	7.50984	7.11397	8.98468	1.73778	1	4.90627	2.41466	11.1486	1	2.55664	6.779	4.18065	6.38362	2.63444	11.6227	5.13273	1	4.02894
1700001L19Rik	1	1	1	1	1	1	1	1	1	1	1	1	1	1	1	1	1	1	1	1	1	1	1	1	1	1	1	1	1	1
1700001N15Rik	1	1	1	1	1	1	1	1	1	1	1	1	1	1	1	1	1	1	1	1	1	1.51888	1	1	1	1	1	1	1	1
1700001O22Rik	1	3.26384	1	8.82396	2.61107	1	1	4.25499	4.87412	1	1	1	1	1	3.28134	1	1	1	1	1	1	1	1.72237	4.18065	2.79454	1.81722	1	1	1	1
1700001P01Rik	1	1.75461	1	1.71127	1	1	1	1	1	1	2.61196	1.87065	4.25492	2.01899	1	3.21334	1.93866	1	1	1	1	1	1	1.63613	1	1	1	1.82655	1	2.51447
1700003C15Rik	1	1	1	1	1	1	1	1	1	1	1	1	1	1	1	1	1	1	1	1	1	1	1	1	1	1	1	1	1	1
1700003D09Rik	1	1	1	1	1	1	1	1	1	1	1	1	1	1	1	1	1	1	1	1	1	1	1	1	1	1	1	1.82655	1	1
1700003E16Rik	5.20977	10.81	2.1509	1	1	7.57994	7.11095	4.25499	3.21378	1	5.83587	4.48259	1	1	4.42201	5.42669	15.0799	1	1	1	1	1	1	1	2.79454	2.63444	1	3.47964	2.48982	5.5434
1700003E24Rik	1	1	1	1	1	1	1	1	1	1	1	1	1	1	1	1	1	1	1	1	1	1.51888	1	1	1	1	1	1	1	1
1700003F12Rik	31.8716	20.62	60.8468	25.8944	14.6941	2.46221	2.83328	1.5425	1	2.14145	3.41793	1	4.25492	3.03799	1	8.37781	10.3866	25.7397	10.9026	18.76	83.7311	4.11328	5.33425	2.27226	1	6.72055	2.63427	1.82655	2.48982	5.5434
1700003G13Rik	1	1	1	1	1	1	1	1	1	1	1	1	1	1	1	1	1	1	1	1	1	1.51888	1	1	1	1	1	1	1	1
1700003G18Rik	1	1	1	1	1	1	1	1	1	1	1.80598	1	1.81373	1	1	1	1	1	1	1	1	1.51888	1	1	1	2.63444	1	1	1	1
1700003H04Rik	1	1	1	1	1	1.7311	1	1	1	1	1	1	5.06865	1	1	1	1	1	1	3.53715	1	2.03776	1	1	1.89727	1	1	1	1	1
1700003I16Rik	1	1	1	1	1	1	1	1	1	1	1	1	1	3.03799	1	1	1	1	1	1	1	1	1	1	1	1	1	1	1	1.75723
1700003I22Rik	1	1	1	1	1	1	1	1	1	1	1	1	1	1	1	1.73778	1	1	1	1	1	1	1	1	1	1	1	1	1	1
1700003L19Rik	1	1	1	1	1	1	1	1	1	1	1	1	1	1	1	1	1	1	1	1	1	1	1	1	1	1	1	1	5.46946	1
1700003M07Rik	1	1	1	1	1	1	1	1	1	1	1.80598	1	1	1	1	1	1	1	1	1	1	1	1	1	1	1	1	1	1	1
1700003N22Rik	1	1	1	1.71127	1	1	1.61109	1	1	1	1	1.87065	1	1	1	1	1	1	1	1	1	1	1	1.63613	1	1	1	1	1	1
1700003P14Rik	1	1	1	1	1	1	1	1	1	1	1	1	1.81373	1	1	1	1	1	1	1	1	1	1	1	1	1	1	1	1	1
1700006A11Rik	1	1	1	1	1	1	1	1	1	1	1	1	2.62746	2.01899	1	1	1	1	1	1	1	1	1	2.90839	1	1	1	1	1	1
1700006E09Rik	5.20977	13.8284	1	3.13381	5.8332	3.92442	5.88876	3.71249	5.98102	11.8438	15.5076	8.83583	7.50984	13.2279	5.56267	21.6579	7.57063	10.1146	10.9026	21.2972	19.91	3.5944	5.33425	8.63356	5.48635	1	8.3542	4.30618	7.70419	5.5434
1700006F04Rik	1	1	1	1	1	1	1	1	1	1	1	1	1	1	1	1	1	1	1	1	1	1	1.72237	1	1	1	1	1	1	1
1700006H21Rik	1	1	1	1	1	1	1	1	1	1	1	1	1	1	1	1	1	1	1	1	1	1	1	1	1	1	1	1	1	1
1700006J14Rik	1	1	1	1	5.8332	5.38662	4.05547	8.05248	3.76723	15.8389	9.86576	12.3184	1	1	1	1	1	1	1	1	1	2.03776	11.8356	5.45291	6.38362	5.08611	18.1598	7.61237	3.97964	2.51447
1700006P03Rik	1	1	1	1.71127	1	1	1	1	1	1	1	1	1	1	1	1	1	1	1	1	1	1	1	1	1	1	1	1	1	1
1700007E05Rik	1	1	1	1	1	1.7311	1	1	1	1	1	1	1	1	2.14067	1	1	1	1	1	1	1	1	1	1	1	1	1	1	1
1700007F19Rik	1	1	1	1	1	1	1	1	1	1.57073	1	1	1.81373	1	7.84401	1	1	1	1	1	1	1	2.44475	1	1	1	1	1	1	1
1700007G11Rik	1	1	1	1	1	1	1	1	1	1	1	1	3.44119	1	1	1	1	1	1	1	1	2.03776	1.72237	1	1	1	1.81713	1.82655	3.23473	1
1700007J10Rik	2.40326	2.50923	2.1509	3.13381	7.44427	1.7311	1	1	1	2.14145	1	1	9.95104	8.13296	8.98468	1.73778	4.75464	2.30209	1	1	1	6.1888	2.44475	3.54452	4.58908	3.45166	4.26853	5.95928	1.74491	2.51447
1700007K09Rik	3.80651	1	2.1509	1	1	1	1	1	1	1	1	1	1	1	1	1	1	1	1	1	1	1	1	1	1	1	1	1	1	1
1700007K13Rik	1	1	1	1	1	1	1.61109	3.16999	2.10689	1	1	1	2.62746	1	1	1.73778	1	1	1	1	3.36375	1	1	1	1	1	2.63427	1	1.74491	1
1700007L15Rik	12.226	2.50923	5.6036	41.5424	18.7217	11.2355	8.33314	12.935	9.85514	16.9804	26.7913	11.4478	5.88238	3.03799	2.14067	6.16447	13.2026	3.60418	15.1466	23.8343	5.72749	10.3398	9.6685	10.542	9.07543	4.26889	2.63427	11.7451	1	5.5434
1700007M16Rik	1	1	1	1	1	1	1	1	1	1	1	1	1.81373	1	1	1	1	1	1	1	1	1	1	1	1	1	1	1	1	1
1700007P06Rik	1	1	1	1	1	1	1	1	1	1	1	1	1.81373	1	1	1	1	1	1	1	1	1.51888	1	1	1	1	1	1	1	1
1700008A23Rik	1	1	1	1	1	1	1	1	1.55345	1	1	1	1	1	1	1	1	1	1	1	1	1	1	1	1	1	1	1	1	1
1700008B11Rik	1	1	1	1	2.61107	5.38662	2.83328	1	1	1	1	1	3.44119	7.11397	2.14067	6.16447	1.93866	1	8.07329	1	1	5.66992	3.8895	5.45291	3.69181	5.90333	1	4.30618	5.46946	1.75723
1700008C04Rik	1	1	1	1	1	1	1	1	1	1	1	1	1	1	2.14067	1	1	1	1	1	1	1	1	1	1	1	1	1	1	1
1700008H02Rik	1	1	1	1	1	1	1	1	1	1	1	1	1	1	1	1	1	1	1	1	1	1	1	1	1	1	1	1	1	1
1700008J07Rik	5.20977	26.6569	20.5653	8.82396	5.8332	9.77325	9.55533	13.4775	17.6034	20.4047	15.5076	14.9304	6.69611	12.2089	19.2507	23.1334	19.7732	29.646	9.48795	28.9086	1	10.3398	2.44475	6.08904	7.28089	11.6239	3.4514	7.61237	3.97964	4.78617
1700008K24Rik	1	1	1	1	1	1	1	1	1	1	1	1	1	1	1	1	1	1	1	1	1	1	1	1	1	1	1	1	1	1
1700008N11Rik	1	1	1	1	1	1	1	1	1	1	1	1	1	1	1	1	1	1	1	1	1	1	1	1	1	1	1	1	1	1
1700008O03Rik	2.40326	1.75461	7.9054	7.40142	1.80553	6.84883	5.27766	4.25499	1.55345	3.85364	3.41793	4.48259	4.25492	3.03799	6.70334	1	5.69331	10.1146	6.65863	33.9829	3.36375	1.51888	5.33425	2.27226	3.69181	1.81722	7.53706	5.13273	4.72455	3.2717
1700008P02Rik	1	1	1	1	1	1	1	1	1	1	1	1	1	1	1	1	1	1	1	1	1	1	1	1	1	1	2.63427	1	1	1
1700009C05Rik	1	1	1	1	1	1	1	1	1	1	1	1	1	1	1	1	1	1	1	1	1	1	1	1	1	1	1	1	1	1
1700009J07Rik	1	1	1	2.42254	1.80553	8.31104	1	2.085	1	1	1	1	10.7648	8.13296	3.28134	4.6889	7.57063	8.81254	1	1	1	1	1	1	1	1	1	1	1	1
1700009N14Rik	1	1	1	1	1	1	1	1	1	1	1	1	3.44119	1	1	1	1	1	1	1	1	1	1	1	1	1	1	1	1	1
1700010B08Rik	1	1	1	1	1	1	1	1	1	1	1	1	1.81373	1	1	1	1	1	1	1	1	1	1	1	1	1	1	1	1	1
1700010B13Rik	1	1	1	1	1	1	1	1	1	1	1	1	2.62746	1	1	6.16447	1	1	1	1	1	1	1	1	1	1.81722	5.08566	1	1	1
1700010D01Rik	1	1	1	1	1	1	1	1	1	1	1	1	2.62746	1	1	1	1	1	1	1	1	1	1	1	1	1	1	1	1	1
1700010H22Rik	1	1	1	1	1	1	1	2.085	1	1	1	1	2.62746	1	1	1	1	1	1	1	1	1	1	1	1	1	1	1	1	1
1700010I02Rik	1	1	1	1	1	1	1	1	1	1	1	1	1	1	6.70334	1	1	1	1	1	1	1	1.72237	1	1	1	1	1	1	1.75723
1700010I14Rik	13.6293	1.75461	1	18.0705	10.6664	9.04214	5.88876	9.67997	10.4086	15.2682	19.5375	40.1792	62.8435	37.6838	37.5014	24.609	25.4052	30.9481	8.07329	8.61145	10.455	5.66992	9.6685	15.631	6.38362	16.5272	9.17133	16.7044	21.1126	11.6013
1700010J16Rik	1	1	1	1	1	1	1	1	1	1.57073	1	1	3.44119	1	1	1	1	1	1	1	1	1	1	1	1	1	1	1	1.74491	1
1700010K23Rik	1	1	1	1	1	1	1	1	1	1	1	1	1	1	1	1	1	1	1	1	1	1	1	1	1	1	1	1	1	1
1700010K24Rik	1	1	1	1.71127	1	1.7311	1	1	1	2.14145	1	1.87065	2.62746	1	1	1.73778	2.87732	1	1	1	3.36375	2.03776	1.72237	1	1	1	1.81713	1	1	1
1700010L04Rik	1	1	1	1	1	1	1	1	1	1	1	1	2.62746	3.03799	1	1	3.81598	2.30209	1	1	1	1.51888	1.72237	1	1.89727	1	4.26853	1.82655	1	1
1700010N08Rik	1	1.75461	1	1	1	1	1	1	1	1	1	1	1	1	1	1	1.93866	1	1	1	1	1	1	1.63613	1	1	1	1	1	1
1700011B04Rik	1	1	1	1	1	1	1	1	1	1	1	1.87065	1	1	1	1	1	1	1	1	1	2.03776	1	2.27226	1	1	4.26853	1	1	1
1700011C11Rik	1	1	1	1	1	1	1	1	1	1	1	1	1	1	1	1	1	1	1	1	1	1	1	1	1	1	1	1	1	1
1700011D18Rik	1	1	1	1	1	1	1	1	1	1	1	1.87065	1	1	1	1	1	1	1	1	1	1	1	1	1	1	1	1	1	1
1700011H14Rik	1	1	1	1.71127	1	1	1.61109	2.62749	1	2.14145	1	1	6.69611	1	2.14067	1	1	1	1	1	1	1	2.44475	2.27226	1	1	1.81713	1	3.97964	1
1700011I03Rik	1	1	1	1	1.80553	1	1	1	1	1	1	1	4.25492	3.03799	1	2.47556	6.63197	3.60418	2.41466	3.53715	1	1.51888	1	2.27226	1	1	1	1	1	1
1700011L03Rik	1	1	1	1	1	1	1	1.5425	2.10689	1	1	1	1	2.01899	1	1	1	1	1	1	1	1	1	2.90839	1	1	1	1	1	1
1700011L22Rik	1	1	1	2.42254	1	1	1	1	1	1	1	1	12.3922	11.1899	5.56267	6.90225	4.75464	2.30209	1	1	1	2.03776	2.44475	1.63613	9.9727	1	1	2.65309	3.97964	4.02894
1700011M02Rik	1	1	1	1	1	1.7311	1	1	1	1	1	1	1	1	1	1	1	1	1	1	1	1	1	1	1	1	1	1	1	1
1700012A03Rik	1	1	1	1	1	1	1	2.085	1	1	1	1	1	1	1	1.73778	1	1	1	1	1	1	1	1	1	1	1	1	1	1
1700012B07Rik	1	1	2.1509	1	1	1.7311	1	1	1	1	1	1	1	1	3.28134	1	1	1	1	1	1	1	1	1	1	1	1	1	1	1
1700012B09Rik	1	1	1	1	1	1	1	1	1	1	1	1	4.25492	1	1	1	1	1	1	1	1	1	1	1	1	1	1	1	1	1
1700012C08Rik	1	1	1	1	1	1	1	1	1	1	1	1	1	1	1	1	1	1	1	1	1	1	1	1	1	1	1	1	1	1
1700012C14Rik	1	1	1	1	1.80553	1	1	1	1	1	1	1	1	1	1	1	1	1	1	1	1	1	1	1	1	1	1	1	1	1
1700012D14Rik	2.40326	4.77307	5.6036	28.7395	23.5549	14.891	12.6108	19.4449	17.6034	25.5413	11.4777	21.0249	62.8435	51.9497	34.0794	45.2669	28.2212	30.9481	33.5371	41.5944	31.7287	36.8028	35.674	28.9897	46.7608	36.9577	11.6227	24.1433	20.3677	13.1157
1700012D16Rik	1	1	1	1	1	1	1	1	1	1	1	1	1	1	2.14067	1	1	1	1	1	1	1	1	1	1	1	1	1	1	1
1700012E03Rik	1	1	1	1	1.80553	1	1	1	1	1	1	1	1	3.03799	1	1	1	1	1	1	1	2.55664	1	1.63613	1	1	1	1	1	1
1700012I11Rik	1	1	1	1	1	1	1	1	1	1	1	1	1.81373	1	1	1	1	1	1	1	1	1	1	1	1	1	1	1	1	1
1700012J15Rik	1	1	1	1	1	1	1	1	1	1	1	1	1	1	1	1	1	1	1	1	1	1	1	1	1	1	1	1	1	1
1700012J22Rik	1	1	1	1	1	1	1	1	1	1	1	1	1	1	1	1	1	1	1	1	1	1	3.16712	1	1	1	1	1	1	1
1700012P22Rik	1	1	1	1	1	1	1	1	1	1	1	1	1	1	1	1	1	1	1	1	1	1	1	1	1	1	1	1	1	1
1700013A02Rik	1	1	1	1	1	1	1	1	1	1	1	1	1.81373	2.01899	1	1	1	1	1	1	1	1	4.61187	1	1	1	1	1	1	1
1700013D24Rik	1	1	1	1	1	1	1	1.5425	1	1	1	1	1	1	1	1	1	1	3.82932	6.0743	1	1	2.44475	1.63613	3.69181	1	2.63427	3.47964	5.46946	2.51447
1700013F07Rik	1	1	1	2.42254	1.80553	1	1	1.5425	1.55345	1.57073	1	1	1	1	1	1	1	1	1	1	1	3.07552	3.16712	1	1	1	1.81713	1	3.23473	1
1700013G24Rik	1	1	1	1	1	1	1	1	1	1	1	1	1.81373	1	1	1	1	1	1	1	1	1	1	1	1	1	1	1	1	1
1700013H16Rik	1	1	1	1	1	1	1	1	1	1	1	1	1	1	2.14067	1	1	1	1	1	1	1	1	1	1	1	1	1	1	1
1700013M08Rik	3.80651	1	1	1	1	1	1	1	1	1.57073	1	1	1	1	6.70334	1.73778	1	2.30209	1	3.53715	1	1.51888	1	1	1	1	1	1	4.72455	1
1700013N06Rik	1	1	1	1	1	1.7311	1	1	1	1	1	1	1.81373	1	1	1	1	1	1	1	1	1	1	1	1	2.63444	1	1	1	1
1700014D04Rik	1	1	1	1	1	1	1	1	1	1	1	1	5.88238	3.03799	7.84401	6.90225	3.81598	2.30209	1	1	1	1	1	2.90839	1	1	1	1	1	1
1700014F14Rik	1	1	1	1	1	1	1	1	1	1	1	1	1	1	1	1	1	1	1	1	1	1	1	1	1	2.63444	1	1	1	1
1700014L14Rik	1	1	1	1	1	1	1	1	1	1	1	1	1	1	1	1	1	1	1	1	1	1	1	1	1	1	1	1	1	1
1700015C15Rik	1	1	1	1	1	1	1	1	1	1	1	1	1	1	1	1	1.93866	1	1	1	1	1	1	1	1	1	1	1	1	1
1700015C17Rik	1	1	1	1	1	1	1	1	1	1	1	1	1	1	1	1	1	1	1	1	1	1	1	1	1	1	1	1	1	1
1700015F17Rik	1	1.75461	1	1	1	1	1	1	1	1	1	1	1.81373	1	2.14067	1	1	1	1	6.0743	1	2.03776	1.72237	1	1	1	1	1	1	1
1700015G11Rik	1	1	1	1	1	1	1	1	1	1	1	1	1	1	1	1	1	1	1	1	1	1	1	1	1	1	1	1	1	1
1700015I17Rik	1	1	1	1	1	1	1	1	1	1	1	1	1	1	1	1.73778	1	1	1	1	1	1	1	1	1	1	1	1	1	1
1700015O11Rik	1	1	1	1	1	1	1	1	1	1	1	1	2.62746	6.09497	1	1.73778	1	1	1	1	1	1	1	1	1	1	1	1	1	1
1700016A09Rik	2.40326	1	1	3.84508	1	1	1.61109	1	3.76723	2.71218	3.41793	1	1	1	3.28134	3.21334	1.93866	10.1146	1	11.1486	1	1	3.16712	1.63613	1	1	1	1.82655	1	1
1700016B01Rik	1	1	1	1	1	1	1	1	1	1	1	1	1	1	1	1	1	1	1	1	1	1	1	1	1	1	1	1	1	1
1700016B15Rik	1	1	1	4.55635	3.4166	1.7311	1.61109	1.5425	1	2.71218	1	4.48259	4.25492	4.05698	4.42201	4.6889	1.93866	3.60418	1	3.53715	1	2.55664	1.72237	2.90839	1.89727	2.63444	2.63427	3.47964	1	2.51447
1700016C15Rik	1	1	1	1	1	1	1	1	1	1	1	1.87065	4.25492	1	1	1	1	1	1	1	3.36375	1	1	1	1	1.81722	1	1	1	1
1700016D06Rik	1	1	1	1.71127	1	1	1	1	1	1	1	1	1.81373	1	1	1	1	1	1	1	1	2.03776	1	1.63613	1	1.81722	1	2.65309	1	1
1700016D08Rik	1	1	1	1	1	1	1	1	1	1	1	1	1	1	1	1	1	1	1	1	1	1	1	1	1	1	1	1	1	1
1700016F12Rik	1	1	1	1	1	1	1	1	1	1	1	1	1	1	1	1	1	2.30209	1	1	1	1	1	1	1	1	1	1	1	1
1700016G14Rik	1	1	1	1	1.80553	1	1	1	1	1	1	1	2.62746	1	1	1	1	1	1	1	1	1	3.16712	1	1	1	1	1	1	1
1700016G22Rik	1	1	1	1	1	1	1	1	1	1	1	1	1	1	1	1	1	1	1	1	1	1	1	1	1	1	1	1	1	1
1700016H13Rik	1	1	1	1	1	1	1	1	1	1	1	1	1	1	1	1	1	1	1	1	1	1	1	2.27226	1	3.45166	1	1	1	1
1700016J18Rik	1	1	1	1	1	1	1	1	1	1	1	1	1	1	1	1	1	1	1	1	1	1	1	1	1	1	1	1	1	1
1700016K19Rik	1	1	1	1	3.4166	1	1	1	1	1	1	1	1	1	1	1	1	1	1	1	1	1	1	1	1	1	1	1	1	1
1700016L21Rik	1	1	1	1	1	1	1	1	1	1	1	1	1	1	1	1	1	1	1	1	1	1	1	1	1	1	1	1	1	1
1700016P03Rik	1	1	2.1509	2.42254	1	1.7311	1	1	1	1	1	1	3.44119	1	3.28134	1	3.81598	1	1	1	1	1.51888	1.72237	2.90839	1.89727	1	1	2.65309	6.21437	1.75723
1700016P04Rik	1	1	1	1	1	1	1	1	1	1	1	1	1	1	1	1	1	1	1	1	1	1	1	1	1	1	1	1	1	1
1700017B05Rik	1154.48	843.904	1313.03	120.493	112.969	270.777	159.885	211.489	172.568	752.648	828.739	580.852	2108.56	2112.36	2097.55	5645.76	8852.57	8146.88	2251.72	1954.61	2057.46	1116.59	1070.84	1135.86	1011.33	1052.76	1198.1	1298.68	774.962	1174.71
1700017D01Rik	1	1	1	1	1	1	1	1	1	1	1	1	1	1	1	1	1	1	1	1	1	3.07552	1	2.90839	1.89727	1	1	5.95928	1	4.02894
1700017G19Rik	1	1	1	1	1	1	2.22219	2.62749	1	4.42436	2.61196	1	1	1	1	1	1	1	1	1	1	2.55664	1.72237	2.27226	1	1	1	1	1	1
1700017I07Rik	1	1	1	1	1	1	1	1	1	1	1	1	1	1	1	1	1	1	1	1	1	1	1	1	1	1	1	1	1.74491	1
1700017J07Rik	1	1	1	1	1	1	1	1	1	1	1	1.87065	1	1	1	1.73778	1	1	1	6.0743	1	4.63216	1	1.63613	1	1	4.26853	1	3.23473	1.75723
1700017L05Rik	1	1	1	1	1	1	1	1	1	1	1	1	1	1	1	1	1	1	1	1	1	1	1	1.63613	1	1	1	1	1	1
1700017M07Rik	1	1	1	1	1	1	1	1	1	1	1	1	1	1	1	1	1	1	2.41466	1	1	1	1	1	1	1	1	1	3.23473	1
1700017N19Rik	1	1	1	1	1	1	1	1	1	1	1	1	4.25492	1	1	1	1	1	1	1	1	1	1	1	1	1	1	1	1	1
1700018A04Rik	1	1	1	1	1	1	1	1.5425	1	1	1	1.87065	1.81373	1	1	1	1	1	1	1	1	1	1	1.63613	1	1	1	1	1	1
1700018A14Rik	1	1	4.4527	1	1	2.46221	1.61109	1	1.55345	1	1	1	1	1	1	1.73778	7.57063	1	3.82932	1	1	1.51888	1	2.27226	3.69181	1	1.81713	1.82655	1	1
1700018A23Rik	2.40326	1	1	3.84508	1	4.65552	2.83328	1	1	1	1	1	5.88238	4.05698	6.70334	1.73778	7.57063	1	5.24398	1	5.72749	3.07552	2.44475	2.27226	2.79454	2.63444	4.26853	9.26546	1	2.51447
1700018B08Rik	1	1	1	1	1	1	1	1	1	1	1	1	1	1	1	1	1	2.30209	2.41466	1	1	1	1	1	1	1	1	1	1	1
1700018B24Rik	1	1	1	1	1	1	1	1	1	1	1	1	1	1	1	1	1	1	1	1	1	1.51888	1	1	1	1	1	1	1	1
1700018F24Rik	1	1	1	1	1	1	1	1	1	1	1	1	1	1	1	1	1	1	1	1	1	1	1	1	1	1	1	1	1	1
1700018G05Rik	1	1	1	1	1	1	1	1	1	1	1	1	1	1	1	1	1	1	1	1	1	1	1	1	1	1	1	1	1	1
1700018L02Rik	5.20977	8.54614	19.4144	20.2043	5.02767	6.84883	12.6108	15.105	9.30169	14.6974	25.1793	12.3184	5.06865	10.171	12.4067	3.95112	11.3253	19.2293	12.3173	16.2229	10.455	9.30209	9.6685	4.18065	19.8427	9.17222	10.8056	7.61237	12.9186	3.2717
1700018M17Rik	1	1	1	2.42254	1	1.7311	1	1	1	1	1	1	1	3.03799	1	1	1	1	1	1	1	2.03776	1.72237	1	1	1	1	1	1	1
1700018P08Rik	1	1	1	1	1	1	1	1	1	1	1	1	1	1	2.14067	1	1	1	1	3.53715	1	1	1.72237	1	1	1	1	1	1	1
1700019A02Rik	1	1	1	1	1	1	1	1	1	1	1	1	2.62746	1	3.28134	1	1	1	1	1	1	1	1	1	1	1	1	1.82655	1	1
1700019A23Rik	1	1	1	1	1	1	1	1	1	1	1	1	1	2.01899	1	1	1	1	1	1	1	2.03776	2.44475	1	1	1	1	1	1	1
1700019C18Rik	1	1	1	1	1	1	1	1	1	1	1.80598	1	1.81373	1	1	1	1	1	1	1	8.09124	2.55664	4.61187	4.18065	1.89727	3.45166	5.9028	2.65309	2.48982	1.75723
1700019D03Rik	1	1	1	12.3803	4.22214	9.04214	1	1	1	1	1	1.87065	7.50984	9.15196	2.14067	3.21334	6.63197	4.90627	1	1	1	1	1	1.63613	1	1	1	1	1	1
1700019E08Rik	1	1	1	1	1	1	1	1	1	1	1	1	1	1	1	1	1	1	1	1	1	1	1	1	1	1	1	1	1	1
1700019F05Rik	1	1	1	1	1	1	1	1	1	1	1	1	1	1	1	1	1	1	1	1	1	1	1	1	1	1	1	1	1	1
1700019G24Rik	1	1	1	1	1	1	1	1	1	1.57073	1	1	1	1	1	1	1	1	1	1	1	1	1.72237	1.63613	1	1	1	1	1	1
1700019J19Rik	1	1	1	1	1	1	1	1	1	2.14145	1	1	1	1	1	1	1	1	1	1	1	1	1	1	1	1.81722	1	1	1	1
1700019M22Rik	1	1	1	1	1	1	1	1	1	1	1	1	2.62746	1	1	1	1	1	1	1	1	1	1	1	1	1	1	1	1	1
1700019N19Rik	1	1	1	1	1	1	1	1	1	1	1	1	1	1	1	1	1	1	1	1	1	1	1	1.63613	1	1	1.81713	1	1	1
1700019P21Rik	1	1	1	1	1	1	1	1	1	1	1	1	1	1	1	1	1	1	1	1	1	1	1	1	1	1	1	1	1	1
1700020A23Rik	1	1	1	1	1	1	1	1	1	1	1	1	1	1	1	1	1	1	1	1	1	2.03776	1	1	1	1	1	1.82655	1	3.2717
1700020D05Rik	1	1.75461	1	4.55635	8.2498	1	1	1	1	1.57073	2.61196	1	3.44119	1	2.14067	6.90225	1	1	1	1	5.72749	1.51888	4.61187	1.63613	2.79454	2.63444	1	1	1	1.75723
1700020D12Rik	1	1	1	1	1	1	1	1	1	1	1	1	2.62746	1	1	1	1	1	1	1	1	1.51888	1	1	1	1	1	1	1	1
1700020G03Rik	1	1	1	1	1	1	1	1	1	1	1	1	1	1	1	1	1	1	1	1	1	1	1	1	1	1	1	1	1	1
1700020G17Rik	1	1	1	1	1	1	1	1	1	1	1	1.87065	1	1	1	1	1	1	1	1	1	1	1.72237	2.27226	1	1	1	1	1	1
1700020I14Rik	138.519	237.949	146.013	151.789	197.55	218.869	390.267	336.264	352.438	302.344	361.272	309.209	405.424	438.149	416.203	148.556	136.167	60.8962	199.052	310.532	223.192	306.621	354.241	452.653	818.413	667.853	557.467	396.089	467.314	438.681
1700020L24Rik	23.4521	27.4115	27.4707	1	1.80553	11.2355	4.66657	2.085	3.76723	2.14145	6.64184	1.87065	1.81373	1	1	1	5.69331	1	1	1	1	3.07552	1	1	1	1	1	1	1	1
1700020M21Rik	1	1	1	1	1	1	1	1.5425	1	1	1	1	1	1	1	1	1	1	1	1	1	1	1	1	1	1	1	1	1	1
1700020N01Rik	1	1	1	3.84508	1	5.38662	1	1	1	1	1	1	2.62746	9.15196	6.70334	1.73778	5.69331	1	1	1	12.8187	1	1	1	1.89727	1	1.81713	1	1	1
1700020N15Rik	1	1	1	1	1	1	1	1	1	1	1	1	1	1	1	1	1	1	1	1	1	1	1	1	1	1	1	1	1	1
1700020N18Rik	1	2.50923	1	1	1	1	1	1	1	1	1	1	1	1	1	1	1.93866	1	1	1	1	1	1	1	1	1	1	1	1	1
1700021A07Rik	1	1	1	1	1	1.7311	1	1	1	1	1.80598	1	1	1	1	1	1	1	1	1	1	2.03776	1	1	1	1	1	6.78582	1	1
1700021F02Rik	1	1	1	1	1	1	1	1	1	1	1	1	1	1	1	1	1	1	1	1	1	1	1	1	1	1	1	1	1	1
1700021F05Rik	208.682	175.316	182.842	80.6622	89.6087	66.0683	184.94	170.259	154.305	213.31	231.51	209.956	88.0692	68.2536	55.7521	116.094	147.431	215.845	182.076	280.086	308.287	132.796	102.132	66.5214	75.4734	57.3883	65.5535	93.5731	77.7258	65.3649
1700021F07Rik	1	1	1	1	1	1	1	1	1	1	1	1	1	1	1	6.16447	1	1	1	1	1	1	1	1	1	1	1	1	1	1
1700021F13Rik	1	1	1	1	1	1	1	1	1	1	1	1	1	1	1	1	1	1	1	1	1	1	1	1	1	1	1	1	1	1
1700021G15Rik	1	1	1	1	1	1	1	1	1	1	1	1	5.88238	1	1	1	1	1	1	1	1	3.07552	1	1	1	1	1	1	1	1
1700021J08Rik	10.8228	7.79153	10.2072	5.97889	3.4166	1	3.44438	2.62749	1.55345	2.71218	1	1.87065	4.25492	10.171	5.56267	7.64003	1.93866	11.4167	10.9026	1	1	5.66992	3.16712	2.27226	1	4.26889	2.63427	2.65309	1.74491	4.02894
1700021L23Rik	1	1	1	1	1	1	1	1	1	1	1	1	1	1	3.28134	1	1	1	1	1	1	1	1	1	1	1	1	1	1	1
1700021N21Rik	1	1	1	1	1	1	1	1	1	1	1	1	1	2.01899	1	1	1	7.51045	1	1	1	1	1	1	1	1	1	1	1	1
1700021P04Rik	1	1	1	1	1	1	1	1	1	1	1	1	1	1	1	1	1	1	1	1	1	1	1	1	1	1	1	1	1	1
1700022A21Rik	1	1	1	1	1	1	1	1	1	1	1	1	1	1	1	1	1.93866	1	1	1	1	1	1	1	1	1	1	1	1	1
1700022A22Rik	1	1	1	1	1	1	1	1	1	1	1	1	1	1	1	1	1	1	1	1	3.36375	1	1	3.54452	1	1	1.81713	1	1	1
1700022E09Rik	1	1	1	1	1	1	1	1	1	1	1	1	1	1	1	1	1	1	1	1	1	1	1	1	1	4.26889	1	1	1	1
1700022H01Rik	1	1	1	1.71127	1	1	1	1	1	1	1	1	1.81373	1	2.14067	1	1	1	1	1	1	1	1	1	1	1	1	1	1	1
1700022H16Rik	1	1	1	1	1	1	1	1	1	1	1	1	1.81373	1	1	1	1	1	1	1	1	1	1.72237	1	1	1	1	1	1	1
1700022I11Rik	1	1	1	1	1	1.7311	1	2.62749	1	1	1	1	9.13731	6.09497	2.14067	2.47556	1	1	1	1	1	1	1.72237	1.63613	1	2.63444	1	4.30618	1	1
1700022N22Rik	2.40326	1.75461	3.3018	1	5.02767	1.7311	4.66657	1	4.32068	4.42436	3.41793	5.35324	5.06865	9.15196	4.42201	3.95112	5.69331	3.60418	15.1466	6.0743	3.36375	4.63216	1.72237	4.81678	1	1	3.4514	3.47964	2.48982	2.51447
1700023C21Rik	1	1	1	1	1	1	1	1	1	1	1	1	1	1	1	1	1	1	1	1	1	1	1	1	1	1	1	1	1	1
1700023F02Rik	1	1	1	1	1	1	1	1	1	1	1	1	2.62746	1	1	1	1	1	1	1	1	1	1	1.63613	1	1	1	1	1	1
1700023F06Rik	2.40326	1	1	1	1	1	1	1	1	1	1	1	1	1	1	1	1	2.30209	1	6.0743	1	1	1	2.27226	1	1	1	1	1	1
1700023G09Rik	1	1	1	1	1	1	1	1	1	1	1	1	1	1	1	1	1	1	1	1	1	1	1	2.90839	1	1	1	1	1	1
1700023H06Rik	3.80651	1.75461	2.1509	33.0071	66.2482	36.093	4.05547	5.88248	5.98102	1.57073	1	1	55.52	38.7028	61.4554	18.7067	7.57063	16.6251	5.24398	8.61145	3.36375	9.30209	3.16712	16.2671	25.2263	14.8928	14.0741	6.78582	27.0719	17.6591
1700024B05Rik	1	1	1	1	1	1	1	1	1	1	1	1	1	1	1	1	1	1	1	1	1	1	1	1	1	1	1	1	1	1
1700024B18Rik	1	1	1	1	2.61107	1	1	1	1	1	1	1	1.81373	1	1	1	1	1	1	1	1	1	1	1	1	1	1	1	1	1
1700024G13Rik	1	1	1	1	1	1	1	1	1	1	1	1	3.44119	1	1	1	1	1	1	1	1	1	2.44475	1	1	1	1	1	1	1
1700024I08Rik	1	1	1	1	1	1	1	1	1	1	1	1	1	1	1	1	1	1	1	1	1	2.03776	1	1	1	1	1	1	1	1
1700024J04Rik	1	1	1	1	1	1	1	1	1	1	1	1	1	1	1	1	1	1	1	1	1	2.55664	1	1	1	1	1	1	1	1
1700024P04Rik	1	1	1	1	1	1	1	1	1	1	1	1	1	2.01899	1	1	1	1	1	1	1	1	1	2.27226	1	1	1	1	1	1
1700025A08Rik	1	1	1	1	1	1	1	1	1	1	1	1	1	1	1	1	1	1	3.82932	1	1	1	1	1	1	1	1	1	1	1
1700025B11Rik	1	1	1	1	1	1	1	1	1	1	1	1	1	1	2.14067	1	1	1	1	1	1	1	1	1	1	1	1	1	1	1
1700025C18Rik	1	1	1	1	1	1	1	1	1	1	1	1.87065	1	1	1	1	1	1	1	1	1	1	1	1	1	1	1	1	1	1
1700025D23Rik	1	1	1	1	1	1	1	1	1	1	1	1	1	1	1	1	1	1	1	1	1	1	1	1	1	1	1	1	1	1
1700025F22Rik	1	1	1	1	1	1	1	1	1	1	1	1	1	1	1	1	1	1	1	1	1	1	1	1	1	1	1	1	1	1
1700025F24Rik	1	1	1	1	1	1	1	1	1	1.57073	1	1	1	1	1	1	1	1	1	1	1	1	1	1	1	1.81722	1	1	1	1
1700025G04Rik	1	1	1	30.162	28.3882	14.891	75.5536	85.6297	90.1048	1	5.83587	1	5.88238	2.01899	2.14067	3.21334	27.2825	2.30209	34.9518	41.5944	88.4586	66.3789	40.0082	69.0659	45.8635	60.6572	45.9423	42.3273	83.6851	48.7057
1700025H01Rik	1	1	1	1	1	1	1	1	1	1	1	1	1	1	2.14067	1	1	1	1	1	1	1	1	1	1	1	1	1	1	1
1700025J12Rik	1	1	1	1	1	1	1	1	1	1	1	1	1	1	1	1	1	1	1	1	1	1	1	1	1	1	1	1	1	1
1700025K04Rik	1	1	1	1	1	1	1	1	1	1	1	1	1	2.01899	5.56267	1	1	1	2.41466	1	1	1	2.44475	1	1.89727	1	1	1	1	1
1700025K24Rik	1	1	1	1	1	1	1	1	1	1	1	1	1.81373	1	1	1	1	1	1	1	1	1	1	1	1	1	1	1	1	1
1700025L06Rik	1	1	1	3.13381	1	1	1	1	1	1	1	1	1	1	1	1	1	1	1	1	1	1	1	1.63613	1	1	1	1	1	1
1700025M24Rik	1	1	1	1	1	1.7311	1	1	1	1	1	1	1	1	1	1	1	1	1	1	1	1	1	1	1	1	1	1	1	1
1700025N21Rik	1	1	1	1	1	1	1	1	1	1	1	1	15.6472	4.05698	8.98468	1	1.93866	6.20836	1	1	1	1	1	4.81678	4.58908	1	4.26853	3.47964	1	3.2717
1700025N23Rik	6.61302	1.75461	5.6036	20.9155	21.9439	20.7398	10.1664	17.2749	13.7293	5.56582	4.22391	7.09454	73.422	72.3296	55.7521	19.4445	15.0799	19.2293	6.65863	16.2229	19.91	30.0573	23.3936	25.8091	34.199	32.0544	30.4168	40.6742	42.715	40.3762
1700025O08Rik	1	1	1	1.71127	1	1	1	1	1	1.57073	1	1	1	1	1	1	1	1	1	1	1	1	1	1	1	1	1	1	1	1
1700026D11Rik	1	1	1	1.71127	1	1	1	1	1	1	1	1	1	1	1	1	1	1	1	1	1	1	1	1	1	1	1	1	1	3.2717
1700026F02Rik	1	1	1	1	1	1	1	1	1	1	1	1	4.25492	1	1	1	1	1	1	1	1	1	1	4.18065	1	1	1	1	1	1
1700026J12Rik	1	1	1	1.71127	1	1	1	1	1	2.14145	1	1	1	1	1	1	1	1	1	1	1	1	1	1	1	2.63444	1	1	1	1
1700026J14Rik	1	1	1	1	1	1	1	1	1	1	1	1	2.62746	1	1	1	1	1	1	1	1	1	1	1	1	1	1	1	1	1
1700027A07Rik	1	1	1	1	1	1	1.61109	1	1	1	1	1.87065	1	1	1	1	2.87732	1	1	1	1	1.51888	1.72237	1	1	2.63444	2.63427	1.82655	1	1
1700027A15Rik	1	1	1	1	1	1	1	1	1	1	1	1	1	1	1	1	1	1	1	1	1	1	1	2.27226	1	1	1	1	1	1
1700027F06Rik	1	1	1	1	1	1	1	1	1	1	1	1	1	1	1	1	1	1	1	1	1	1	1	1	1	1	1	1	1	1
1700027F09Rik	1	1	1	1	1	2.46221	1	1	1	1	1	1	2.62746	1	1	1	1	1	1	1	1	1	1	1.63613	1	1.81722	1	1	1	1
1700027H10Rik	1	1	1	1	1	1	1	1	1	1	1	1	1	1	3.28134	1	1	1	1	1	1	1	1.72237	1	1	1.81722	1	1	1	2.51447
1700027I24Rik	1	1	1	1	1	1	1	1	1	1	1	1	1	1	1	1	1	1	1	1	1	1	1	1	1	1	1	1	1	2.51447
1700027J07Rik	1	1	1	1	1	1.7311	1	1	1	1	1	1	4.25492	1	1	1.73778	1	1	1	1	3.36375	1	1	1	1	1	1	1.82655	1	1
1700028B04Rik	1	1	1	1	1	1	1	1	1	1	1	1	1	1	1	1	1	1	2.41466	1	1	1	1	1	1	1	1	1	1	1
1700028D13Rik	1	1	1	1	1	1	1	1	1	1	1	1	1	1	1	1	1	1	1	1	1	1	1	1	1	1	1	1	1	1
1700028E10Rik	13.6293	16.0923	7.9054	28.0282	28.3882	17.0843	21.1661	22.1574	12.6224	31.2485	34.8511	21.8956	81.5593	42.7788	50.0487	82.8937	18.8346	15.323	13.7319	16.2229	19.91	31.6139	19.7817	13.0865	22.5345	7.53777	37.771	17.5309	23.3473	22.9598
1700028I16Rik	1	1	1	1	1	1	1	1	1	1	1	1.87065	1	1	1	1	1	1	1	1	1	1	1	1	1	1	1	1	1	1
1700028J19Rik	1	7.03691	2.1509	9.53523	1.80553	1	7.11095	5.88248	7.08791	6.13654	3.41793	8.83583	1	3.03799	1	7.64003	1	6.20836	53.3424	1	34.0924	4.11328	8.22375	6.72517	11.7672	8.35499	1	10.092	8.4491	4.78617
1700028K03Rik	1	1.75461	2.1509	1	1	1.7311	1	1	1	1	2.61196	1.87065	5.88238	3.03799	11.266	1.73778	1	1	1	8.61145	1	7.74545	2.44475	3.54452	3.69181	1	1.81713	5.95928	3.97964	4.78617
1700028M03Rik	1	1	1	1	1	1	1	1	1	1	1	1	1	1	1	1	1	1	1	1	1	1	1	1	1	1	1	1	1	1
1700028N14Rik	6.61302	7.79153	7.9054	23.7606	11.4719	4.65552	6.49985	9.67997	14.2827	3.85364	1.80598	4.48259	8.32358	9.15196	13.5474	12.0667	15.0799	23.1355	8.07329	3.53715	5.72749	18.1231	8.22375	1	7.28089	6.72055	7.53706	4.30618	7.70419	11.6013
1700028P14Rik	1	1	1	1	1	1	1	1	1	1	1	1	5.06865	1	1	1	1	1	1	1	1	1	1	1	1	1	1	1	1	1
1700028P15Rik	1	1	1	1	1	1	1	1	1	1	1	1	4.25492	1	1	1	1	1	1	1	1	1	1	1	1.89727	1	1	1	1	1
1700029B22Rik	1	1	1	1	1	1	1	1	1	1	1	1	1	1	1	1	1	1	1	1	1	1	1	1	1	1	1	1	1	1
1700029B24Rik	1	1	1	1	1	1	1	1	1	1	1	1	1	1	1	1	1	1	1	1	1	1.51888	1	1	1	1	1	1	1	1
1700029E06Rik	1	1	1	1	1	1	1	1	1	1	1	1	1	1	1	1	1	1	1	1	1	1	1	1	1	1	1	1	1	1
1700029F12Rik	1	1	1	1	1	1	1	1	1	1	1	1	1.81373	1	1	1	1	1	1	1	1	1.51888	1	1	1	1.81722	1	1	1	1
1700029H14Rik	1	1.75461	1	3.13381	1	1	1.61109	1.5425	1	1.57073	1	1	1	2.01899	2.14067	2.47556	3.81598	1	1	1	1	1	1	2.27226	1	1	1	1	1	1
1700029I15Rik	16.4358	11.5646	26.3198	13.8028	14.6941	14.1599	6.49985	4.25499	5.42757	4.42436	7.44782	2.7413	2.62746	4.05698	4.42201	15.7556	14.1413	11.4167	2.41466	8.61145	1	1.51888	3.16712	5.45291	9.9727	1.81722	6.71993	1.82655	9.93892	1
1700029J03Rik	1	1	1	1.71127	1	1	1	1	1	1	1	1	4.25492	1	1	1	1	1	1	1	1	1	1	1	1	1	1	1	1	1
1700029J07Rik	9.41954	8.54614	21.7162	17.3592	63.0261	42.6729	5.27766	8.59498	1	7.278	5.02989	5.35324	39.2453	36.6648	58.0334	84.3692	197.18	202.824	6.65863	26.3715	1	7.74545	1.72237	8.63356	16.2536	15.71	9.17133	5.95928	8.4491	2.51447
1700029M03Rik	1	1	4.4527	1	1	1	1	1	1	2.14145	1	1	1	1	1	1	1	1	1	1	1	1	1	1	1	1	1	1	1	1
1700029M20Rik	1	1	1	1	1	1	1	1	1	1	1	1	1	1	1	1	1	1	1	1	1	1	1.72237	4.81678	1	1	1	1	1	1
1700029N11Rik	1	1	1	1	7.44427	2.46221	1	1.5425	3.21378	1	1	1	1	1	1	1	1	1	9.48795	1	1	6.1888	7.50137	6.72517	9.07543	3.45166	6.71993	1	1	10.844
1700029P11Rik	1	1	1	1	1	1	1	1	1	1	1	1	1	1	1	1	1	1	1	1	1	1	1	1	1	1	1	1	1	1
1700030A11Rik	1	1	1	1	1	1	1	1	1	1	1	1	1	1	1	1	1	1	1	3.53715	1	1	2.44475	1	2.79454	1	1	1.82655	1	2.51447
1700030C10Rik	22.0488	22.1292	12.509	31.5846	10.6664	17.0843	2.83328	2.62749	2.10689	24.9705	18.7315	10.5771	24.5982	20.3609	53.4707	42.3157	37.6078	34.8544	42.0251	31.4458	5.72749	3.5944	1.72237	12.4503	12.6645	6.72055	9.17133	7.61237	3.97964	16.9019
1700030C12Rik	1	1	1	1	1.80553	1	1	1	1	1	1	1	1	1	1	1	1	1	1	1	1	1	2.44475	1.63613	1	1	1	1	1	1
1700030C14Rik	1	1	1	1	1	1	1	1	1	1	1	1	1	1	1	1	1	1	1	1	1	1	1	1	1	1	1	1	1	1
1700030E10Rik	1	1	1	1	1	1	1	1	1	1	1	1	1.81373	1	1	1	1	1	1	1	1	1	1	1	1	1	1	1	1	1
1700030F04Rik	1	1	1	1	1	1	1	1	1	1.57073	1	1	1	1	2.14067	1	1	1	1	1	1	1	1	1	1	1	1	1	1	1
1700030I03Rik	1	1	1	1	1	1	1	1	1	1	1	2.7413	1	1	1	1	1	1	1	1	1	1	1	3.54452	1	1	1	1	1	1
1700030J22Rik	1	1.75461	3.3018	3.13381	15.4996	13.4288	4.66657	4.25499	5.42757	13.556	6.64184	24.5075	5.06865	8.13296	3.28134	13.5423	2.87732	10.1146	3.82932	1	1	15.5287	4.61187	8.63356	1.89727	4.26889	1.81713	1.82655	3.23473	1
1700030K09Rik	69.7595	35.7122	42.4324	44.3874	69.4704	60.2194	36.4435	61.7598	31.4395	70.058	84.8217	63.6867	57.9611	135.507	129.896	170.69	133.351	83.0317	50.513	94.8745	79.0036	54.4447	95.6311	99.6002	61.1171	81.9049	135.827	50.5928	91.1342	75.9662
1700030L20Rik	1	1	1	1	1	1	1	1	1	1	1	1	1	1	1	1	1	1	1	1	1	1	1	1	1	1.81722	1	1	1	1
1700030L22Rik	1	1	1	1	1	1	1	1	1	1	1	1	1	1	1	1	1	1	1	1	1	1	1	2.27226	1	1	1	1	1	1
1700030M09Rik	1	1	1	1	1	1	1	1	1	1	1	1	1	1	4.42201	1	1	1	1	1	1	1	1	1	1	1	1	1.82655	1	1
1700030N03Rik	1	1	1	1	1	1	1	1.5425	1	1	1	1	1	1	1	1	1	1	1	1	1	1	1	1	1	1	1	1	1	1
1700030N18Rik	1	1	1	1	1.80553	1	1	1	1	1	1	1	1	1	1	1	1	1	1	1	1	1	1	1	1	1	1	1	1	1
1700030O20Rik	1	1	1	1	1	1	1	1	1	1	1.80598	1	1	1	1	1	1	1	1	1	1	1	1	1	1	1	1	1	1	1
1700031A10Rik	1	1	1	1	1	1	1	1	1	1	1	1	1	1	1	1	1	1	1	1	1	1	1	1	1	1	1	1	1	1
1700031F05Rik	1	1	1	1	1	1	1	1	1	1	1	1	1	1	1	1	1	1	1	1	1	1	1	1	1	1	1	1	1	1
1700031F10Rik	1	1	1	1	1	1	1	1	1	1	1	1	1	1	1	1	1	1	1	1	1	1	1	1	1	1	1	1	1	1
1700031L13Rik	1	1	1	1	1	1	1	1	1	1	1	1	1.81373	1	1	1	1	1	1	1	1	1	1	1	1	1	1	1	1	1
1700031M16Rik	1	1	1	1	1	1	1	1	1	1	1	1	1	1	1	1	1	1	1	1	1	1	1	1	1	1	1	1	1	1
1700031P21Rik	1	1	1	1	1	1	1	1	1	1	1	1	1	1	1	1	1	1	1	1	1	2.55664	1	1	1	2.63444	1	1	1	1
1700034B16Rik	1	1	1	1	1	1	1	1	1	1	1	1	1	1	1	1	1	1	1	1	1	1	1	1	1	1	1	1	1	1
1700034E13Rik	1	1	1	1	1	1	1	1	1	1	1	1	1	1	1	1	1	1	1	1	1	2.55664	2.44475	1	1	1	1	1	1	1
1700034G24Rik	1	1	1	1	1	1	1	1.5425	1	1	1	1	1	1	1	1	1	1	1	1	1	1	1	1	1	1	1	1	1	1
1700034H15Rik	1	1	1	5.97889	12.2775	3.19331	1	1	1	1	1	4.48259	3.44119	3.03799	6.70334	6.90225	1	1	1	1	1	2.03776	3.8895	2.27226	3.69181	1.81722	1	1	2.48982	1
1700034I23Rik	1	1	1	2.42254	1	1	1	1.5425	1	1	1	1	1.81373	2.01899	11.266	1	1	1	1	1	1	1.51888	1	2.27226	1.89727	1.81722	1	1	1	1.75723
1700034J04Rik	1	1	1	1	1	1	1	1	1	1	1	1	1	1	1	1	1	1	1	1	1	1	1	1	1	1	1	1	1	1
1700034J05Rik	1	1	1	1	1	1	1.61109	1	1	3.85364	1	1.87065	2.62746	3.03799	14.688	1	1	1	1	1	1	1	3.16712	2.90839	1	1.81722	5.08566	2.65309	6.95928	10.0868
1700034K08Rik	1	1	1	1	1	1	1	1	1	1	1	1	1.81373	1	1	1	1	1	1	1	1	1	1	1	1	1	1	1	1	1
1700034P13Rik	2.40326	1.75461	1	3.13381	4.22214	8.31104	1	1	1	1.57073	1.80598	1	5.06865	1	2.14067	5.42669	1	1	1	3.53715	1	2.03776	3.16712	2.27226	1	1	1	1	1.74491	1
1700036A12Rik	1	1	1	1	1	1	1	1	1	1.57073	1	1	1	1	2.14067	1	1	1	1	1	1	1	1.72237	2.27226	1	1	1	1	1	1
1700036G14Rik	1	1	1	1	1	1	1	1	1	1	1	1	1	1	1	1	1	1	1	1	1	2.03776	1	1	1	1	1	1	1	1
1700036O09Rik	1	1	1	1	1	1	1	1	1	1	1	1	1	1	1	1	1	1	1	1	1	1	1	1	1	1	1	1	1	1
1700037C06Rik	1	1	1	1	1	1	1	1	1	1	1	1	1	1	1	1	1	1	1	1	1	1	1	1	1	1	1	1	1	1
1700037C18Rik	38.8879	47.0315	40.1306	97.7326	81.5534	54.3706	16.8885	46.0274	36.4206	52.3654	50.1646	45.4031	88.8829	69.2726	40.9234	107.24	61.0743	96.0526	97.1968	49.2058	79.0036	43.0293	32.7845	28.9897	29.7127	50.0333	40.2224	47.2866	43.4599	68.3938
1700037F03Rik	1	1	1	1	1	1	1	1	1	1	1	1	1	1	1	1	1	1	1	1	1	1	1.72237	1	1	1	1	1	1	1
1700037F24Rik	1	1	1	1	1	1	1	1	1	1	1	1	1	1	1	1	1	1	1	1	1	1	1	1	1.89727	1	1	1	1	1
1700037H04Rik	302.7	323.975	327.856	62.1692	67.0538	115.052	102.442	69.8973	98.96	395.943	504.736	330.976	14.0197	16.2849	15.8287	33.4624	76.0929	75.2192	108.514	150.692	135.733	76.7565	115.858	89.4221	35.0963	50.0333	121.936	69.6033	71.7665	73.6945
1700039E22Rik	1	1	1	1	1	1	1	1	1	1	1	1	1	1	1	1	1	1	1	1	1	1.51888	1.72237	1	1	1	1	1	1	1
1700039I01Rik	1	1	1	1	1	1	1	1	1	1	1	1	4.25492	1	1	1	1	1	1	1	1	1	1	1	1	1	1	1	1	1
1700039M10Rik	1	1	1	1	1	1	1	1	1	1	1	1	1	1	1	1	1	1	1	1	1	1	1	1.63613	1.89727	1	1	1	1	1
1700039M15Rik	1	1	1	1	1	1	1	1	1	1	1.80598	1	1	2.01899	1	1	1	1	1	1	1	1	1.72237	1	1	1	1	1	1	1
1700040D17Rik	1	1.75461	1	3.84508	1.80553	1.7311	1	1.5425	1	1	1.80598	2.7413	1	1	4.42201	1	5.69331	1	9.48795	1	1	2.03776	2.44475	1.63613	1	2.63444	2.63427	1	3.97964	1
1700040E09Rik	1	1	1	1	1	1	1	1	1	1	1	1	1	1	1	1	1	1	1	1	1	1	1	1	1	1	1	1	1	1
1700040F15Rik	1	1	1	1	1	1	1	1	1	1	1	1	1	1	1	1	1	1	1	1	1	1	1	1	1	1	1	1	1	1
1700040F17Rik	1	1	1	2.42254	1.80553	3.19331	1	1	1	1	1	1	1	1	1	1	1	1	1	1	1	1	1	6.08904	6.38362	4.26889	1	5.13273	1.74491	1
1700040K01Rik	1	1	1	1.71127	1	1	1	1	1	1	1	1	1.81373	1	1	1	1	1	1	1	1	1	1	1	1	1	1	1	1	1
1700040L08Rik	1	1.75461	1	1	1	1	1	1.5425	1	1	1	1.87065	1.81373	3.03799	1	1	4.75464	2.30209	3.82932	1	1	1	1.72237	1	1	1	1.81713	2.65309	1	1.75723
1700041C23Rik	1	1	1	1	1	1	1	1	1	1	1	1	1	1	1	1	1	1	1	1	1	1	1	1	1	1	1	1	1	1
1700041G16Rik	2.40326	1	1	8.11269	3.4166	9.77325	1	1	4.32068	2.14145	2.61196	1.87065	14.0197	10.171	5.56267	15.0178	8.50929	8.81254	8.07329	13.6857	22.2737	1.51888	1	2.27226	2.79454	1	1.81713	2.65309	1	1.75723
1700041I07Rik	1	1	1	2.42254	3.4166	1	1	1	1	1	1	1	4.25492	2.01899	3.28134	2.47556	1	1	1	1	1	1	1	1	1	1	1	1	1	1
1700041M05Rik	1	1	1	1	1	1	1	1	1	1	1	1	1	1	1	1	1	1	1	1	1	1	1	1	1	1	1	1	1.74491	1
1700041M19Rik	1	1	1	1	1	1	1	1	1	1	1	1	1	1	1	1	1	1	1	1	1	1	1	1	1	1	1	1	1	1
1700042D02Rik	1	1	1	1	1	1	1	1	1	1	1	1	1.81373	1	1	1	1	1	1	1	1	1	1	1	1	1	1	1	1	1
1700042G07Rik	1	1	1	1	1	1	1	1	1	1	1	1	1	1	1	1	1	1	1	1	1	1	1	1	1	1	1	1	1	1
1700042G15Rik	1	1	1	1	1	1	1	1	1	1	1	1	1	1	1	1	1	1	1	1	1	1	1	2.90839	1	1	1	1	1	1
1700042O05Rik	1	1	1	1	1	1	1	1	1	1	1	1	1	1	1	1	1	1	1	1	1	1	1	1	1	1	1	1	1	1
1700042O10Rik	1	1	1	1	1	1	1	1	1	1	1	1	1	1	4.42201	1	1	1	1	1	1	1	1	1	1	1	1	1	1	1
1700044C05Rik	1	1	1	1	1	1	1	1	1	1	1	1	2.62746	1	1	1	1	1	1	1	1	1.51888	1	1	1	1	1	1	1	1
1700044K03Rik	1	1	1	1	1	1	1	1	1	1	1	1	1	1	1	1	1	1	1	1	1	1	1	1	1	1	1	1	1	1
1700045H11Rik	1	1	1	1	1	1	1	1	1	1	1	1	1	1	1	1	1.93866	1	1	1	1	1	1	1	1	2.63444	1	1	1	1
1700045I11Rik	1	1	1	1	1	1	1	1	1	1	1	1	1	1	1	1	1	1	1	1	1	1	1	1	1	1	1	1	1	1
1700046C09Rik	1	1	1	1	1	1	1	1	1	1	1	1	1	1	1	1	1	1	1	1	1	1	1	1	1	1	1	1	1	1
1700047A11Rik	1	1	1	1	1	1	1	1	1	1	1	1	1.81373	1	3.28134	1	1	1	3.82932	1	1	3.07552	1	1	2.79454	1	3.4514	1	1	3.2717
1700047F07Rik	1	1	1	1	1	1	1	1	1	1	1	1	1	1	1	1	1	1	1	1	1	1	1	1	1	1	1	1	1	1
1700047G03Rik	1	1	1	1	1	1	1	1.5425	1	1	1	2.7413	1.81373	1	1	1	1	1	1	1	1	1	1	8.63356	1.89727	1	1	1	2.48982	1
1700047G07Rik	1	1	1	1	1	1	1	1	1	1	1	1	1	1	1	1	1	1	1	1	1	1	1	1	1	1	1	1	1	1
1700047I17Rik2	1	1	1	1	1	1	1	1	1	1	1	1	1	1	1	1	1	1	1	1	1	1	1	1	1	1	1	1	1	1
1700047K16Rik	2.40326	1	6.7545	2.42254	3.4166	1.7311	1.61109	3.71249	1.55345	1.57073	1	1	3.44119	13.2279	2.14067	3.21334	9.44795	2.30209	2.41466	26.3715	1	2.55664	1.72237	1.63613	1	1.81722	9.98846	5.13273	5.46946	1.75723
1700047L14Rik	1	1	1	1	1	1	1	1	1	1	1	1	2.62746	1	3.28134	1	1	1	1	1	1	1	1	1	1	1	1	1	1	1
1700047M11Rik	1	1	1	1	1	1	1	1	1	108.867	58.2244	96.7713	4.25492	1	3.28134	1	1	1	1	1	3.36375	1	4.61187	1	1	1	1	1	1	1
1700047N06Rik	1	1	1	1	1	1.7311	1	1	1	1	1	1	1	1	13.5474	1	1	1	1	1	1	1	1.72237	1.63613	1	2.63444	1	2.65309	1	3.2717
1700047O18Rik	1	1	1	1	1	1	1	1	1	1	1	1	2.62746	1	1	1	1	1	1	1	1	1	1	1	1	1	1	1	1	1
1700048F04Rik	1	1	1	1	1	1	1	1	1	1	1	1	1	1	1	1	1	1	1	1	1	1	1	1	1	1	1	1	1	1.75723
1700048M11Rik	3.80651	1.75461	1	4.55635	6.63874	1.7311	2.83328	3.71249	1.55345	3.28291	1	1	1.81373	2.01899	6.70334	2.47556	8.50929	4.90627	1	1	1	2.03776	4.61187	4.18065	2.79454	3.45166	3.4514	3.47964	2.48982	1
1700048O20Rik	1	1	1	1.71127	1	1	1	1	1	3.28291	1	1	1	1	1	1	1	1	1	18.76	1	1	3.16712	2.27226	1	4.26889	1.81713	5.13273	1	3.2717
1700048P04Rik	1	1	1	1	1	1	1	1	1	1	1	1	1	1	1	1	1	1	1	1	1	1	1	1	1	1	1	1	1	1
1700049E15Rik	1	1	1	1	1	1	1	1	1	1	1	1	1	1	1	1	1	1	1	1	1	1	1	1	1	1	1	1	1	1
1700049E17Rik1	1	1	1	1	1	1	1	1	1	1	1	1	1	1	1	1	1	1	1	1	1	1	1	1	1	1	1	1	1	1
1700049E22Rik	1	1	1	1	1	1	1	1	1	1	1	1	1	1	1	1	1	1	1	1	1	1	1	1	1	1	1	1	1	1
1700049J03Rik	1	1	1	1	1	1.7311	1	1	1	1	1	1	1	1	1	1	1	1	1	1	1	1	1	1	1	1	1	1	1	1
1700049L16Rik	1	1	1	1	1	1	1	1	1	1	1	1	1	1	1	1	1	1	1	1	1	1	1	1	1	1	1	1	1	1
1700051A21Rik	1	1	1	1	1	1	1	1	1	2.14145	1	1	1	1	1	1	1	1	1	1	1	1	3.8895	1	1	1	1	1	1	1
1700051K13Rik	1	1	1	1	1	1	1	1	1	1	1	1	1	1	1	1	1	1	1	1	1	1.51888	1	1	1	3.45166	1	1	3.97964	5.5434
1700051O22Rik	1	1	1	1	1	1	1	1	1	1	1	1	1	1	1	1	1	1	1	1	1	1	1	1	1	1	1.81713	1	1	1
1700052H01Rik	1	1.75461	1	1.71127	1	1	1	1	1	1	1	1	2.62746	1	1	1	1	1	1	1	1	1	1	1	1	1	1	1	1	1
1700052I22Rik	1	1	1	1.71127	1	1	1	1	1	1	1	1	1	1	2.14067	1	1	1	1	1	1	1	1	1	1	1	1	1	1	1
1700052K11Rik	24.8554	24.393	22.8671	62.1692	29.1937	20.0087	24.2216	24.8699	19.2637	24.3998	28.4032	4.48259	8.32358	12.2089	11.266	31.249	41.3624	89.5422	26.4639	36.5201	19.91	11.3776	7.50137	4.18065	7.28089	5.90333	12.4399	14.2247	10.6838	1
1700054A03Rik	1	1	1	1	1.80553	1	1	1	1	1	1	1	1.81373	1	1	1	1	1	1	1	1	1	1	1	1	1	1	1	1	1
1700054K02Rik	1	1	1	1	1	1	1	1	1	1	1	1	1	1	1	1	1	1	1	1	1	1	1	1	1	1	1	1	1	1
1700054K19Rik	1	1	1	1	1	1	1	1	1	1	1	1	1	1	1	1	1	1	1	1	1	1	1	1	1	1	1	1	1	1
1700054M17Rik	1	1	1	1	1	1	1	1	1	1	1	1	1	1	1	1	1	1	1	1	1	1	1	1	1	1.81722	1	1	1	1
1700054O05Rik	1	1	1	1	1	1	1	1	1	1	1	1	1	1	1	1	1	1	1	1	1	1	1	1	1	1	1	1	1	1
1700054O19Rik	1	1	1	1	1	1	1	3.16999	1	1	1	1	1	1	1	1.73778	1	2.30209	1	1	1	2.03776	1	1	1	1	1	1	1	2.51447
1700055C04Rik	1	1	1	1	1	2.46221	1	1	1	1	1	1	1	2.01899	1	1	1	1	1	1	1	2.03776	1	1	1	1	1	1	1	1
1700055D18Rik	1	6.2823	1	6.69016	13.083	8.31104	4.05547	7.50998	2.10689	4.42436	7.44782	1	4.25492	2.01899	2.14067	12.8045	2.87732	29.646	3.82932	1	10.455	5.66992	2.44475	6.08904	1.89727	1	6.71993	5.13273	4.72455	7.05787
1700056E22Rik	5.20977	12.3192	10.2072	23.0494	14.6941	6.11773	19.9439	7.50998	16.4965	2.14145	7.44782	1	1	1	2.14067	1	3.81598	10.1146	3.82932	49.2058	19.91	2.55664	1	1.63613	3.69181	1	5.08566	1	4.72455	1
1700056N10Rik	2.40326	11.5646	12.509	1	8.2498	3.92442	4.05547	7.50998	2.66034	6.70727	1.80598	5.35324	40.0591	27.4939	34.0794	5.42669	6.63197	1	6.65863	6.0743	3.36375	9.30209	11.8356	4.18065	9.07543	9.98944	9.17133	14.2247	3.97964	5.5434
1700057G04Rik	1	1	1	1	1	1	1	1	1	1	1	1	4.25492	1	3.28134	1	5.69331	1	1	1	1	1	1	1	1.89727	1	1	1	1.74491	1
1700057H15Rik	1	1	1	1	1	1	1	1	1	1	1	1	1	1	1	1	1	1	1	1	1	1	1	1	1	1	1	1	1	1
1700057H21Rik	1	1	1	1	1	1	1	1	1	1	1	1	1	1	1	1	1	1	1	1	1	1	1	1	1	1	1	1	1	1
1700058P15Rik	12.226	1.75461	6.7545	14.5141	13.083	10.5044	1.61109	1	3.21378	1	1	2.7413	22.157	33.6078	14.688	8.37781	4.75464	7.51045	1	1	1	4.11328	7.50137	4.18065	5.48635	4.26889	3.4514	3.47964	8.4491	2.51447
1700060C16Rik	1	1	1	1	1	1	1	1	1	1	1	1	1.81373	1	1	1	1	1	1	1	1	1	1	1	2.79454	1	1	1	1	1
1700060C20Rik	1	1	1	1	1	1	1	1	1	1	1	1	1	1	1	1	1	1	1	1	1	1	1	1	1	1	1	1	1	1
1700060J05Rik	1	1	1	1	1	1	1	1.5425	1	1	1	1	1	2.01899	1	1	1	1	1	1	1	2.55664	1	1.63613	5.48635	3.45166	9.98846	1.82655	1.74491	1
1700060O08Rik	1	1	1	1	1	1	1	1	1	1	1	1	1	1	1	1	1	1	1	1	1	1	1	1	1	1	1	1	1	1
1700061E17Rik	1	1	1	1	1	1	1	1	1	1	1	1	1	1	1	1	1	1	1	1	1	1	1	1	1	1	1	1	1	1
1700061E18Rik	1	1	1	1	1	1	1	1.5425	1	1	1	1	5.88238	1	10.1253	1.73778	4.75464	2.30209	1	1	1	1	1	1.63613	1	1	1	1	1	1
1700061F12Rik	1	1	1	1	1	1	1	1	1	1	1	1	1	1	1	1	1	1	1	1	1	1	1	1	1	1	1	1	1	1
1700061G19Rik	6.61302	23.6384	9.0563	5.97889	8.2498	6.84883	4.66657	9.13747	7.64135	3.85364	1.80598	1	5.88238	6.09497	8.98468	12.0667	13.2026	6.20836	1	1	1	1.51888	5.33425	1	1	6.72055	1	5.13273	1.74491	6.30064
1700061H18Rik	1	1	1	1	1	1	1	1	1	1	1	1	1.81373	1	2.14067	1	1	1	1	1	1	1	1	1.63613	1	1	1	1	1	1
1700061I17Rik	1	1	1	1.71127	1	1	1	1	1	1	1	1	1	1	1	1	1	1	1	1	1	1	1	1.63613	1	1	1	1	1	1
1700061J23Rik	1	1	1	1	1	1	1	1	1	1	1	1	1	1	1	1	1	1	1	1	1	1	1	1	1	1.81722	1	1	1	1
1700061N14Rik	1	1	1	1	1	1	1	1	1	1	1	1	1	1	1	1	1	1	1	1	1	3.5944	1	1	1	1	1	1	1	1
1700063A18Rik	1	1	1	1	1	1	1	1	1	1	1	1	1	1	1	1	1	1	1	1	1	1	1	1	1	1	1	1	1	1
1700063D05Rik	1	1	1	1	1	1	1	1	1	1	1	1	1	1	1	1	1	1	1	1	1	4.11328	1	7.99743	1	1.81722	1	1	1	1
1700063H04Rik	1	1	1	1	1	2.46221	1	1	1	1	1	1	1	1	1	2.47556	1	1	1	1	1	1	1	1	1	1	1	1	1	1
1700063H06Rik	1	1	1	1	1	1	1	1	1	1	1	1	1.81373	1	1	1	1	1	1	1	1	1	1	1	1	1	1	1	1	1
1700063I16Rik	1	1	1	1	1	1	1	1	1	1	1	1	1	1	1	1	1	1	1	1	1	1	1	1	1	1	1	1	1	1
1700063K16Rik	1	1	1	1	1.80553	1	1	1	1	1	1	1	1	1	1	1	1	1	1	1	1	1	1.72237	1	1	1	1	1	1	1
1700063O14Rik	1	1	1	1	1	1	1	1	1	1	1	1	1	1	1	1	1	1	1	1	1	1	1	1	1	1	1	1	1	1
1700064H15Rik	1	1	1	1	3.4166	1	1	1.5425	1	1	1	1	1	1	5.56267	1	2.87732	1	1	1	5.72749	1	1	1.63613	1	2.63444	1	1	1	1
1700064J06Rik	1	1	1	1	1	1	1	1	1	1	1	1	1	1	1	1	1	1	1	1	1	1	1	1	1	1	1	1	1	1
1700064M15Rik	1	4.77307	1	1	1	1	1	1	1	1	1	1	1	5.07598	2.14067	1	1	1	2.41466	1	5.72749	1.51888	1	1.63613	2.79454	1	1	2.65309	1.74491	1
1700065D16Rik	1	1	1	1	1	1	1	1	1	1	1	1	3.44119	1	1	1	1	1	1	11.1486	1	1	1	1	1	1	1	1	1.74491	1
1700065I16Rik	1	1	1	1	1	1	1	1	1	1	1	1	1	1	1	1	1	1	1	1	1	1	1	1	1	1	1	1	1	1
1700065J11Rik	1	1	1	1	1	1	1	1	1	1	1	1	1	1	1	1	1	1	1	1	1	1	1	1	1	1	1	1	1	1
1700065J18Rik	1	1	1	1	1	1	1	1	1	1	1	1	1	1	1	1	1.93866	1	1	1	1	1	1	1	1	1	1	1	1	1
1700065L07Rik	1	1	1	1	1	1	1	1	1	1	1	1	1	1	1	1	1	1	1	1	1	1	1	1	1	1.81722	1	1	1	1
1700065O20Rik	1	1	1	1	1	1	1	1	1	1	1	1	1.81373	1	1	1	1	1	1	1	1	1.51888	1	1	1	1	1	1	1	1
1700066B17Rik	1	1	1	1	1	1	1	1	1	1	1	3.61194	1	1	1	1	1	1	1	1	1	1	1	1	1	1	1	1	1	1
1700066B19Rik	2.40326	1.75461	2.1509	1	5.02767	8.31104	4.66657	4.25499	5.42757	3.85364	4.22391	3.61194	10.7648	10.171	3.28134	15.7556	10.3866	3.60418	1	1	17.5462	7.74545	4.61187	5.45291	3.69181	1.81722	2.63427	2.65309	6.95928	11.6013
1700066C05Rik	1	1	1	1	1	1	1	1	1	1	1	1	1.81373	1	1	1	1	1	1	1	1	1	2.44475	1	1	1	1	1	1	1
1700066J03Rik	1	1	1	1.71127	1	1	1	1	1	1	1	1	3.44119	1	1	1	1	1	1	1	1	1	1	1	1	1	1	1	1	1
1700066M21Rik	34.6781	90.7991	116.09	129.74	79.1368	5.38662	59.054	70.9823	78.4825	61.4971	75.9559	15.801	58.7749	41.7598	63.7368	12.8045	28.2212	80.4275	6.65863	21.2972	19.91	34.7272	62.4018	54.435	129.31	88.4427	49.2108	48.9397	65.8072	29.7749
1700066N21Rik	1	1	1	1	1	1	1	1	1	1	1	1	3.44119	1	1	1	1	1	1	1	1	1	1	1	1.89727	1	1	1	1	1
1700066O22Rik	1	1	1	1	1	1	1	1	1	1	1	1	1	1	1	1.73778	1	1	1	1	1	2.03776	1	1	1	1	1	1	4.72455	1
1700067G17Rik	1	1	1	1	1	1	1	1	1	1	1	1	2.62746	1	1	1	1	1	5.24398	1	1	1	1	1	1	1	1	1	1.74491	1
1700067K01Rik	8.01628	10.0554	2.1509	7.40142	7.44427	1	8.33314	5.88248	8.74825	8.99018	5.02989	7.09454	10.7648	12.2089	18.11	14.2801	10.3866	24.4376	1	3.53715	1	3.5944	3.8895	2.27226	3.69181	13.2583	4.26853	7.61237	1.74491	6.30064
1700067P10Rik	1	1	1	1	1	1	1	1	1	1	1	1	1	1	1	1	1	1	1	1	1	1	1	2.90839	1	1	1	1	1	1
1700069B07Rik	1	1	1	1	1	1	1	1	1	1	1	1	1	1	2.14067	1	1	1	1	1	1	1	1	1	1	1	1	1	1	1
1700069L16Rik	1	1	1	1	1	1.7311	1	1	1	1	1	1	1.81373	1	1	1	1	1	1	1	1	1	1	2.90839	1	1	1	1	1	1
1700069P05Rik	1	1	2.1509	1	1	1	1	1	1	1	1	1	1	1	1	1	1	1	1	1	1	1	1	1	1	1	1	2.65309	1	1
1700071G01Rik	1	1	1	1	1.80553	1	1	1	1	1	1	1.87065	1	1	1	1	1	1	1	1	1	1	1	1	1	1	1	1	1	1
1700071K01Rik	1	1	1	1	1	1.7311	1	1	1	1	1	1	1	1	1	1	1	1	1	1	1	1	1	2.27226	1	1	1	1	1	1
1700071M16Rik	1	1	1	39.4085	24.3605	25.8575	11.9997	20.5299	9.30169	36.3851	4.22391	8.83583	1	1	1	1	1	1	16.5612	8.61145	3.36375	83.502	63.1242	117.412	201.091	159.541	146.45	122.502	71.7665	165.32
1700072B07Rik	1	1	1	1	1	1	1	1	1	1	1	1	1	1	1	1.73778	1	1	1	1	1	1	1	1	1	1	3.4514	1	1	1
1700072G22Rik	1	1	1	1	1	1	1	1	1	1	1	1	1	1	1	1	1	1	1	1	1	1	1	1	1	1	1	1	1	1
1700072O05Rik	1	1	1	1	1	1	1	1	1	1	1	1	4.25492	1	1	1	1	1	1	1	1	1	1	1	1	1	1	1	1	1
1700073E17Rik	1	1	1	1	1	1	1.61109	1.5425	1	1	1	1.87065	9.95104	1	2.14067	1	1	1	1	1	1	1	1	1.63613	1	1.81722	1	1	1	1
1700074A21Rik	1	1	2.1509	1	1	1	1	1	1	1	1	1	1	1	1	1	1	1	1	1	1	1	1	1	1	1	1	1	1	1
1700074H08Rik	1	1	1	3.84508	1	1	1	1	1	1	1	1	2.62746	1	1	1	1	1	1	1	1	1.51888	1.72237	2.27226	1	1	1	1	3.97964	1
1700074P13Rik	1	1	1	1	1	1	1	1	1	1	1	1	8.32358	2.01899	1	1	1	1	1	1	1	2.03776	1.72237	1.63613	1	1	2.63427	1	1	1
1700080E11Rik	1	1	1	1	1	1	1	1	1	1	1	1	1	1	1	1	1	1	1	1	1	1	1	1	1	1	1	1	1	1
1700080G11Rik	1	1	1	1	1	1	1	1	1	1	1	1	1	1	1	1	2.87732	1	1	1	1	1	1	1	1	1	1	1	1	1
1700080N15Rik	1	1	1	1	1	1	1	1	1	1	1	1	4.25492	7.11397	1	1	1	1	2.41466	1	1	1	1	1	1	1	1	1	1	1
1700080O16Rik	1	1	1	1	1	1	1	1	1	1	1	1	1	2.01899	1	1	1	1	1	1	1	1	1	1	1	1	1	1	1	1
1700081B01Rik	1	1	1	1	1	1	1	1	1	1	1	1	1	1	2.14067	1	1	1	1	1	1	1	1	1	1	1	1	1	1	1
1700081H04Rik	1	1	1	1	1	1	1	1	1	1	1	1	1.81373	1	1	1	1	1	1	1	1	1	1	1	1	1	1	1	1	1
1700081N11Rik	1	1	1	1	1	1	1	1	1	2.14145	1	1	1	1	5.56267	1	1	1	1	6.0743	1	1	1	1	1	1	1	1	1	1
1700082M22Rik	1	1	1	1	1	4.65552	1.61109	1	1	1	1	1	3.44119	1	1	3.21334	1	1	1	1	1	1	1	2.27226	1	1	1	1	1	1.75723
1700083H02Rik	1	1	1	1	1	1	1	1	1	1	1	1	1	1	1	1	1	1	1	1	1	1	1	1	1	1	1	1	1	1
1700084C06Rik	1	1	1	1	1	1	1	1	1	1	1	1	1	1	1	1	1	1	1	1	1	1	1	1	1	1	1	1	1	1
1700084E18Rik	2.40326	1.75461	3.3018	3.13381	1	1	1.61109	2.085	2.10689	1	1	1	1	2.01899	6.70334	7.64003	2.87732	2.30209	10.9026	1	3.36375	2.03776	1.72237	1	1	1	1	2.65309	2.48982	1
1700084F23Rik	1	1	1	1	1.80553	1	1	1	1	1	1	1	1	1	5.56267	1	1	1	1	1	1	1.51888	4.61187	1	1	1	1	1	1	1
1700084J12Rik	1	1	1	16.6479	21.9439	17.8154	6.49985	4.25499	3.76723	6.13654	1.80598	5.35324	8.32358	1	1	1.73778	1	1	1	11.1486	5.72749	4.11328	3.16712	1	14.4591	8.35499	2.63427	8.43891	35.2659	4.02894
1700084M14Rik	1	1	1	1	1	1	1	1	1	1	1	1	1	1	1	1	1	1	1	1	1	1	1	1	1	1	1	1	1	1
1700085C21Rik	1	1	1	1	1	1	1	1	1	1	1	1	1	1	1	1	1	2.30209	1	1	1	1	1	1	1.89727	1	1	1	1	1
1700086D15Rik	1	1	1	1	1	1	1	1	1	1	1	1	1	1	1	1	1	1	1	1	1	1	1	1	1	1	1	1	1	1
1700086L19Rik	1	1	1	1	1	1	1	1	2.66034	1	1	1	1	1	1	1	1	1	1	1	1	1	1	1	1	1	1	1	1	1
1700086O06Rik	9.41954	8.54614	9.0563	10.9578	7.44427	14.891	5.88876	4.25499	11.5155	8.41945	10.6717	12.3184	10.7648	10.171	10.1253	7.64003	2.87732	8.81254	8.07329	13.6857	12.8187	5.66992	1	7.3613	5.48635	5.08611	21.4283	7.61237	5.46946	2.51447
1700086P04Rik	1	1	2.1509	1.71127	1	1	1	1.5425	1	2.14145	1.80598	5.35324	4.25492	1	5.56267	2.47556	6.63197	1	1	18.76	8.09124	5.15104	1	1	1	1.81722	1	1.82655	1	1
1700088E04Rik	8.01628	1	1	4.55635	10.6664	1.7311	1	1	1	1	4.22391	1	7.50984	1	6.70334	2.47556	1	1	1	3.53715	1	2.55664	1	4.18065	6.38362	1	1	1.82655	3.23473	9.32957
1700091H14Rik	1	1	1	1	1	1	1	1	1	1	1	1	1.81373	1	1	1	1	1	1	1	1	1.51888	1	2.90839	1	1	1	1	1	1
1700092C02Rik	1	1	1	1	1	1	1	1	1	1	1	1	1	1	1	1	1	1	1	1	1	1	1	2.90839	1	1	1	1	1	1
1700092C10Rik	1	1	1	1	1	1	1	1	1	1	1	1	1	1	1	1	1	1	1	1	1	1	1.72237	1	1	1	1	1	1	1
1700092C17Rik	1	1	1	1	1	1.7311	1	1	1	1	1	1	1	1	1	1	1	1	1	1	1	1	1	1	1	1	1	3.47964	1	1
1700092E16Rik	1	1	1	1	1	1	1	1	1	1	1	1	1	1	1	1	1	1	1	1	1	1	1	1	1	1	1	1	1	1
1700092E19Rik	1	1	1	1	1	1	1	1	1	1	1	1.87065	1	1	1	1	1	1	1	1	1	1	1	1.63613	3.69181	1	1	1	1	1
1700092K14Rik	1	1	1	1	1	1	1	1	1	1	1	1	1	1	1	1	1	1	1	1	1	1	1	1	1	1	1	1	1	1
1700092M07Rik	1	1	1	3.84508	1	1.7311	1	1	2.10689	1	2.61196	1	1	3.03799	1	1	1	1	1	1	10.455	1	1	1	1	1	2.63427	1	1	1
1700093J21Rik	1	1	1	1	1	1	1	2.62749	1	1	1	1	1	1	1	1	1	1	1	1	1	1	1	1	1	1	1	1	1	1
1700093K21Rik	1	1	1	1	1	1	1	1	1	1	1	1	5.06865	1	7.84401	1	1	1	1	1	1	1	1	1.63613	1	1	1	3.47964	1	1
1700094J05Rik	1	1	1	1	1	1	1	1	1	1	1	1	1	1	1	1	2.87732	1	1	1	1	1	1	1	1.89727	1.81722	2.63427	1	1	1
1700094M23Rik	1	1	1	1	1	1	1	1	1	1	1	1	1	1	3.28134	1	1	1	1	1	1	1	1	1	1	1	1	1	1	1
1700094M24Rik	1	1	1	1	1	1	1	1	1	1	1	1	1	1	1	1	1	1	1	1	1	1	1	1	1	1	1	1	1	1
1700095A13Rik	1	1	1	1	1	1	1	1	1	1	1	1	2.62746	1	1	1	1	1	1	1	1	1	1	1	1	1	1	1	1	1
1700095A21Rik	1	1	1	1	1	1	1	1	1	1	1	1	3.44119	1	1	1	1	1	1	1	1	1	1	2.27226	1	1	1	1	1	1
1700095B10Rik	1	1	1	1	1	1	1	1	1	1	1	1	1	1	2.14067	1.73778	6.63197	2.30209	1	1	1	1	1	1	1	1	1	1	1	1
1700095J03Rik	1	1	1	2.42254	1	1	1	1	1	1	1	1	1	1	1	1	1	1	1	1	1	1	1	1	1	1	1	1	1	1
1700095J07Rik	1	1	1	1	1	1	1	1	1	1	1	1	1.81373	1	1	1	1	1	1	1	1	1	1	1	1.89727	1	1	1	1	1
1700095J12Rik	1	1.75461	1	2.42254	7.44427	2.46221	1	4.79749	1.55345	1	1	1	8.32358	8.13296	8.98468	7.64003	3.81598	2.30209	1	1	1	2.03776	7.50137	2.27226	2.79454	1.81722	5.9028	1	3.23473	4.78617
1700095K22Rik	1	1	1	1	1	1	1	1	1	1	1	1	2.62746	1	1	1	1	1	1	1	1	1	1	2.27226	3.69181	1	1	1	1	1
1700096J18Rik	1	1	1	1	1	1	1	1	1	1	1	1	1.81373	1	1	1	1	1	1	1	1	1	1	1	1	1	1	1	1	1
1700096K18Rik	33.2749	20.62	10.2072	25.1832	26.7771	23.6642	24.8327	17.8174	24.7982	40.9509	34.0451	27.9901	16.4609	9.15196	24.954	29.7735	18.8346	70.0108	27.8785	97.4117	55.3661	17.0853	16.8922	14.3587	11.7672	14.0755	14.8913	10.092	21.1126	5.5434
1700097M23Rik	1	1	1	1	1	1	1	1	1	1	1	1	1	1	1	1	1	1	1	1	1	1	1	2.27226	1	1	1	1	1	1
1700097N02Rik	3.80651	1	1	1.71127	1.80553	1.7311	1	1	1	1	1	1	1	1	1	1	1	1	1	1	1	1	1	1	1	1	1	1	1	1
1700099I09Rik	1	1	1	3.13381	4.22214	1	1.61109	1	1.55345	2.14145	3.41793	2.7413	4.25492	19.3419	6.70334	1.73778	1	1	1	1	1	1	3.16712	1.63613	1	1	3.4514	1.82655	5.46946	7.05787
1700100L14Rik	1	1	1	1	1	1	1	1.5425	1	1	1	1	1	4.05698	1	1	1	1	1	1	1	1	6.779	1	1	1	1	1	1	1
1700101I11Rik	1	1.75461	3.3018	1	2.61107	9.04214	1	1	2.10689	1.57073	1	1	1.81373	2.01899	2.14067	1	1.93866	3.60418	8.07329	1	1	2.03776	1	1.63613	1	1	1	1	3.97964	1.75723
1700101I19Rik	1	1	1	1	1	1	1	1	1	1	1	1	1	1	1	1	1	1	1	1	1	1	1	1	1	1	1	1	1	1
1700101O22Rik	1	1	1	1	1	1	1	1	1	1	1	1	1	1	1	1	1	1	1	1	1	1	1	1.63613	1	1	1	1	1	1
1700102F20Rik	1	1	1	1	1	1	1	1	1	1	1	1	1	3.03799	1	1	1	1	1	1	1	1	1	1	1	1	1	1	1	1
1700102P08Rik	5.20977	4.01846	1	1	1	4.65552	6.49985	3.71249	1	2.14145	1.80598	1	3.44119	2.01899	10.1253	12.8045	9.44795	1	1	1	1	4.63216	1	1	1.89727	4.26889	1	5.95928	1	4.02894
1700104B16Rik	1	1	1	1	1	1	1	1	1	1	1	1	1	1	2.14067	1	1	1	1	1	1	1	1	1	1	1	1	1	1	1
1700104L18Rik	1	1	1	1	1	1	1	1	1	1	1	1	4.25492	2.01899	1	1	1	1	1	1	1	1	1	2.90839	1	1	1	1	1	1
1700105G05Rik	1	1	1	1	1	1	1	1	1	1	1	1	1	1	1	1	1	1	1	1	1	1	1	1	1	1	1	1	1	1
1700105P06Rik	1	1.75461	1	1	2.61107	1	1	1.5425	1	1	1	1	1.81373	1	1	6.16447	1	1	2.41466	1	1	2.55664	3.8895	1	1	1	1	1	1	1
1700108F19Rik	1	1	1	1	1	1	1	1	1	1	1	1	1	1	1	1	1	1	2.41466	1	1	1	1	3.54452	1	1	1	1.82655	1	1
1700108J01Rik	1	1	1	1	1	1	1	1	1	1	1	1	1	2.01899	1	1	1	1	1	1	1	3.07552	1	1	1	1	1	1	1	2.51447
1700108N06Rik	1	1	1	1	1	1	1	1	1	1	1	1	1	1	1	1	1	1	1	1	1	1.51888	1	1	1	1	1	1	1	1
1700108N11Rik	1	1	1	1	1	1	1	1	1	1	1	1	1	1	1	1	1	1	1	1	1	1	1	1	1	1	1	1	1	1
1700109G14Rik	3.80651	1	2.1509	1	1	1	1	1.5425	1	2.14145	1.80598	1	4.25492	4.05698	3.28134	3.95112	1.93866	7.51045	1	1	3.36375	3.5944	3.8895	2.27226	1.89727	1.81722	1	1	1	2.51447
1700109G15Rik	1	1	1	1	1	1	1	1	1	1	1	1	1	1	1	1	1	1	1	1	1	1	1	1	1.89727	1	1	1	1	1
1700109H08Rik	3.80651	1	10.2072	2.42254	4.22214	6.11773	2.22219	2.62749	4.32068	5.56582	1.80598	4.48259	45.7552	36.6648	26.0947	15.0178	7.57063	1	2.41466	6.0743	5.72749	30.5762	24.8384	22.6284	37.7881	41.0439	30.4168	20.8371	21.1126	53.2491
1700109I08Rik	1	1	1	1	1	1	1	1	1	1	1	1	1	1	1	1	1	1	1	1	1	1	1	1	1	1	1	1	1	1
1700109K24Rik	1	1	1	1	1	1	1	1	1	1	1	1	2.62746	2.01899	1	1	1	1	1	1	1	1.51888	1	1.63613	2.79454	1	1	1	1	1
1700110C19Rik	3.80651	1	1	1.71127	5.8332	3.92442	1	2.085	1	1.57073	1	1	40.0591	25.4559	14.688	17.969	9.44795	6.20836	5.24398	1	5.72749	10.8587	8.94612	6.72517	18.0481	3.45166	2.63427	3.47964	5.46946	13.1157
1700110I01Rik	1	1	1	1	1	1	1	1	1	1	1	1	1	1	3.28134	1	1	1	1	1	1	1.51888	1	1	1	1	1	1	1	1
1700110I07Rik	1	1	1	1	1	1	1	1	1	1	1	1	8.32358	1	1	1	1	1	1	1	1	1	1	1	1	1	1	1	2.48982	1
1700110K17Rik	1	1	1	1	9.05534	1	1	1	1	1.57073	1	1	4.25492	2.01899	1	1	1	1	1	1	1	1	1.72237	1	1	1	1	4.30618	3.23473	1.75723
1700111E14Rik	1	1	1	10.2465	7.44427	6.11773	1	1	1	1	1	1	1	1	1	1	1	1	1	1	1	1	1	1.63613	1	1	1	1.82655	1	1
1700111N16Rik	1	1	1	1	1	1	1	1	1	1	1	1	1.81373	1	1	1	1	1	1	1	1	1	1	1	1	1	1	1	1	1
1700112D23Rik	1	1	1	1	1	10.5044	1.61109	1.5425	1	2.14145	1	1	1.81373	1	1	1	2.87732	2.30209	1	1	15.1825	1.51888	3.16712	1	1	1.81722	1.81713	1	1	1.75723
1700112H15Rik	1	1	1	1	1	1	1	1	1	1	1	1	1	1	1	1	1	1	1	1	1	1	1	1	1	1	4.26853	1.82655	1	1
1700112J05Rik	1	1	1	1	1	1	1	1	1	1	1	1	1	1	1	3.21334	1	2.30209	1	1	1	1	1	1	1	1	1	1	1	1
1700112J16Rik	1	1	1	2.42254	1.80553	1	1	1.5425	1	1	1	1	1	1	6.70334	1	1	1	1	1	1	3.5944	1	1	4.58908	1.81722	1	1	1	1
1700112K13Rik	1	1	1	1	1	1	1	1	1	1	1	1	1	1	1	1	1	1	1	1	1	1	1	1	1	1	1	1	1	1
1700112L15Rik	1	1	1	1	1	1	1	1	1	1	1	1	1.81373	1	1	1	1	1	1	1	1	1	1	1	1	1.81722	1	1	1	1
1700112M02Rik	1	1	1	1	1	1	1	1	1	1	1	1	1	1	1	1	1	1	1	1	1	1	1	1	1	1	1	1	1	1
1700113A16Rik	5.20977	3.26384	9.0563	5.26762	7.44427	2.46221	4.05547	3.71249	3.76723	4.99509	3.41793	1	1	8.13296	4.42201	8.37781	3.81598	1	12.3173	28.9086	34.0924	3.5944	7.50137	3.54452	4.58908	4.26889	5.9028	5.95928	3.23473	5.5434
1700113B19Rik	1	1	1	1	1	1	1	1	1	1	1	1	1	1	1	1	1	1	1	1	1	1	1	1	1	1.81722	1	1	1	1
1700113H08Rik	1	1	1	1.71127	3.4166	6.84883	1	1	1	1	1	1	1.81373	1	1	1	1	1	1	1	1	1.51888	1	1.63613	2.79454	1	1	1	1	1
1700116B05Rik	1	1	1	1	1	1	1	1	1	1	1	1	1	1	1	1	1	1	1	1	1	1	1	1	1	1	1	1	1	1
1700119H24Rik	1	1	1	1	1	1	1	1	1	1	1	1	1	1	1	1	1	1	1	1	1	1	1	1.63613	1	1	1	1	1	1
1700119I11Rik	1	1	1	1	1	1	1	1	1	1	1	1	1	1	1	1	1	1	1	1	1	1	1	1	1	3.45166	1	1	1	1
1700120B22Rik	1	1	1	1	2.61107	1	1.61109	1	1	1.57073	1	1	1	1	1	2.47556	1	1	1	13.6857	1	1	1	1	1	1	1	1	1	1
1700120C14Rik	5.20977	9.30076	5.6036	8.11269	5.8332	16.3532	3.44438	12.3925	8.74825	4.42436	8.2538	12.3184	16.4609	29.5318	18.11	22.3956	5.69331	6.20836	13.7319	13.6857	10.455	4.63216	9.6685	9.26969	4.58908	1.81722	1	1.82655	6.21437	3.2717
1700120C18Rik	1	1	1	1	1	1	1	1	1	1	1	1	3.44119	1	1	1	1	1	1	1	1	1	1	1	1	1	1.81713	1	1	1
1700120E14Rik	1	1	1	1	1	1	1	1	1	1	1	1	1	1	1	1	1	1	1	1	1	1	1	1	1	1	1	1	1	1
1700120G07Rik	1	1	1	2.42254	1	1	1	1	1	1.57073	1	1	1	1	2.14067	1	4.75464	1	1	1	10.455	1	1	2.27226	1.89727	1	1	5.95928	1	1
1700120G11Rik	1	1	1	1	1	1	1	1	1	1	1	1	1	1	1	1	1	1	1	1	1	1	1	1	2.79454	1	1	1	1	1
1700120K04Rik	1	1	1	1	1	1	1	1	1	1	1	1	1	1	1	1	1	1	1	1	1	1	1	1	1	1	1	1	1	1
1700120O09Rik	1	4.01846	1	1	1	1	1	1	1	1	1	1	1	1	1	1	1	1	1	1	1	1	1	1	1	1	1	1	1	1
1700121C08Rik	1	1	1	1	1	1	1	1	1	1	1	1	1	1	1	1	1	1	1	1	1	1	1	1	1	1	1	1	1	1
1700121L03Rik	1	1	1	1	1	1	1	1	1	1	1	1	1	1	1	1	1	1	1	1	1	1	1	1.63613	1	1	1	1	2.48982	1
1700121L16Rik	1	1	1	1	1	1	1	1	1	1	1	1	1	1	1	1	1	1	1	1	1	1	1	1	1	1	1	1	1	1
1700121N20Rik	1	1	1	1	1	1	1	1	1	1	1	1	1	1	1	1	1	1	1	1	1	1	1	1	1	1	1	1	1	1
1700122D07Rik	1	1	1	1	1	1	1	1	1	1	1	1	1	1	1	1	1	1	1	1	1	1	1	1	1	1	1	1	1	1
1700122E12Rik	2.40326	2.50923	1	1.71127	1.80553	1.7311	3.44438	6.42498	7.08791	6.13654	5.02989	12.3184	14.0197	7.11397	3.28134	14.2801	1.93866	1	2.41466	6.0743	10.455	10.8587	7.50137	1.63613	4.58908	3.45166	5.9028	3.47964	1	12.3585
1700122H20Rik	1	1	1	1	1	1	1	1	1	1	1	1	1	1	1	1	1	1	1	1	1	1	1	7.99743	1	1	1	1	1	1
1700122O11Rik	1	1	1	1	1	1	1	1	1	1	1	1.87065	1.81373	1	1	1	1	1	1	1	1	1	1	1	1	1	1	1	1	1
1700123J17Rik	1	1	1	1	1	1.7311	1	1	1	1	1	1	1	1	1	1	1	1	1	1	1	1	1	1	1	1	1	1	1	1
1700123K08Rik	1	1	1	1	1	1	1	1	1	1	1	1	1	1	1	1	1	1	1	1	1	1	1	1	1	1	1	1	1	1
1700123L14Rik	1	1	1	1	1	1	1	1	1	1	1	1	1	1	1	1	1	1	1	1	1	1	1	1	1	1	1	1	1	1
1700123M08Rik	5.20977	2.50923	1	1.71127	7.44427	1.7311	3.44438	2.62749	2.66034	3.85364	1.80598	1.87065	6.69611	8.13296	15.8287	12.0667	1.93866	7.51045	15.1466	3.53715	1	15.0098	12.558	9.26969	9.9727	5.08611	5.9028	10.092	3.97964	6.30064
1700123O12Rik	1	1	1	1	1	1	1	1	1	1	1	1	1	1	2.14067	1	1	1	1	1	1	1	1	1	1	1	1	1	1	1
1700123O20Rik	198.859	165.506	198.955	184.507	158.885	139.91	249.716	308.597	267.761	188.769	165.419	235.204	132.824	148.754	157.272	216.432	343.611	326.523	425.398	419.63	291.741	144.211	134.639	134.587	128.412	123.583	93.336	121.676	138.808	102.469
1700123O21Rik	1	1	1	1	1	1	1	1	1	1	1	1	1	1	2.14067	1	1	1	1	1	1	1	1	1	1	1	1	1	1	1
1700124L16Rik	1	1.75461	1	1.71127	1	1	1	1	1.55345	1.57073	1	1	1.81373	1	1	1	4.75464	1	15.1466	1	1	3.07552	3.8895	1	1	1	1	1	1	1
1700124M09Rik	1	1	1	1	1	1	1	1	1	1	1	1	1	3.03799	1	1	2.87732	1	1	1	1	1	1	1	1	1	1	1	1	1
1700125G02Rik	1	1	1	1	1	1	1	1	1	1	1	1	1	1	1	1	1	1	1	1	1	1	1	1	1	1	1	1	1	1
1700125G22Rik	1	1	1	1	1	1	1	1.5425	1	1	1	1	2.62746	1	1	1	1	1	1	1	1	1	1	1	1	1	1	1	1	1
1700125H03Rik	1	1	1	1	1	1	1	1	1	1	1	1	1	3.03799	1	1	1	1	1	1	1	1	1	1	1	1	1	1	1	1
1700125H20Rik	1	1	1	1	1	1	1	1	1	1	1	1	1.81373	1	3.28134	1	1	1	1	1	1	1	1.72237	2.90839	1	1	1	1	1	1
1700126A01Rik	1	1	1	1	1	1	1	1	1	1	1	1	5.06865	1	2.14067	1	1	1	1	1	1	1	1	1	1	1	1	1	1	1
1700126G02Rik	1	1	1	3.84508	1.80553	1.7311	1	1.5425	1.55345	1.57073	1	1	5.88238	1	7.84401	1	2.87732	3.60418	2.41466	1	1	1	6.779	1	2.79454	8.35499	2.63427	6.78582	1	2.51447
1700126H18Rik	1	1	1	1	1	1	1	1	1	1	1	1	2.62746	1	1	1	1	1	1	1	1	1.51888	1	1.63613	1	1	1	1	1	1
1700127F24Rik	1	1	1	1.71127	1	1	1	1	1	1	1	1	1	1	1	1	1	1	1	1	1	1	1	2.27226	1	1	1	1	1	1
1700128A07Rik	1	1	1	1	1	1	1	1	1	1	1	1	1	1	1	1	1	1	1	1	1	1	1	1	1	1	1	1	1	1
1700128E19Rik	1	1	1	1	1	1	1	1	1	1	1	1	2.62746	1	1	1	1	1	1	1	3.36375	1	1	1	1	1	1	1	1	1
1700128F08Rik	1	1	1	1	1	1	1	1	1	1	1	2.7413	1.81373	1	1	1	1	1	1	6.0743	1	1	1	1	1	1	1	1	1	1
1700129C05Rik	1	1	1	1	1	1	1	1	1	1	1	1	1	1	1	1	1	1	1	1	1	1	1	1	1	1	1	1	1	1
1700129L04Rik	1	1	1	1	1	1	1	1	1	1	1	1	1	1	1	1	1	1	1	1	1	1	1	1	1	1	1	1	1	1
1810006J02Rik	1	1	1	1	3.4166	1	1	1	1.55345	1	1.80598	1	1	1	2.14067	1	1	1	1	1	1	1	1	1.63613	1	1	1	1	1	1
1810007C17Rik	1	1	1	1	1	1	1	1	1	1	1	1	1	1	1	1	1	1	1	1	1	1	1	1	1	1	1	1	1	1
1810007D17Rik	1	1	1	1	1	1	1	1	1	1	1	1	1	3.03799	1	1	1	1	1	1	1	1	1	1	1	1	1	1	1	1
1810008B01Rik	1	1	2.1509	2.42254	2.61107	1	4.66657	3.71249	1.55345	4.42436	1.80598	1.87065	1.81373	3.03799	3.28134	1.73778	3.81598	2.30209	1	1	1	1.51888	1.72237	5.45291	1.89727	6.72055	6.71993	3.47964	1	1.75723
1810008I18Rik	1	1	1	1	1	1	1	1	1	1	1	1	2.62746	1	1	1	1	1	1	1	1	1	1	1	1	1	1	1	1	1
1810009A15Rik	15.0326	11.5646	9.0563	15.9367	8.2498	14.1599	15.6663	22.6999	27.012	19.2633	23.5674	18.413	6.69611	13.2279	12.4067	17.969	31.9758	12.7188	43.4398	36.5201	53.0024	11.8965	25.5607	8.63356	6.38362	10.8067	9.98846	11.7451	11.4287	7.81511
1810009J06Rik	1	1	1	1	1	1	1	1	1	1	1	1	1	1	1	1	1	1	1	1	1	1	1	1	1	1	1	1	1	1
1810010D01Rik	9.41954	1.75461	4.4527	53.6339	4.22214	17.8154	5.27766	2.62749	2.10689	3.28291	4.22391	4.48259	6.69611	13.2279	2.14067	1	1	4.90627	13.7319	1	5.72749	3.07552	5.33425	2.90839	4.58908	6.72055	1.81713	3.47964	1	1
1810010H24Rik	15.0326	11.5646	17.1126	1	1	3.19331	2.22219	1.5425	1	2.71218	2.61196	1.87065	9.13731	3.03799	5.56267	15.7556	1.93866	14.0209	6.65863	3.53715	1	1.51888	7.50137	1	4.58908	2.63444	3.4514	3.47964	4.72455	7.05787
1810010K12Rik	1	1	1	3.13381	1	1.7311	1	1	1	1	1	1	1	1	1	1	1	1	1	1	1	1.51888	1.72237	1	1	1	1	1	1	1
1810011H11Rik	187.633	95.3268	215.068	429.184	440.016	328.535	41.3323	53.0798	44.1688	76.336	41.2989	61.9454	389.15	411.655	504.035	322.672	573.583	430.69	282.517	310.532	516.297	80.3887	128.138	127.59	142.769	108.056	178.318	265.495	212.555	270.575
1810012K08Rik	3.80651	1	1	9.53523	3.4166	5.38662	1	2.62749	3.21378	3.85364	4.22391	2.7413	1.81373	5.07598	4.42201	8.37781	16.9572	15.323	1	1	1	2.03776	1	2.27226	1.89727	3.45166	1.81713	3.47964	2.48982	1.75723
1810012K16Rik	5.20977	1	1	1.71127	1.80553	4.65552	1	2.085	1	3.85364	1	1.87065	3.44119	6.09497	1	1.73778	1	2.30209	9.48795	1	12.8187	4.11328	1.72237	4.81678	1	1.81722	1	1	1	1
1810013D15Rik	1	1	1	1	1	1	1	1	1.55345	1	1	1	1.81373	1	1	1	1	1	1	1	1	3.07552	1	1	1	1	1	1	1	1
1810013L24Rik	78.1791	116.456	120.694	64.303	102.497	91.6569	92.6642	88.8847	95.0858	68.9165	105.777	75.0051	104.344	101.88	79.7061	92.4848	65.7676	47.8753	102.855	102.486	67.1849	111.003	86.2402	49.3459	79.0625	105.604	44.308	49.7662	44.2048	66.8794
1810014B01Rik	1	2.50923	1	5.97889	12.2775	9.77325	5.27766	4.79749	6.53446	19.2633	13.0897	30.602	23.7845	33.6078	36.3607	22.3956	50.749	20.5314	20.8052	23.8343	10.455	6.1888	14.0027	18.1755	29.7127	38.5922	26.3311	23.3167	14.4084	15.3874
1810017P11Rik	1	1	1	1	1	1	1	1	1	1	1	1	1	1	1	1	1	1	1	1	1	1	1	1	1	1	1	1	1	1
1810018F18Rik	1	1	1	1	1	1.7311	1	1	1	1	1.80598	1	10.7648	1	1	1	1	1	1	1	1	1	1	1	1.89727	1	1	1	3.23473	1
1810019D21Rik	3.80651	1.75461	1	1	1	1	1.61109	1	1.55345	1	3.41793	1	2.62746	1	1	1	5.69331	6.20836	2.41466	1	5.72749	3.07552	1.72237	1	1.89727	1	1	1.82655	2.48982	1
1810019N24Rik	5.20977	1	1	1	1	1	1.61109	2.62749	5.98102	4.99509	3.41793	3.61194	1.81373	7.11397	2.14067	1	1	1	9.48795	1	1	7.74545	6.05662	2.90839	2.79454	1	3.4514	7.61237	1.74491	3.2717
1810020O05Rik	1	1	1	1	1	4.65552	1	1	1	1	1	1	1	1	1	1	1	1	1	1	1	1	1	1	1	1	1	1	1	1
1810021B22Rik	12.226	4.77307	41.2815	21.6268	21.9439	19.2776	7.72204	9.67997	9.30169	23.2584	24.3734	9.70648	27.0394	33.6078	24.954	57.0713	42.3011	94.7505	13.7319	31.4458	10.455	12.4154	17.6146	9.90583	8.17816	21.4305	10.8056	15.8778	33.7761	9.32957
1810022K09Rik	162.374	72.6883	144.863	104.845	151.635	115.052	105.497	120.892	137.148	107.726	83.2097	147.269	86.4417	58.0637	68.2994	54.1202	80.7862	101.261	259.883	333.367	298.832	94.9174	119.469	55.0711	76.3707	63.1088	69.6392	49.7662	82.1952	70.6655
1810024B03Rik	2.40326	1	5.6036	19.493	7.44427	6.11773	5.88876	2.62749	4.32068	2.71218	5.02989	8.83583	12.3922	3.03799	1	5.42669	12.2639	3.60418	13.7319	16.2229	12.8187	9.30209	14.0027	11.8142	17.1509	2.63444	6.71993	3.47964	3.97964	5.5434
1810026B05Rik	36.0814	32.6938	75.8085	115.514	121.83	96.0435	47.4432	48.1974	58.5584	28.3949	17.1196	34.9553	108.412	132.45	142.443	60.7603	130.535	118.188	70.3183	79.6516	107.369	91.8041	99.9653	72.8827	165.2	146.465	50.8451	74.5626	72.5114	60.0643
1810030O07Rik	361.637	467.352	242.689	450.522	414.239	449.898	590.095	501.726	549.465	581.429	603.871	542.543	217.452	304.66	265.635	517.447	326.715	329.127	131.149	168.452	131.006	302.988	361.465	389.676	384.134	373.653	371.978	359.721	397.292	225.899
1810032O08Rik	180.617	94.5721	97.6757	394.332	446.46	373.863	52.332	30.8374	42.5085	67.2043	93.6874	64.5573	42.5003	55.0067	44.3454	82.1559	69.5223	132.511	162.271	188.749	178.281	79.3509	81.1836	47.4375	41.3772	32.0544	46.7594	49.7662	38.9904	28.2604
1810034E14Rik	30.4684	33.4484	35.527	42.9649	31.6103	36.8241	51.1098	66.6423	70.1808	94.5992	79.9858	95.03	9.13731	5.07598	13.5474	25.3468	19.7732	30.9481	81.6355	140.543	50.6387	10.8587	15.4475	32.1704	36.8908	22.2478	20.6112	20.8371	18.1329	12.3585
1810037I17Rik	252.183	189.654	279.518	68.5706	67.0538	88.0014	166.607	165.919	176.996	131.126	113.031	142.916	31.9218	14.2469	35.2201	44.5291	51.6877	60.8962	200.467	226.806	223.192	96.9929	83.3507	75.4273	53.939	72.9155	90.8846	53.8989	60.5928	76.7234
1810041H14Rik	2.40326	4.77307	4.4527	40.8311	21.9439	29.5131	16.8885	15.105	12.0689	6.70727	6.64184	10.5771	9.95104	1	2.14067	17.2312	25.4052	7.51045	30.7078	51.743	24.6375	22.2741	14.0027	4.81678	1.89727	5.90333	22.2455	6.78582	3.97964	16.1447
1810041L15Rik	1	1	1	4.55635	1	2.46221	1	1	2.10689	1	1	1.87065	1.81373	4.05698	1	1	1	1	1	1	1	1	2.44475	1	1	1	1	1	1	1
1810043G02Rik	245.167	269.643	294.48	240.698	319.186	278.088	182.495	170.259	160.946	250.408	388.675	259.583	110.854	90.6715	161.834	299.063	418.704	467.148	515.936	379.035	426.474	87.1342	134.639	66.5214	62.0144	91.7116	82.7133	109.278	117.206	122.157
1810044D09Rik	3.80651	5.52768	4.4527	10.2465	7.44427	10.5044	8.94423	9.13747	4.87412	8.41945	6.64184	10.5771	4.25492	4.05698	2.14067	3.21334	11.3253	14.0209	16.5612	11.1486	10.455	4.11328	3.16712	2.27226	1.89727	1.81722	5.08566	10.9186	5.46946	5.5434
1810046K07Rik	1	1	1	1	1	1	1	2.085	1	1	2.61196	1	1	1	1	1	1	1	1	1	1	1	1	1	1	1	1	1	1	1
1810049I09Rik	1	1	1	1	1	1	1	1	1	1	1	1	1	1	1	1	1	1	1	1	1	1	1	1	1	1	1	1	1	1
1810049J17Rik	1	1.75461	2.1509	1	1	1	1	1	1	1	1	1	1	1	1	1	1	1	1	1	1	1	1	1	1	1	1	1	1	1
1810053B23Rik	1	1	1	1	1	1	1	1	1	1	1	1	3.44119	1	2.14067	2.47556	1	1	1	1	1	1	1	1	1	1	1	1	1	4.02894
1810055G02Rik	110.454	126.266	219.671	47.9438	40.4712	85.077	70.0537	64.4723	67.967	55.2191	69.5081	48.015	32.7355	22.3989	8.98468	21.6579	31.0372	105.167	148.124	99.9488	93.1861	30.0573	48.6767	14.3587	32.4045	4.26889	21.4283	27.4495	53.1437	10.0868
1810058I24Rik	298.49	357.932	380.797	235.008	217.689	242.264	395.156	426.861	474.196	255.544	258.913	371.896	58.7749	44.8168	88.8315	130.849	113.639	155.949	496.13	574.396	563.571	221.005	174.37	200.109	143.666	135.842	182.403	125.808	126.145	152.447
1810059C17Rik	3.80651	1	1	1	1	1	1	1	1	1	1	1	1	1	1	1	1	2.30209	1	3.53715	1	1	1	1	1	1.81722	1	1	1	1
1810059H22Rik	1	1	2.1509	1.71127	1	1	1	1	1.55345	2.71218	1	4.48259	1	1	1	1	2.87732	1	1	1	1	1	1	2.27226	1	1	1	5.95928	1	1
1810062G17Rik	2.40326	2.50923	1	1	1	4.65552	2.22219	1.5425	1.55345	1	1	1	1	1	1	1	1	1	2.41466	1	3.36375	1	6.05662	1	2.79454	1	1	1	1	1
1810062O18Rik	1	4.77307	2.1509	6.69016	2.61107	4.65552	3.44438	5.33999	4.87412	6.13654	8.2538	8.83583	5.06865	2.01899	12.4067	2.47556	1	6.20836	1	11.1486	5.72749	5.15104	3.8895	2.90839	2.79454	4.26889	2.63427	5.13273	2.48982	3.2717
1810063I02Rik	1	1	1	1	1	1.7311	1	1	1	1	1	1	1	1	1	1	1	1	1	1	1	1	1	1	1	1	1	1	1	1
1810064F22Rik	1	1	1	1	1	1	1	1	1	1	1	1	1.81373	1	1	1	1	1	1	1	1	4.63216	1	1	1.89727	1	1	1	1	1
1810065E05Rik	1	1	1	1	1	1	1	1	1	1	1	1	1	1	1	1	1	1	1	1	1	1	1	1	1	1	1	1	1	1
2010001A14Rik	1	1	1	1	1	2.46221	1	2.085	1	2.71218	1	1	1	5.07598	1	1.73778	1	1	3.82932	6.0743	1	4.11328	3.16712	1.63613	1	1	1	1	1	1
2010001K21Rik	5.20977	2.50923	1	1	3.4166	1	2.83328	2.085	1.55345	7.278	8.2538	7.09454	3.44119	2.01899	1	2.47556	2.87732	2.30209	2.41466	8.61145	3.36375	1	3.8895	2.27226	2.79454	1.81722	1	1	2.48982	1.75723
2010001M07Rik	1	1	1	1	1	1	1	1	1	1	1	1	1	1	1	1	1	1	1	1	1	1	1	1	1	1	1	1	1	1
2010003K11Rik	1	1	1	1	1	1	1	1	1	1	1	1	1	1	1	1	1	1	1	1	1	1	1	1.63613	1	1	1	1	1	1
2010005H15Rik	1	1.75461	1	1	1	1	1	1	1	1	1	1	1.81373	1	1	1	1	1	5.24398	1	1	1	1	1	1	1	1	1	1	1
2010007H06Rik	1	1	1	2.42254	1	1	4.66657	1	1	10.1316	12.2837	14.9304	21.3433	1	1	12.0667	26.3438	1	10.9026	16.2229	8.09124	10.8587	4.61187	1.63613	1	2.63444	1	7.61237	1	1
2010008C14Rik	17.8391	7.79153	10.2072	46.5212	57.3874	30.9753	30.3325	30.8374	33.0999	44.3753	46.9407	69.7812	20.5295	26.4749	20.3914	35.6757	45.1171	47.8753	10.9026	6.0743	5.72749	15.0098	13.2804	14.3587	11.7672	5.08611	13.257	17.5309	12.1737	23.717
2010009K17Rik	1	1	1	1	2.61107	1.7311	2.22219	1	2.66034	2.14145	1	1.87065	2.62746	2.01899	11.266	1.73778	2.87732	1	2.41466	1	1	1	2.44475	5.45291	2.79454	6.72055	1	4.30618	3.23473	7.05787
2010010A06Rik	1	1	1	1	1	1	1	1	1	1	1	1	1	1	1	2.47556	1	1	1	1	1	1	1	2.27226	1	1	1.81713	1	1.74491	1
2010013B24Rik	1	1	1	10.9578	9.05534	7.57994	2.22219	3.16999	1.55345	1	4.22391	1.87065	18.0883	16.2849	10.1253	9.85337	9.44795	6.20836	3.82932	8.61145	8.09124	16.5664	13.2804	5.45291	9.07543	5.90333	24.6969	11.7451	13.6635	9.32957
2010015M23Rik	2.40326	10.81	1	2.42254	5.02767	2.46221	1.61109	2.62749	1	4.42436	2.61196	1.87065	8.32358	10.171	5.56267	2.47556	4.75464	16.6251	8.07329	8.61145	10.455	4.11328	3.8895	1.63613	1.89727	1.81722	4.26853	1.82655	1	2.51447
2010016I18Rik	277.441	169.279	437.191	711.558	720.342	533.244	72.4981	70.4398	67.967	47.2289	57.4184	48.015	15.6472	5.07598	4.42201	6.90225	20.7119	6.20836	37.7811	31.4458	48.2749	21.2363	21.9489	14.9949	21.6372	15.71	22.2455	35.7149	28.5617	19.9309
2010103J01Rik	1	1	1	1	1	1	2.22219	2.085	1	1	1	1	2.62746	2.01899	1	1	1	1	1	3.53715	1	2.03776	1	1	3.69181	1	1.81713	3.47964	2.48982	1
2010106C02Rik	1	1	1	1	6.63874	1	1	2.62749	1	1	1	1.87065	3.44119	8.13296	10.1253	7.64003	2.87732	2.30209	1	1	1	1	1	1	1	4.26889	4.26853	5.13273	1.74491	1.75723
2010106E10Rik	1	1	1	1	1	1	1	1	1	1	1	1	1.81373	1	1	1	1	1	1	1	1	1	1	1	1	1	1	1	1	1
2010107E04Rik	294.281	243.231	340.516	89.9087	86.3866	113.59	215.494	341.689	226.806	159.091	157.36	238.687	36.8041	36.6648	16.9694	44.5291	67.6449	85.6359	274.029	429.778	428.838	233.458	137.529	111.051	98.8025	93.346	100.69	91.0935	85.1749	85.053
2010109A12Rik	3.80651	1	1	2.42254	17.9162	3.19331	2.22219	1.5425	1	3.85364	2.61196	1.87065	14.8334	20.3609	34.0794	22.3956	7.57063	29.646	1	11.1486	10.455	5.66992	3.16712	2.27226	1	1.81722	2.63427	1.82655	1	1
2010109I03Rik	1	1	1	7.40142	2.61107	8.31104	1	1	1	1.57073	1	1	5.06865	5.07598	5.56267	40.1024	9.44795	20.5314	1	3.53715	1	1.51888	3.16712	1	1	1	1	1	1	1
2010109P13Rik	1	1	1	1	1	1	1	1	1	1	1	1	1	1	1	1	1	1	1	1	1	1	1	1	1	1	1	1	1	1
2010110E17Rik	1	1	1	1	1	1	1	1	1	1	1	1	1	1	1	1	1	1	1	1	1	1	1	1	1	1	1	1	1	1
2010110G14Rik	1	1	1	1	1	1	1	1	1	1	1	1	1	1	1	1	1	1	1	1	1	1	1	1	1	1	1	1	1	1
2010110K18Rik	1	1	6.7545	1	1	2.46221	2.83328	1	2.10689	1	1	1	1	1	3.28134	1	1	1	1	1	1	1	5.33425	1	1	1.81722	1	1.82655	1	1
2010111I01Rik	510.382	422.829	578.752	317.515	456.127	360.703	76.1647	88.3422	100.067	244.13	333.063	299.632	307.776	292.432	326.09	209.054	181.223	155.949	721.061	592.156	700.669	332.565	264.667	278.353	437.971	364.664	411.201	238.219	182.758	397.791
2010204K13Rik	1	1	1	3.84508	2.61107	2.46221	1	1	1	6.13654	1.80598	4.48259	3.44119	1	3.28134	3.21334	1.93866	1	1	11.1486	12.8187	2.03776	3.16712	1.63613	1	1	1.81713	5.13273	1.74491	1.75723
2010300C02Rik	1	1	2.1509	1	1	1	1.61109	1	1	2.71218	1	2.7413	10.7648	5.07598	4.42201	9.85337	1.93866	3.60418	1	1	1	1	1	1	1.89727	1	1	1	1	1
2010300F17Rik	1	1	1	1	6.63874	1	1	2.62749	1	1	1	1	1	1	1	1	1	2.30209	1	1	1	1	1	2.27226	1	1	1	7.61237	1	1
2010308F09Rik	1	1	1	1	1	1	1	1	1	1	1	1	2.62746	1	1	1	1	1	1	1	1	1	1	2.90839	1.89727	3.45166	1	1	1	1
2010309G21Rik	1	1	1	1	1	1	1	1	1	1	1	1	1	1	1	1	1	1	1	1	1	1	1	1	1	1	1	1	1	1
2010310C07Rik	1	1	1	2.42254	1	1	1	1	1	1	1	1	5.88238	1	8.98468	1	1	2.30209	2.41466	1	1	1.51888	1	4.18065	1	8.35499	10.8056	4.30618	3.97964	7.81511
2010315B03Rik	15.0326	31.9392	55.0923	57.9016	79.9423	112.128	107.33	93.2247	116.67	161.945	151.718	99.3833	149.099	179.324	147.006	117.569	154.002	54.3857	22.2199	21.2972	24.6375	130.72	112.246	100.236	138.282	163.627	108.044	87.7873	57.6132	82.7813
2010320M18Rik	52.9205	62.8784	85.0157	62.8804	34.0269	53.6395	27.8882	27.0399	25.3516	23.8291	25.1793	16.6717	16.4609	16.2849	23.8134	96.9115	54.5037	90.8442	25.0492	77.1145	74.2761	23.8307	7.50137	7.3613	9.9727	5.08611	24.6969	12.5716	6.21437	4.78617
2010320O07Rik	1	1	1	1	1	1	1	1	1	1	1	1	1	1	1	1	1	1	1	13.6857	5.72749	1	1	2.27226	1	1	1	1	1	1
2200002A13Rik	1	1	1	1	1	1	1	1	1	1	1	1	1	1	1	1	1	1	1	1	1	1	1	1	1	1	1	1	1	1
2200002D01Rik	8.01628	7.03691	9.0563	7.40142	10.6664	3.92442	5.88876	2.62749	3.21378	7.278	2.61196	7.09454	12.3922	6.09497	4.42201	15.0178	26.3438	14.0209	5.24398	8.61145	22.2737	14.4909	4.61187	6.72517	2.79454	6.72055	18.9769	6.78582	4.72455	1
2200002J24Rik	1	1	1	1	1	1	1	1	1	1	1	2.7413	1	1	1	1	1	1	1	1	1	1	1	1	1	1	1	1	1	1
2200007N16Rik	1	1	1	1	1	1	1	1	1	1	1	1	1	1	1	1	1.93866	1	1	1	1	1	1.72237	1	1	1	3.4514	1	1	1
2210008F06Rik	1	1	10.2072	1	1	1	5.27766	5.88248	5.42757	1	1	1	1	1	1	1	1	1	1	1	1	1	1	1	1	1	1	1	1	1
2210010C04Rik	1	1	1	1.71127	1.80553	1	1	1	1	1	1	1	1	1	1	1	1.93866	1	1	1	1	1	1.72237	1	30.6099	1.81722	1	1.82655	1	1
2210011C24Rik	1	6.2823	13.6599	1.71127	1	1.7311	1	2.085	4.87412	2.14145	1	1	1	6.09497	1	1	1	1	1	26.3715	41.1837	2.55664	4.61187	3.54452	3.69181	6.72055	9.17133	5.13273	4.72455	10.0868
2210011K15Rik	1	1	1	1	1	1	1	1	1	1	1	1	1	1	1	1	1	1	1	1	1	1	1	1	1	1	1	1	1	1
2210016F16Rik	2518.44	1919.23	4122.38	1118.4	908.031	66.0683	1045.97	823.97	910.312	889.622	1208.35	410.205	267.904	292.432	293.011	211.268	721.892	1498.4	1451.02	3575.84	2856.4	439.973	466.209	479.37	351.833	372.019	454.509	374.599	509.774	425.051
2210016L21Rik	351.814	323.975	218.52	189.486	122.636	155.994	157.44	133.912	176.996	237.281	323.391	200.378	123.06	112.07	100.238	136.014	237.543	236.678	285.346	450.075	459.567	145.249	128.86	156.216	114.056	94.1633	127.656	174.575	148.492	143.36
2210017I01Rik	1	1	1	1	1	1	1	1	1	1	1	1	1	2.01899	1	1	1	1	1	1	1	3.07552	1	1.63613	1	1	1	1	1	1
2210039B01Rik	2.40326	1	1	1	1	1	1	1	1	1	1	1	1	1	1	1	1	1	1	1	1	1	1	1	1	1	1	1	1	1
2210406H18Rik	5.20977	3.26384	4.4527	52.9227	103.303	59.4883	27.2771	28.1249	25.9051	35.2436	24.3734	36.6966	31.108	20.3609	22.6727	18.7067	5.69331	19.2293	15.1466	13.6857	5.72749	65.8601	40.0082	43.6207	44.069	32.0544	34.5024	43.1538	60.5928	37.3472
2210406O10Rik	1	1	1	1.71127	1	3.92442	1	1	1	1	1.80598	1	1.81373	1	5.56267	1	1	1	1	1	1	1	1	1	4.58908	5.08611	1	1	1	1
2210407C18Rik	1	1	1	1	1	1	1	1	1	1	1	1	1	1	1	1	1	1	1	1	1	1	1	1	1	1	1	1	1	1
2210408F21Rik	30.4684	40.2399	14.8108	106.268	37.249	36.093	7.11095	9.67997	7.08791	11.2731	13.0897	33.214	13.206	9.15196	13.5474	9.85337	15.0799	8.81254	5.24398	11.1486	27.0012	8.78321	5.33425	2.27226	1.89727	2.63444	7.53706	9.26546	13.6635	8.57234
2210408I21Rik	5.20977	5.52768	4.4527	8.82396	17.9162	1.7311	10.1664	3.71249	4.87412	11.8438	15.5076	9.70648	44.1277	62.1397	22.6727	26.0846	15.0799	20.5314	6.65863	3.53715	8.09124	9.82097	24.8384	20.0839	26.1236	27.9683	26.3311	20.8371	18.8778	20.6881
2210409E12Rik	1	1	1	1	1	1	1	1	1	1	1	1	1	1	1	1	1	1	1	1	1	1	1	1	1	1	1	1	1	1
2210411M09Rik	1	2.50923	1	5.26762	1.80553	1.7311	1	1	1	1	1	1	10.7648	21.3799	8.98468	6.90225	2.87732	1	6.65863	1	3.36375	1	1.72237	2.90839	1.89727	3.45166	9.17133	3.47964	2.48982	1
2210412B16Rik	1	1	1	2.42254	1	2.46221	1	1	1.55345	2.14145	1	1	1	1	3.28134	1	2.87732	1	1	1	1	2.55664	1.72237	2.27226	1	1	1	2.65309	1	1.75723
2210414B05Rik	1	1	1	1	3.4166	2.46221	1	1	1	1	1	1	1	1	1	1	1	6.20836	1	1	1	1	1.72237	1	1	1	1	1	1	1
2210414F02Rik	1	1	1	1	1	1	1	1	1	1	1	1	1	1	1	1	1	1	1	1	1	1	1	1	1	1	1	1	1	1
2210417A02Rik	8.01628	1.75461	2.1509	1.71127	2.61107	1.7311	4.05547	4.79749	2.66034	2.71218	1	6.22389	1	4.05698	2.14067	1.73778	1	10.1146	2.41466	23.8343	10.455	7.22657	3.8895	2.90839	5.48635	2.63444	1	4.30618	1.74491	2.51447
2210418O10Rik	1	1	1	1	1	1	1	1	1	1	1	1	1	1	1	1	1	1	1	1	1	1.51888	1	1	2.79454	1	1	1	1.74491	1.75723
2210420H20Rik	1	1	1	1	1	1	1	1	1	1	1.80598	1	1	1	1	1	1	1	1	1	3.36375	1	1	1	1.89727	1	1	1	1	1
2300002M23Rik	1	1	1	1	1	1	1	1	1	1	1	1	1	1	1	1	1	1	1	1	1	1	1	1	1	1	1	1	1	1
2300003K06Rik	1	1	1	1	1	1	1	1	1	1	1	1	1	1	1	1	1	1	1	1	1	1	1	2.27226	1	1	1	1	1	1
2300009A05Rik	43.0977	48.5407	61.9977	76.3946	15.4996	10.5044	27.8882	28.6674	30.3326	23.8291	25.9853	8.83583	22.157	8.13296	14.688	11.3289	11.3253	45.2711	19.3906	97.4117	43.5474	30.5762	16.8922	7.99743	19.8427	14.0755	14.8913	12.5716	12.9186	21.4453
2310001H17Rik	36.0814	17.6015	55.0923	31.5846	29.9992	38.2863	4.05547	8.59498	3.21378	4.99509	4.22391	6.22389	20.5295	10.171	5.56267	1.73778	1	3.60418	44.8544	74.5773	43.5474	39.3972	48.6767	30.8981	41.3772	44.3127	36.1367	34.0618	35.2659	38.8617
2310001K20Rik	1	1	1	2.42254	1	1	1	1	1	1	1	1	1	1	1	1	1	1	1	1	1	1	1	1	1	1	1	1	1	1
2310001K24Rik	1	2.50923	1	1	3.4166	1.7311	1	1	1.55345	1	1.80598	2.7413	1	1	1	1.73778	1	2.30209	1	1	1	1	5.33425	2.27226	1	1	1	1	1	1
2310002D06Rik	1	1	1	1	1	1	1	1	1	1	1	1	1.81373	1	1	1	1	1	1	1	1	1	1	1	1	1	1	1	1	1
2310002F09Rik	1	1	2.1509	2.42254	1	1	1	1	1	1	1	1	9.13731	4.05698	3.28134	1	1.93866	6.20836	1	8.61145	1	1	1	1	1	1	1	1	1	1
2310002L09Rik	1	1	1	1	1	1	1	1	1	1	1	1	1.81373	1	1	1	1	1	1	1	1	1	1	1	1	1	1	1	1	1
2310003L06Rik	1	1	1	1	1	1	1	1	1	1	1	1	1	1	1	1	1	1	1	1	1	1	1	1	1	1	1	1	1	1
2310003N18Rik	1	1	1	1	1	1	1	1	1	1	1	1	1	1	1	1	1	1	1	1	1	1	1.72237	1	1	1	1	1	1	1
2310005A03Rik	1	1	1	1	1	1	1	1	1	1	1	1	1	1	1	1	1	1	1	1	1	1	1	1	1	1	1	1	1	1
2310005E17Rik	1	1	1	1	1	1	1	1	1	1	1	1	1	1	1	1	1	1	1	1	1	1	1	1	1	1	1	1	1	1
2310007B03Rik	1	1	1	1	1	1	1	1	1	1	1	1	5.06865	1	1	1	1	1	1	1	1	1	1	1	1	1	1	1	1	1
2310008N11Rik	1	1	1	5.97889	2.61107	6.11773	1	1	1	1	1	1	1	1	1	4.6889	1	1	1	1	1	1	1.72237	2.90839	1	1	1	1	1.74491	1
2310009A05Rik	55.727	40.2399	61.9977	68.5706	61.415	48.5218	85.9422	81.2897	88.4445	68.3458	63.8663	99.3833	29.4806	25.4559	35.2201	62.2358	31.9758	42.6669	91.5381	115.172	107.369	62.2279	55.1781	40.4401	27.0208	27.1511	56.565	28.276	34.521	62.336
2310009B15Rik	27.6619	13.0738	60.8468	37.2747	21.9439	52.9084	81.0534	90.5122	74.0549	48.9411	67.0902	52.3682	14.8334	4.05698	7.84401	16.4934	29.1598	28.3439	51.9277	143.08	126.279	25.9063	27.7279	20.72	14.4591	28.7855	13.257	17.5309	13.6635	14.6302
2310010J17Rik	9.41954	2.50923	13.6599	6.69016	1	4.65552	3.44438	2.085	7.08791	4.99509	4.22391	1.87065	16.4609	7.11397	22.6727	10.5912	5.69331	7.51045	3.82932	3.53715	3.36375	4.63216	1	4.18065	6.38362	5.90333	3.4514	5.13273	9.19401	4.02894
2310011J03Rik	715.257	537.531	441.795	358.057	357.046	334.383	404.323	304.799	390.626	275.52	415.273	266.548	124.687	87.6145	144.724	299.063	301.372	374.7	654.572	587.082	625.029	191.948	224.936	196.292	166.995	145.648	151.352	215.902	169.35	172.135
2310014F06Rik	1	1	1	1	1	1	1	1	1	1	1	1	1	1	2.14067	1	1	1	1	1	1	1	1	1	1	1	1	1	2.48982	1
2310015A10Rik	1	10.0554	15.9617	25.1832	14.6941	14.1599	8.33314	11.3075	11.5155	9.56091	10.6717	12.3184	27.0394	19.3419	31.798	21.6579	9.44795	2.30209	43.4398	41.5944	41.1837	56.0013	40.7306	27.0813	39.5826	31.2372	36.1367	35.7149	46.4395	16.9019
2310015D24Rik	1	1	1	1	1	2.46221	1	1	1	1	1	1	1.81373	1	4.42201	1	1	1	1	1	1	1	1	1.63613	1.89727	1	1	3.47964	1	1
2310015K22Rik	1	1	1	1	1	1	1	1	1	1	1	1	1	1	1	1	1	1	1	1	1	1	1	2.27226	1	1	1	1	1	1
2310016D03Rik	1	1	1	1	1	1	1	1	1	1	1	1	1.81373	1	1	1	1	1	2.41466	1	1	1	1.72237	6.72517	1	1	1	1	1	1
2310016D23Rik	1	1	1	1	1	1	1	1	1	1	1	1	1	1	1	1	1	1	1	1	1	1	1	2.27226	1	1	1	1	1	1
2310016G11Rik	1	1	1	1	1	1	1	1	1	1	1	1.87065	1.81373	1	1	1	1	1	1	1	1	2.55664	1	1	1	1	1	1	2.48982	1
2310020H05Rik	1	1	1	1	1	1	1	1	1	1	1	1	1	1	1	1	1	1	1	1	3.36375	1	1	1	1	1	1	1	1	1
2310022A10Rik	391.105	282.471	254.198	212.958	180.634	145.759	271.715	367.729	334.175	117.428	179.121	115.926	85.628	104.937	76.2841	110.192	109.885	237.98	180.662	127.857	88.4586	124.494	175.092	172.119	123.029	130.121	224.894	125.808	113.481	169.863
2310022B05Rik	15.0326	16.0923	40.1306	5.97889	5.8332	4.65552	7.11095	33.5499	45.8291	4.42436	1.80598	6.22389	22.157	21.3799	14.688	5.42669	2.87732	17.9272	12.3173	21.2972	17.5462	47.1804	26.2831	22.6284	19.8427	18.9789	35.3196	25.7964	31.5413	18.4164
2310026I22Rik	1	1	1	1	1	1	1	1	1	1	1	1	1	1	1	1	1	1	1	1	1	1	1	1	1	1	1	1	1	1
2310026L22Rik	1	1	1	1	1	1	1.61109	1	1	1	3.41793	1	1	1	1	1	2.87732	1	1	1	1	2.55664	1	2.27226	1	1	1	3.47964	1	1
2310030A07Rik	1	1	1	1	1	1	1	1	1	1	1	1	1.81373	1	1	1	1	1	1	1	1	1	1	1	1	1	1	1	1	1
2310030G06Rik	1	1	1	1	1	1	1	1	1	1	1	1	2.62746	1	1	1.73778	5.69331	1	1	1	1	1	1	1	1	1	1	1	1	1
2310031A07Rik	1	1	1	5.26762	7.44427	25.8575	1	1	1	1	1	1	1.81373	4.05698	6.70334	1.73778	1	1	1	1	1	1	1	1	1	1	1	1	4.72455	1
2310033P09Rik	323.749	359.442	320.95	182.374	183.856	227.642	182.495	205.522	172.015	221.871	282.286	223.886	79.9319	112.07	110.504	218.645	356.753	316.106	876.674	782.442	887.405	140.579	136.806	80.5163	72.7816	69.6466	103.959	87.7873	90.3892	94.897
2310034C09Rik	1	1	1	1	1	1	1	1	1	1	1	1	1	1	1	1	1	1	1	1	1	1	1	1	1	1	1	1	1	1
2310034G01Rik	9.41954	5.52768	15.9617	13.8028	19.5273	9.04214	4.05547	2.085	3.76723	6.13654	5.02989	4.48259	9.95104	2.01899	2.14067	1	1.93866	2.30209	17.9759	16.2229	1	6.70768	2.44475	1.63613	2.79454	3.45166	1.81713	1.82655	1	3.2717
2310034O05Rik	1	1	1	1	1	1	1	1	1	1	1	1	2.62746	1	1	1	1	3.60418	1	1	1	1	1	1	1	1	1	1	1	1
2310035C23Rik	137.116	120.984	125.297	389.353	218.494	191.818	280.881	255.974	286.025	183.062	133.986	213.438	494.934	424.902	473.237	233.401	148.37	128.605	241.492	267.401	251.557	352.282	392.527	291.075	568.972	564.066	322.95	415.926	443.477	571.954
2310039H08Rik	160.971	96.0814	139.108	97.7326	72.6925	107.01	73.7203	65.5573	76.8221	108.297	113.837	88.9355	9.95104	20.3609	22.6727	55.5958	158.695	99.9589	184.906	389.184	353.198	38.3594	36.3964	15.631	13.5618	18.1617	22.2455	26.6229	21.8575	14.6302
2310039L15Rik	1	1	1	1	1	1	1	1	1	1	1	1	1.81373	1	1	1	1	1	1	1	1	3.07552	1	4.81678	1	1	1	1	1	1
2310040G07Rik	1	1	4.4527	3.84508	1.80553	1	1.61109	1	1	1	1	1	3.44119	1	1	3.21334	1	1	1	1	1	1	4.61187	3.54452	1.89727	1.81722	1	1.82655	3.97964	3.2717
2310040G24Rik	15.0326	14.5831	14.8108	28.0282	9.86087	20.7398	11.9997	15.6475	20.9241	11.2731	25.1793	27.9901	23.7845	30.5508	30.6574	54.858	67.6449	60.8962	97.1968	87.2631	128.642	57.0391	57.3452	31.5343	52.1444	32.8716	55.7479	30.7557	56.8683	51.7347
2310043L19Rik	1	1	1	1	1	1	1	1	1	1	1	1	1.81373	1	1	1	1	1	1	1	1	1	1	1	1.89727	1	1	1.82655	1	1
2310043M15Rik	1	1.75461	5.6036	5.26762	2.61107	2.46221	5.27766	8.59498	5.42757	3.28291	3.41793	1.87065	18.9021	7.11397	4.42201	3.95112	8.50929	2.30209	12.3173	1	12.8187	5.15104	15.4475	3.54452	8.17816	8.35499	3.4514	7.61237	12.1737	5.5434
2310043O21Rik	1	1	1	1	1.80553	1	1	1	1	1	1	1	1	1	1	1	1	1	1	1	1	1	1	1	1.89727	1	1	1	1	1
2310043P16Rik	1	1.75461	1	3.84508	1	3.92442	2.22219	2.62749	1.55345	1.57073	1	7.09454	5.88238	2.01899	22.6727	9.11559	2.87732	6.20836	2.41466	33.9829	1	3.5944	1	5.45291	10.87	12.4411	5.08566	4.30618	9.93892	4.78617
2310044K18Rik	1	1	1	1	2.61107	1	1.61109	1.5425	1	1	1	1.87065	2.62746	1	1	3.21334	1	3.60418	1	16.2229	3.36375	3.07552	16.1699	12.4503	10.87	6.72055	9.17133	5.13273	17.388	19.9309
2310046K23Rik	1	1	1	1	1	1	1	1	1	1	1	1	1	1	1	1	1	1	1	1	1	1	1	1	1	1	1	1	1	1
2310047D07Rik	2.40326	1	1	2.42254	1	1	1	1	1	2.14145	1	1	2.62746	18.3229	15.8287	11.3289	31.9758	14.0209	9.48795	6.0743	15.1825	1	2.44475	2.27226	3.69181	1.81722	1.81713	3.47964	1	6.30064
2310050C09Rik	1	1	1	2.42254	1	1	1	1	1	1	1	1	1	1	1	1	1	1	1	1	1	1	1	1	1	1	1	1	1	1
2310057J18Rik	1	1	1	1.71127	1	1	1	1	1	1	1	1	1.81373	1	1	1	1	1	1	1	1	1	1	2.27226	1	1	1	1	1	1
2310057M21Rik	69.7595	59.1053	49.3378	82.796	80.7479	84.3459	42.5544	52.5373	64.0929	74.0531	63.8663	78.4877	95.3928	93.7285	100.238	124.947	47.9331	72.615	98.6114	54.2801	67.1849	61.709	79.7388	88.786	70.0898	108.056	74.542	99.359	56.8683	110.799
2310057N15Rik	1	1	1	1	1	1	1	1	1	1	1	1	1	1	1	1	1	1	1	1	1	1	1.72237	1	1	1	1	1	1	1
2310058D17Rik	20.6456	33.4484	38.9797	113.381	77.5257	102.623	27.8882	50.3673	49.1498	43.8045	49.3587	45.4031	35.1767	30.5508	18.11	55.5958	68.5836	73.9171	196.223	206.509	152.28	39.3972	47.9544	23.2646	18.9454	17.3444	15.7084	24.9698	13.6635	31.2894
2310061I04Rik	250.78	274.17	338.214	210.824	47.721	62.4127	143.385	111.127	140.468	116.287	78.3739	68.0399	80.7456	41.7598	44.3454	74.0403	154.002	148.136	126.905	313.069	244.466	85.5775	51.5662	37.8956	29.7127	50.8505	28.7825	57.2051	62.0827	70.6655
2310061N02Rik	1	1	1	1	1	1	1	1	1	1	1	1	5.88238	1	1	1	1	1	1	1	1	1	1	1	1	1	1	1	1	1
2310065F04Rik	1	1	1	1	1.80553	1	1	1	1	1	1	1	1	4.05698	1	1	1	1	1	1	1	1	1	2.27226	1	1	1	1	1	1
2310068J16Rik	1	7.03691	4.4527	10.2465	3.4166	1	2.83328	1.5425	1.55345	2.71218	4.22391	1.87065	1.81373	2.01899	4.42201	3.21334	3.81598	8.81254	1	13.6857	5.72749	2.03776	1.72237	1	1	1	1	1.82655	6.21437	3.2717
2310069B03Rik	1	1	1	1	1	1	1	1	1.55345	1	1	1	1	1	1	1	1	1	1	1	1	1	1	2.27226	1.89727	1	1	1	1	1
2310074N15Rik	1	5.52768	1	3.13381	5.02767	5.38662	1	1.5425	1	2.14145	1	1	1	1	2.14067	1	1	2.30209	1	1	1	1	1.72237	1	1	1	1	4.30618	1	1
2310075C17Rik	1	1	1	1	1	1	1	1	1	1	1	1	1.81373	1	1	1	1	1	1	1	1	1	1	1	1	1	1	1	1	1
2310079G19Rik	1	1	1	1	1	1	1	1	1	1	1	1	1	1	3.28134	1	1	1	1	1	1	1	1	1	1	1	1	1	1	1
2310081O03Rik	1	1	1	1	1	1	1	1	1	1	1	1	1	1	1	1	1	1	1	1	1	1	1	2.90839	1	1	1	1	1	1
2400006E01Rik	1	1	1	2.42254	1	1	1	1	1	1	1	1	1	1	1	1	1	1	1	1	1	1	1	1	1	4.26889	1	1	1	1
2410002F23Rik	569.319	290.772	491.284	684.53	651.871	513.504	231.994	181.109	143.789	330.31	360.466	351.001	301.267	300.584	360.311	652.461	496.613	665.066	204.711	173.526	161.735	206.477	317.4	206.47	210.064	179.972	240.42	238.219	187.973	183.493
2410003L11Rik	2.40326	1.75461	3.3018	1	1.80553	1.7311	1	1.5425	1.55345	1	1	3.61194	11.5785	4.05698	10.1253	1.73778	2.87732	1	1	6.0743	1	3.07552	2.44475	3.54452	2.79454	1.81722	5.08566	6.78582	6.21437	7.81511
2410004B18Rik	107.647	87.026	121.845	129.028	124.247	100.43	141.552	132.285	138.255	110.009	101.747	147.269	109.226	121.241	165.256	99.8626	103.314	158.553	173.588	358.738	261.012	88.1719	107.189	93.875	76.3707	85.991	82.7133	100.186	88.8994	95.6543
2410004I01Rik	1	1	1	1	1	1	1	1	1	1	1	1	4.25492	1	1	1	1	1	1	1	1	1	1	1	1.89727	1	1	1	1	1
2410004P03Rik	26.2586	33.4484	47.036	3.84508	1	3.92442	1	8.05248	6.53446	1	18.7315	6.22389	2.62746	1	1	1	1	1	1	1	29.3649	1	1	1	1	1	1	1	1	1
2410006H16Rik	553.883	414.529	610.977	295.466	299.853	384.83	156.829	153.985	189.725	306.339	370.944	289.185	130.383	131.431	111.645	174.379	364.262	231.47	1292.58	2005.35	1901.45	413.51	318.845	268.175	166.098	164.444	275.557	300.21	265.443	261.488
2410012E07Rik	1	1	1	3.84508	1	1	1	1	1	1	1	1	1	1	1	1	1	1	1	1	1	1	1	1	1	1	1	1	1	1
2410015M20Rik	305.507	245.495	276.065	124.05	169.357	174.272	359.713	341.689	382.878	264.105	221.032	384.085	64.471	40.7408	45.4861	96.1737	88.2955	89.5422	258.468	439.927	417.019	174.306	151.254	112.959	78.1653	87.6255	112.947	113.41	81.4503	99.4404
2410017I17Rik	1	1	2.1509	1	1	1	1	1	1	1	1	1	2.62746	1	1	1	1.93866	1	3.82932	1	1	1	1	1	1	1	1	3.47964	1	1
2410018L13Rik	1	1	1	1	1	1	1	1	1	1	1	1	1	1	1	1	1	1	1	1	1	1.51888	1	1	1	1	1	1	1	1
2410021H03Rik	1	1	1	42.9649	58.9984	34.6308	1	1	1	1	1	1	11.5785	8.13296	11.266	4.6889	1	1	2.41466	1	1	1	1	1	1	1	1	1	2.48982	1
2410022M11Rik	176.407	67.406	148.315	126.895	21.9439	1	25.4438	24.8699	24.7982	39.8094	33.2391	6.22389	32.7355	19.3419	5.56267	14.2801	73.2769	279.647	9.48795	158.303	315.378	27.9818	24.116	11.1781	5.48635	9.98944	5.9028	16.7044	12.9186	19.9309
2410024N13Rik	1	1	1	1	1	1	1	1	1	1	1	1	1	1	1	1	1	1	1	1	1	1	1	1	1	1	1	1	1	1
2410080I02Rik	1	2.50923	1	1	1.80553	1	1	1	1	1	1	1	1	1	1	1	1	1	3.82932	6.0743	8.09124	1	1	2.90839	2.79454	1	1	1.82655	2.48982	3.2717
2410089E03Rik	76.7758	62.8784	59.6959	105.557	102.497	101.892	47.4432	37.8899	48.5964	52.3654	84.0157	70.6519	160.491	165.058	197.195	79.9426	79.8475	42.6669	66.0743	28.9086	100.277	115.673	128.86	160.669	192.119	154.638	135.827	120.023	189.462	177.436
2410124H12Rik	1	1	1	1	1	1	1	1	1	1	1	1	1	1	1	1	1	1	1	1	1	1	1	1.63613	1	1	1	1	1	1
2410131K14Rik	124.487	153.432	429.135	104.134	116.997	118.708	70.0537	65.5573	44.1688	80.9018	104.971	75.8757	125.501	70.2916	91.1128	173.641	333.286	222.355	141.051	59.3544	67.1849	68.9733	57.3452	70.3382	54.8362	40.2266	69.6392	101.012	64.3174	41.8906
2410137M14Rik	1	1	1	1	1	1	1	1	1	1	1	1	1	1	1	1	1	1	1	1	1	2.03776	1	1	1	1	1	1	1	1
2410141K09Rik	1	1	1	1	1	1	1	1	1	1	1	1	1	1	1	1	1	1	1	1	1	1.51888	1	1	1	1	1	1	1	1
2410152P15Rik	1	1	1	1	1	1	1	1	1	1	1	1	1	1	1	1	1	1	1	1	1	3.07552	1	1	3.69181	1	1	1	1	1
2500002B13Rik	2.40326	1	2.1509	1	1.80553	3.19331	1	1.5425	1.55345	6.13654	5.83587	3.61194	5.88238	3.03799	2.14067	10.5912	5.69331	2.30209	3.82932	18.76	12.8187	12.9343	5.33425	5.45291	20.7399	3.45166	4.26853	5.13273	3.23473	7.81511
2500004C02Rik	2.40326	10.0554	7.9054	18.0705	32.4158	22.202	28.4993	16.7325	13.1758	37.5265	26.7913	13.1891	24.5982	45.8358	45.4861	22.3956	30.0985	16.6251	46.2691	18.76	17.5462	21.7552	21.2265	11.8142	17.1509	26.3339	23.8797	5.95928	10.6838	13.1157
2510002D24Rik	325.152	276.434	654.712	200.155	208.828	225.449	90.8309	59.5898	73.5014	146.535	261.331	154.234	136.893	98.8235	141.302	179.543	455.312	145.532	539.985	927.06	1258.51	73.6433	101.41	73.5189	84.4461	70.4638	92.5189	102.665	139.553	74.4517
2510009E07Rik	69.7595	68.1607	57.3941	10.2465	21.1383	8.31104	96.9419	108.415	116.117	78.0482	30.0152	27.9901	271.972	236.388	154.99	93.2226	63.8903	389.023	105.685	264.864	211.373	124.494	131.75	93.2389	245.058	387.546	202.015	282.852	281.086	253.159
2510016D11Rik	1	1.75461	1	2.42254	5.02767	4.65552	1	4.25499	2.66034	2.14145	1	1	30.2943	28.5129	10.1253	15.0178	22.5892	14.0209	16.5612	16.2229	17.5462	7.74545	8.94612	12.4503	10.87	7.53777	22.2455	10.9186	8.4491	15.3874
2510017J16Rik	1	1	1	5.26762	4.22214	5.38662	2.22219	1.5425	4.32068	1.57073	6.64184	2.7413	24.5982	4.05698	4.42201	3.21334	1	7.51045	3.82932	3.53715	1	6.70768	4.61187	3.54452	2.79454	8.35499	1.81713	3.47964	3.23473	10.844
2510039O18Rik	229.731	177.58	327.856	122.627	125.052	76.3037	70.6648	79.6623	93.9789	54.6483	67.0902	80.229	111.667	81.5006	123.052	110.192	121.149	150.74	258.468	206.509	95.5498	111.522	101.41	77.9718	103.289	86.8083	93.336	85.3077	81.4503	94.897
2510046G10Rik	30.4684	1.75461	17.1126	20.2043	13.8885	9.04214	7.11095	8.05248	6.53446	11.2731	22.7614	12.3184	9.13731	6.09497	3.28134	31.249	33.8531	43.969	43.4398	36.5201	69.5486	10.8587	8.94612	6.08904	8.17816	5.90333	1.81713	13.3982	3.23473	2.51447
2600006K01Rik	6.61302	14.5831	5.6036	3.13381	1	1.7311	1	1	1.55345	1	1	1	1.81373	1	1	1	2.87732	2.30209	1	21.2972	1	3.07552	3.8895	5.45291	2.79454	2.63444	1	1.82655	5.46946	3.2717
2600014E21Rik	1	1	2.1509	1	1	1	1	1	1	1	1	2.7413	3.44119	1	1	1	1	1	1	1	1	2.55664	1	1.63613	1	1	1	1	1	1
2610001A08Rik	1	1	1	1	2.61107	1	1.61109	1	1	1	1.80598	1	2.62746	5.07598	6.70334	2.47556	7.57063	2.30209	1	1	1	2.55664	1	1.63613	9.07543	1	2.63427	1	1.74491	7.81511
2610001J05Rik	96.4214	89.2899	120.694	110.535	85.5811	96.0435	72.4981	180.567	73.5014	96.8821	63.8663	186.448	98.6477	103.918	100.238	83.6315	94.8661	84.3338	346.177	445.001	461.93	206.996	194.596	247.182	216.345	202.854	215.089	192.759	176.799	94.1398
2610002M06Rik	44.5009	70.4245	58.545	40.8311	63.0261	52.1773	109.775	91.0547	90.6583	88.892	100.941	77.617	42.5003	24.4369	34.0794	42.3157	23.5279	23.1355	39.1958	23.8343	50.6387	34.2083	55.1781	74.7911	96.1107	85.991	38.5881	64.644	80.7054	50.2202
2610005L07Rik	2.40326	5.52768	5.6036	12.3803	13.083	9.04214	8.33314	8.05248	8.1948	11.2731	14.7016	5.35324	27.8531	21.3799	23.8134	9.85337	6.63197	6.20836	10.9026	21.2972	5.72749	13.972	19.0594	15.631	19.8427	13.2583	18.1598	15.8778	19.6228	16.1447
2610008E11Rik	13.6293	13.0738	3.3018	50.0776	74.3036	47.7907	21.1661	28.1249	28.6723	69.4872	41.2989	48.015	224.776	303.641	263.354	113.143	91.1115	55.6878	29.2932	28.9086	29.3649	93.8796	120.192	112.959	194.81	195.499	157.89	148.125	135.829	88.8391
2610011E03Rik	1	1	1	1	1	1	1	1.5425	1	1.57073	4.22391	1	1	2.01899	1	1	1	1	5.24398	1	1	1	3.16712	1	1	1	1	1	1	1
2610012C04Rik	1	1	1	1.71127	3.4166	1	1.61109	3.16999	1.55345	1.57073	1.80598	1.87065	3.44119	5.07598	2.14067	1	1	2.30209	6.65863	1	1	10.3398	1	14.9949	12.6645	11.6239	10.8056	7.61237	4.72455	7.81511
2610016A17Rik	1	1	1	1	1	1	1	1	1	2.14145	1	1.87065	1	1	1	1	1	1	1	1	1	1	1	1	1	1	1	1	1	1
2610017A05Rik	1	1	1	1	1.80553	1.7311	2.22219	1	4.87412	1	1	6.22389	8.32358	1	4.42201	4.6889	1	1	1	1	1	1	2.44475	4.18065	1.89727	2.63444	4.26853	3.47964	6.95928	1
2610020C07Rik	9.41954	1	2.1509	1.71127	9.86087	2.46221	4.05547	1.5425	3.76723	3.28291	3.41793	3.61194	30.2943	16.2849	15.8287	6.90225	5.69331	2.30209	5.24398	3.53715	8.09124	17.0853	21.2265	16.9033	5.48635	15.71	19.7941	12.5716	14.4084	25.9887
2610020F03Rik	1	1	1	1	1	1	1	1	1	1	1	1	1	1	1	2.47556	1	1	1	1	1	1	1	1	1	1	1	1	1	1
2610021A01Rik	3.80651	10.81	5.6036	9.53523	10.6664	15.6221	10.7775	15.105	5.98102	13.556	16.3136	21.0249	84.0005	74.3676	108.223	17.969	13.2026	36.1564	1	13.6857	17.5462	24.8685	54.4557	44.2569	59.3226	58.2055	34.5024	59.6848	45.6946	82.024
2610024D14Rik	1	1.75461	3.3018	1	4.22214	1	1.61109	1	1	1	1	1	15.6472	18.3229	13.5474	2.47556	4.75464	1	1	1	1	3.07552	6.779	10.542	14.4591	9.17222	9.17133	11.7451	6.95928	17.6591
2610027F03Rik	1	1	1	1	1	3.19331	1	1	1	1	1	1	2.62746	1	1	1	4.75464	1	1	1	1	1.51888	1	2.27226	1.89727	1	1	1	1	1
2610027K06Rik	1	1.75461	3.3018	3.13381	5.8332	3.92442	1	2.62749	2.10689	1	1	4.48259	10.7648	2.01899	3.28134	3.21334	1	1	2.41466	1	1	1.51888	7.50137	3.54452	4.58908	8.35499	5.9028	1	6.21437	9.32957
2610028D06Rik	1	3.26384	1	18.7817	32.4158	22.9331	3.44438	1.5425	1	5.56582	7.44782	6.22389	23.7845	14.2469	18.11	12.8045	8.50929	3.60418	5.24398	8.61145	1	10.3398	6.05662	4.81678	6.38362	1.81722	19.7941	1.82655	3.97964	1
2610028E06Rik	1	1	1	3.13381	1	1	1	1	1	1.57073	1	5.35324	1	1	1	1	1	1	1	1	1	1	3.16712	2.90839	1	1	1	1	1	1
2610028H24Rik	1	1	1	1	1	1	1	1	1	1	1	1	2.62746	1	1	1	1	1	1	1	1	1	1	1	1	1	1	1	1	1
2610034O05Rik	1	1	1	1.71127	1	1	1	1	1	1	1	1	1	1	1	1	1	1	1	1	1	1	1	1	1	1	1	1	1	1
2610035D17Rik	13.6293	8.54614	2.1509	55.0565	115.386	48.5218	55.3874	56.8773	25.9051	101.448	65.4782	75.0051	25.4119	6.09497	31.798	99.8626	154.002	112.98	158.027	165.915	133.37	50.2936	69.6256	46.1653	100.597	41.8611	57.3822	113.41	68.0419	56.2781
2610035F20Rik	1	1	1	1	1	1	1	1	1	1	1	1	1	1	1	1	1	1	1	1	1	1	1	1	1	1	1	1	1	1
2610037D02Rik	1	2.50923	1	5.26762	3.4166	5.38662	4.05547	2.085	3.76723	5.56582	4.22391	8.83583	17.2746	27.4939	47.7674	3.95112	2.87732	1	1	1	1	8.78321	19.7817	13.0865	20.7399	13.2583	7.53706	12.5716	17.388	7.05787
2610042L04Rik	1	1	1	1	1	1	1	1	1	1	1	1	1	2.01899	5.56267	8.37781	5.69331	8.81254	1	1	1	1	1	1	1	1	1	1	1	1
2610044O15Rik8	15.0326	12.3192	26.3198	18.0705	19.5273	16.3532	52.332	41.6874	43.0619	47.7996	34.8511	64.5573	35.1767	46.8548	64.8774	40.1024	24.4665	11.4167	10.9026	16.2229	74.2761	49.7748	65.2913	44.2569	24.329	68.0122	37.771	61.3379	79.9605	51.7347
2610105M22Rik	1	1	1	1	1	1	1	1	1	1	1	1	1	2.01899	1	1	1	1	1	1	1	1	1	1	1	1	1	2.65309	1	1
2610203C20Rik	1	1	1	1	1	1.7311	1	1	1	1	1	1	3.44119	3.03799	3.28134	1	1	1	1	1	1	2.03776	1	4.18065	1	1	1	1	1	1
2610203C22Rik	5.20977	2.50923	4.4527	3.84508	14.6941	2.46221	4.66657	31.3799	6.53446	8.41945	5.02989	11.4478	147.472	132.45	200.617	56.3336	78.9089	42.6669	211.784	173.526	154.643	122.937	242.996	251.635	420.923	377.739	362.99	225.82	335.465	297.836
2610204G07Rik	1	1	1	2.42254	4.22214	1	1	2.085	1	1	1	2.7413	19.7158	15.2659	11.266	1	1	1	1	1	1	2.03776	1	9.26969	7.28089	5.90333	4.26853	10.092	1.74491	1.75723
2610206C17Rik	1	2.50923	1	1	1.80553	1	1	1	1	1	1	1	2.62746	6.09497	1	1	1	1	1	1	1	1	1	1	2.79454	1.81722	1.81713	4.30618	2.48982	1
2610300A13Rik	1	1	1	1	1	1	1	1	1	1	1	1	1	1	1	1	1	1	1	1	1	1	1	1	1	1	1	1	1	1
2610300M13Rik	1	1	1	1	1	1	1	1	1	1	1	1	1.81373	1	1	1	1	1	1	1	1	3.07552	1	4.81678	1	1	1	1	1	1
2610301B20Rik	44.5009	27.4115	73.5067	71.4157	27.5826	50.7151	73.7203	46.0274	48.5964	72.3409	66.2842	87.1942	39.2453	43.7978	101.379	32.7246	30.0985	33.5523	22.2199	6.0743	12.8187	11.8965	13.2804	24.5368	9.07543	35.3233	21.4283	12.5716	3.23473	12.3585
2610303G11Rik	1	1	1	1	1	1	1	1	1	1	1	1	1	1	1	1	1	1	1	1	1	1	1	1	1	1	1	1	1	1
2610306M01Rik	19.2423	16.0923	24.018	15.9367	15.4996	11.2355	12.6108	11.3075	8.74825	16.9804	19.5375	28.8607	12.3922	8.13296	12.4067	12.0667	1.93866	37.4585	23.6345	6.0743	50.6387	7.22657	17.6146	7.3613	8.17816	6.72055	19.7941	5.95928	16.6431	19.9309
2610306O10Rik	1	1.75461	1	1	2.61107	1	1	2.085	1.55345	1	1	1.87065	19.7158	5.07598	1	1.73778	1	2.30209	1	1	1	7.74545	8.94612	12.4503	4.58908	1	1.81713	10.9186	3.97964	5.5434
2610307P16Rik	1	1	1	5.26762	23.5549	8.31104	1	1	1	1	1	2.7413	1	1	1	1.73778	7.57063	1	1	1	1	2.55664	2.44475	2.90839	2.79454	1.81722	1	5.95928	4.72455	1
2610316D01Rik	1	1	1	1	1	1	1	1	1	1.57073	1	1	1	1	1	1	1	1	1	1	1	1	1	1	1.89727	1	1	1	1	1
2610318N02Rik	1	9.30076	5.6036	1.71127	1.80553	9.04214	2.83328	4.25499	8.1948	3.28291	10.6717	2.7413	5.06865	2.01899	4.42201	1	1.93866	7.51045	2.41466	8.61145	17.5462	4.11328	3.16712	6.08904	1.89727	5.08611	1	6.78582	1.74491	10.844
2610507B11Rik	247.973	363.969	244.991	618.382	651.871	468.175	447.71	536.446	422.172	1077.39	786.022	983.962	588.514	548.2	658.025	378.006	215.015	344.752	620.62	797.665	674.667	1352.68	1483.31	2210.28	2304.29	2486.17	2257.1	2316.16	2448.78	2422.63
2610507I01Rik	29.0651	16.8469	29.7725	40.1198	55.7763	30.9753	52.332	46.0274	36.974	76.336	82.4038	98.5126	69.3534	71.3106	89.9721	60.0225	31.0372	30.9481	56.1717	46.6687	97.9136	65.8601	57.3452	46.1653	61.1171	42.6783	71.2734	53.0724	61.3377	52.4919
2610509F24Rik	1	1	1	1	1	1	1	1	1	1	1	1	1	1	1	1	1	1	1	1	1	1	1	1	1	1	1	1	1	1
2610524H06Rik	10.8228	26.6569	24.018	35.1409	27.5826	66.0683	105.497	75.3223	95.6393	16.9804	18.7315	16.6717	14.0197	3.03799	11.266	9.85337	25.4052	14.0209	78.8062	97.4117	67.1849	32.6517	53.011	48.0736	22.5345	18.1617	32.8682	21.6636	27.8168	16.9019
2610528A11Rik	1	1	1	1	1	1	2.22219	11.3075	3.21378	3.85364	4.22391	2.7413	45.7552	52.9687	28.376	37.1513	38.5464	46.5732	43.4398	16.2229	5.72749	4.11328	8.22375	4.81678	1	11.6239	5.08566	1.82655	1	3.2717
2610528J11Rik	1	1	1	1	1	1	1	1	1	1	1	1	1	1	1	1	1	1	1	1	1	1	1	1	1	1	1	1	1	1
2700012I20Rik	3.80651	2.50923	5.6036	3.13381	1.80553	1	5.88876	12.3925	6.53446	6.13654	4.22391	7.09454	8.32358	8.13296	5.56267	12.0667	22.5892	4.90627	8.07329	1	10.455	9.30209	5.33425	7.99743	8.17816	3.45166	6.71993	5.95928	3.97964	4.78617
2700016F22Rik	1	1	1	1	1	1.7311	1.61109	2.62749	2.66034	2.14145	2.61196	4.48259	8.32358	8.13296	22.6727	3.95112	1	2.30209	5.24398	1	1	2.03776	3.8895	1	6.38362	9.98944	10.8056	4.30618	6.95928	1
2700029L08Rik	1	1.75461	1	1	1.80553	1	1.61109	1.5425	1	1	1.80598	1	23.7845	13.2279	34.0794	3.21334	1	1	2.41466	1	1	2.03776	1.72237	1.63613	1.89727	3.45166	1	1.82655	7.70419	1
2700033N17Rik	1	1	1	1	1	1	2.22219	1	1.55345	1	1	1	1	1	1	1	1	1	1	1	1	1	1	1	1	1	1	1	1	1
2700038G22Rik	3.80651	3.26384	9.0563	23.0494	24.3605	30.2442	15.6663	15.105	17.6034	18.1218	37.269	39.3085	12.3922	9.15196	24.954	11.3289	8.50929	16.6251	9.48795	6.0743	8.09124	19.1608	20.5041	12.4503	19.8427	15.71	32.8682	33.2353	32.2862	20.6881
2700046A07Rik	1	1	1	1	1	1	1	1	1	1	1	1	1	1	1	1	1	1	1	1	1	1	1	1	2.79454	1	1	1	1	1
2700046G09Rik	6.61302	1.75461	9.0563	13.8028	5.02767	25.8575	5.27766	2.085	3.21378	10.7024	9.86576	6.22389	7.50984	14.2469	7.84401	25.3468	30.0985	17.9272	10.9026	13.6857	12.8187	3.5944	7.50137	7.99743	3.69181	9.17222	1.81713	4.30618	6.21437	1.75723
2700049A03Rik	15.0326	31.1846	22.8671	41.5424	59.804	25.1264	20.555	53.0798	35.3137	47.7996	34.8511	86.3235	158.05	221.103	125.333	92.4848	45.1171	16.6251	77.3916	44.1315	76.6399	117.229	131.75	169.575	166.995	170.165	148.901	148.125	184.248	131.244
2700062C07Rik	79.5823	74.1976	55.0923	85.6411	50.9431	59.4883	65.165	59.0473	69.0739	59.2142	84.0157	67.1693	38.4316	43.7978	37.5014	95.436	107.069	73.9171	109.929	107.56	90.8223	36.2839	58.79	51.8904	35.9935	17.3444	55.7479	44.8069	50.909	35.8328
2700068H02Rik	1	1	1	1	1	1	1	1	1	1	1	1	1	1	1	1	1	1	1	1	1	1	2.44475	1	1	1	1	1	1	1
2700069I18Rik	1	1	1	1	1	1	1	1	1	1	1	1	1	1	1	1	1	1	1	1	1	1	1.72237	1	1	1	1	1	1	1
2700078F05Rik	1	2.50923	1	6.69016	1	1	1	1	1	1.57073	1	1	1	1	1	1	1	1	1	1	1	1	2.44475	1	1	1	1	1	1	1
2700080J24Rik	1	1	1	3.13381	1	1	1	1	1	1	1	1	1	1	1	1	1	1	1	1	1	1	1	1	1	1	1	1	1	1
2700081O15Rik	1	3.26384	7.9054	2.42254	1	5.38662	2.22219	1	1	6.70727	4.22391	8.83583	26.2256	16.2849	12.4067	35.6757	26.3438	19.2293	33.5371	26.3715	29.3649	10.3398	12.558	7.99743	4.58908	26.3339	7.53706	5.13273	12.1737	6.30064
2700089I24Rik	1	1	1	1	1	1	1	1	1	1	1	1	1	1	1	1	1	1	1	1	1	1	1	4.18065	1	1	1	1	1	1
2700097O09Rik	33.2749	33.4484	13.6599	69.9931	87.9977	82.8837	73.7203	76.4073	58.5584	68.3458	51.7766	66.2986	118.177	140.602	119.63	59.2847	70.4609	85.6359	94.3675	120.246	67.1849	54.9636	93.464	67.7937	89.8298	97.4321	68.0049	62.1644	54.6335	88.0819
2700099C18Rik	12.226	10.81	11.3581	10.9578	2.61107	7.57994	6.49985	8.05248	15.3896	4.99509	6.64184	17.5423	2.62746	6.09497	8.98468	10.5912	1.93866	1	5.24398	18.76	53.0024	9.30209	3.16712	17.5394	26.1236	25.5166	14.0741	4.30618	6.95928	3.2717
2810001G20Rik	13.6293	5.52768	9.0563	19.493	19.5273	22.202	6.49985	13.4775	17.6034	23.8291	28.4032	14.0597	7.50984	6.09497	3.28134	1.73778	4.75464	1	32.1225	59.3544	12.8187	10.3398	8.22375	5.45291	9.9727	7.53777	5.9028	11.7451	10.6838	34.3183
2810002D19Rik	16.4358	16.0923	18.2635	34.4297	26.7771	28.782	40.7212	56.8773	49.7033	60.3556	42.1049	75.0051	44.9415	110.032	103.66	44.5291	51.6877	37.4585	13.7319	66.9659	131.006	44.0671	60.2347	59.524	52.1444	75.3672	57.3822	58.0317	77.7258	46.434
2810004N23Rik	162.374	130.794	109.185	189.486	204.8	214.482	184.94	164.292	164.267	248.696	271.809	250.876	105.971	122.26	88.8315	150.032	112.701	137.719	114.173	92.3374	164.098	115.673	193.874	106.598	94.3161	85.1738	148.084	122.502	147.747	112.313
2810006K23Rik	29.0651	41.7492	52.7905	40.8311	29.1937	18.5465	37.6657	55.7923	39.7412	53.5069	35.657	74.1345	66.9122	65.1967	78.5655	66.6625	52.6264	53.0836	117.002	54.2801	60.0936	41.4727	46.5096	32.1704	28.8154	36.1405	54.1136	16.7044	29.3066	54.0064
2810013P06Rik	163.778	219.083	140.259	247.099	188.689	235.684	74.9425	76.4073	60.7722	84.8969	106.583	108.09	151.54	190.533	180.085	176.592	123.965	148.136	108.514	155.766	126.279	96.9929	52.2886	114.867	105.981	61.4744	74.542	57.2051	177.544	66.8794
2810021J22Rik	17.8391	25.9023	26.3198	56.479	38.8601	42.6729	27.2771	17.2749	27.5654	44.3753	42.1049	45.4031	45.7552	48.8927	79.7061	89.5337	39.4851	56.9899	20.8052	11.1486	5.72749	56.5202	44.3425	39.1678	38.6854	32.8716	51.6622	36.5415	23.3473	59.307
2810025M15Rik	88.0019	95.3268	48.1869	161.036	104.108	154.532	40.7212	27.0399	33.6533	141.399	121.897	129.856	85.628	73.3486	63.7368	206.103	251.623	236.678	247.151	343.515	355.562	133.833	131.75	132.679	93.4188	90.0771	80.2619	98.5324	118.696	123.672
2810029C07Rik	1	1	1	4.55635	1	3.19331	1	1	1.55345	2.14145	1	1.87065	8.32358	5.07598	2.14067	3.21334	14.1413	2.30209	2.41466	6.0743	1	6.1888	2.44475	1	2.79454	1	1	1	1	4.78617
2810030D12Rik	1	1	1	1	1	2.46221	1	1	1	1	1	1	1	1	1	1	1	1	1	1	1	1	1	1	1	1	1	1	1	1
2810032G03Rik	1	1	1	1	1	1	1	1	1	1	1	1	2.62746	1	6.70334	1	1	1	1	1	1	1	1	3.54452	1	1	1	1	1	1
2810039B14Rik	10.8228	14.5831	2.1509	17.3592	9.05534	26.5886	2.22219	1.5425	3.76723	4.99509	13.0897	8.83583	35.1767	46.8548	21.532	20.1823	38.5464	58.292	78.8062	21.2972	50.6387	16.5664	27.0055	20.72	24.329	9.98944	21.4283	24.9698	5.46946	9.32957
2810047C21Rik1	1	1	1	1	1	1	1	1	1	1	1	1	1	1	1	1	3.81598	1	1	1	1	1	1	1	1	1	1	1	1	1
2810049E08Rik	1	1	1	1	1	1	1	1	1	1	1	1	1	1	1	1	1	1	1	1	1	1	1	1.63613	1	1	1	1	1	1
2810402E24Rik	8.01628	17.6015	13.6599	49.3663	46.9154	47.0596	26.0549	28.6674	35.3137	34.6729	59.0304	24.5075	40.0591	22.3989	47.7674	53.3824	49.8104	23.1355	5.24398	23.8343	24.6375	20.7175	32.0621	12.4503	15.3563	26.3339	14.8913	8.43891	30.0515	7.05787
2810403A07Rik	217.101	199.464	203.559	584.952	347.38	528.857	448.932	441.509	489.139	413.065	342.735	580.852	354.973	362.743	291.87	378.006	229.095	243.189	197.638	282.624	209.01	373.037	393.249	201.381	228.907	250.253	273.105	248.964	300.454	298.593
2810403D21Rik	5.20977	2.50923	11.3581	6.69016	6.63874	1	9.55533	10.2225	3.21378	11.8438	4.22391	16.6717	49.8238	48.8927	56.8928	23.1334	9.44795	10.1146	25.0492	13.6857	38.8199	15.5287	17.6146	14.3587	27.9181	21.4305	16.5255	19.184	8.4491	28.2604
2810404F17Rik	1	1	1	1	1	1	1	1	1	1	1	1	1	1	1	1	1	1	1	1	1	1	1	1	1	1.81722	1	1	1	1
2810404M03Rik	1	1	1	1	1	1	1	1	1	1	1	1	1	1	1	1	1	1	1	8.61145	3.36375	1	1	1.63613	1	1	1	1	1	1
2810405F15Rik	1	1	1	1	1.80553	1	1	1	1	1	1	1	1	1	1	1	1	1	1	1	1	1	1	1	1	1	1	1	1	1
2810405F17Rik	3.80651	4.01846	3.3018	12.3803	9.05534	15.6221	8.33314	11.3075	7.64135	18.6925	9.86576	26.2488	42.5003	19.3419	32.9387	12.8045	11.3253	3.60418	30.7078	41.5944	67.1849	19.6797	13.2804	7.99743	18.9454	14.8928	9.98846	18.3575	13.6635	13.873
2810407A14Rik	1	1	1	1	1	1	1	1	1	1	1.80598	1	1.81373	1	1	1	1	1	1	1	1	1.51888	1	2.90839	1	1	1	1	4.72455	1
2810408A11Rik	27.6619	34.203	13.6599	3.13381	1	1.7311	4.05547	2.085	2.10689	3.28291	1	1	1.81373	1	2.14067	5.42669	2.87732	1	1	1	1	1.51888	5.33425	1.63613	1	1	1	2.65309	1	1
2810408I11Rik	17.8391	2.50923	1	5.26762	3.4166	10.5044	11.9997	19.4449	17.0499	2.14145	3.41793	5.35324	1.81373	5.07598	3.28134	6.90225	1	1	13.7319	1	5.72749	10.8587	3.8895	2.27226	1.89727	5.08611	3.4514	2.65309	2.48982	1
2810410L24Rik	1	1	1	1	2.61107	1	1	1	1.55345	1	1.80598	1	3.44119	1	1	1	1	1	5.24398	1	1	1	1	1	1.89727	1	1	1.82655	1	1
2810414N06Rik	2.40326	1	2.1509	10.2465	13.8885	11.2355	11.3886	17.2749	12.0689	9.56091	17.9255	11.4478	5.06865	4.05698	5.56267	31.249	18.8346	40.0627	5.24398	16.2229	12.8187	4.11328	7.50137	5.45291	1.89727	3.45166	1	6.78582	6.21437	7.05787
2810425M01Rik	3.80651	4.01846	2.1509	3.13381	1.80553	4.65552	1	2.085	2.66034	2.71218	1.80598	2.7413	2.62746	7.11397	8.98468	1	1	2.30209	1	1	3.36375	1	3.16712	1.63613	1.89727	1	1	5.95928	1	8.57234
2810428J06Rik	2.40326	3.26384	1	6.69016	7.44427	1	1	1.5425	2.66034	1.57073	6.64184	1	9.95104	1	5.56267	1.73778	1.93866	2.30209	1	1	1	3.5944	15.4475	4.18065	9.9727	6.72055	10.8056	1.82655	10.6838	5.5434
2810429I04Rik	1	1	1	1	1	5.38662	2.22219	1	1	1	1.80598	1	9.95104	8.13296	12.4067	15.7556	7.57063	7.51045	16.5612	13.6857	10.455	2.03776	3.16712	1	7.28089	19.7961	1	2.65309	3.97964	1
2810430I11Rik	1	1	1	1	1	1	1	1	1	1	1	1	1.81373	1	1	1	1	1	1	3.53715	1	1	3.16712	1	1	1.81722	1	1	1	1
2810432F15Rik	1	1	1	1	1.80553	1	1	1	1	1	1	1	1	2.01899	1	1	1	1	1	1	1	1	1.72237	1	1	1.81722	1	1	1	1
2810433D01Rik	1	1	1	1	1	1	1	1	1	1	1	1	1	1	1	1	1	1	3.82932	1	1	1	1	1	1	5.08611	1	1	1	1
2810442N19Rik	1	1	1	1	1	1	1	1	1	1.57073	1	1	3.44119	5.07598	1	2.47556	1	1	1	1	1	6.70768	1	2.90839	1	1	1	1	1	1
2810454H06Rik	20.6456	10.81	13.6599	10.9578	23.5549	25.8575	2.22219	7.50998	1.55345	9.56091	7.44782	8.83583	27.0394	22.3989	6.70334	60.0225	113.639	47.8753	6.65863	36.5201	12.8187	9.30209	8.94612	2.90839	9.9727	9.98944	2.63427	3.47964	3.97964	10.844
2810455O05Rik	2.40326	3.26384	1	1	1	1	1	1	1.55345	2.14145	1.80598	1.87065	1	1	1	1	1.93866	1	3.82932	1	3.36375	2.03776	3.8895	2.27226	2.79454	5.08611	2.63427	1.82655	1.74491	1.75723
2810459M11Rik	1	1	1	1	1	1	1	1	1	2.14145	1	1	4.25492	1	1	1	1	1	1	1	1	5.66992	1	1	1	1	1	1	1	1
2810468N07Rik	1	1	1	1	1	1	13.833	17.8174	23.6913	1	1	3.61194	15.6472	17.3039	30.6574	24.609	6.63197	34.8544	12.3173	1	12.8187	3.5944	1	6.72517	3.69181	5.08611	1.81713	1	9.93892	1
2810471M01Rik	1	1	1	1	1	1	1	1	1	1	1	1	1	1	1	1	1	1	1	3.53715	1	1	1	2.90839	1	1	1	1	1	1
2810474O19Rik	412.154	690.717	363.534	529.473	531.041	412.612	1103.41	1005.16	1042.59	568.303	569.214	505.976	927.025	1265.57	1092.62	758.701	576.399	605.17	862.527	861.094	1017.41	853.521	626.576	599.599	754.707	684.197	689.843	584.541	474.018	586.342
2900002M20Rik	1	1	1	1	1	1	1	1	1	1	1	1	1.81373	1	1	1	1	1	1	1	1	1	1	1	1	1	1	1	1	1
2900005J15Rik	26.2586	21.3746	82.7139	4.55635	8.2498	1	13.2219	22.6999	26.4585	58.6434	46.1348	33.214	49.8238	52.9687	40.9234	26.0846	15.0799	32.2502	95.7821	77.1145	43.5474	22.793	26.2831	19.4478	48.5553	33.6889	30.4168	25.7964	18.1329	35.0755
2900009J06Rik	1	1	1	1.71127	1	1	1	1	1	1	1	1.87065	1	1	1	1	1	1	1	1	3.36375	1	1.72237	1	1	1	1	1	1	1
2900011O08Rik	1	1	1	1	1	1	1	1	1	1	1	1.87065	2.62746	1	1	1	1	1	2.41466	3.53715	1	2.55664	1	1	1	1	1	1	1	1
2900018N21Rik	1	1	1	1	1	1	1	1	1	1	1	1	2.62746	2.01899	1	1	1	1	1	1	1	1	1	1.63613	1	1	1	1	1	1
2900022M07Rik	1	1	1	1	1	1	1	1	1	1	1	1	1	1	1	1	1	1	1	1	1	1.51888	1	1	1	1	1	1	1	1
2900024D18Rik	1	1	1	1	1	1	1	1	1	1	1	1	1	1	1	1	1	1	1	1	1	1	1	1	1	1	3.4514	1	1	1
2900026A02Rik	1	1	1	46.5212	59.804	33.1686	2.22219	4.25499	1	4.99509	8.2538	3.61194	34.363	34.6268	16.9694	143.392	72.3382	75.2192	57.5863	64.4287	15.1825	45.1048	56.6229	69.0659	76.3707	60.6572	68.822	27.4495	24.8371	36.59
2900027M19Rik	1	1	1	2.42254	1	1	1	1	1	1	1	1	1	1	1	1	1	1	1	1	1	1	1	1	1	1	1	1	1	1
2900035J10Rik	1	1	1	1	1	1	1	1	1	1	1	1	1	1	1	1	1	1	1	1	1	1	1	1	1	1	1	1	1	1
2900037B21Rik	1	1	1	1	1	1	1.61109	1	1	1	1	1	1	1	1	1	1	1	1	1	1	1	1	1	1	1	1.81713	1	1	1
2900041M22Rik	1	1	1	1	1	1	2.83328	1	1	3.28291	1	1	6.69611	1	3.28134	1	1	1	1	1	1	1.51888	1	1.63613	1	1.81722	2.63427	1.82655	1	1
2900042G08Rik	1	1	1	1	1	1	1	1	1	1	1	1	1	1	1	1	1	1	1	1	1	1	1	1	1	1	1	1	1	1
2900042K21Rik	1	1	1	3.84508	1	1	1	1	1	1	1	1	1	1	1	1	1	1	1	16.2229	1	1	1	1	3.69181	1	1	1	1	1
2900045O20Rik	1	1	1	1	1	1	1	1	1	3.28291	1	1	1	1	1	1	1	1	1	1	1	2.03776	1	1	1	1	1	1	1	1
2900052L18Rik	1	1	5.6036	1.71127	1	1	8.33314	5.33999	10.4086	6.70727	12.2837	9.70648	14.0197	18.3229	8.98468	5.42669	36.6691	17.9272	25.0492	36.5201	31.7287	6.70768	1	2.27226	2.79454	4.26889	4.26853	9.26546	6.95928	4.78617
2900052N01Rik	1	1	1	104.134	133.913	124.557	1	1	1	1	1	1	1	1	11.266	1	1	1	1	1	1	1.51888	1	1	1	1	1	1	1	1
2900055J20Rik	1	1	1	6.69016	1	1	1	1	1	1	1	1	1.81373	1	2.14067	1	1	1	1	1	1	1	5.33425	6.08904	1	1	1	1	1.74491	1
2900060B14Rik	1	1	3.3018	3.13381	3.4166	3.19331	1.61109	4.25499	1.55345	1	1	2.7413	5.06865	11.1899	12.4067	6.90225	4.75464	2.30209	9.48795	18.76	8.09124	1	11.1132	6.08904	11.7672	2.63444	1	4.30618	5.46946	12.3585
2900060N12Rik	1	1	1	1	1	1	1	1	1	1	1	1	1	4.05698	1	1	1	1	1	1	1	1	1	1	1.89727	1	1	1.82655	1	1
2900064F13Rik	2.40326	1	1	1	1	1	1	1	1	1	1	1	1	1	1	1	1	1	1	1	1	1	1	1	1	1	1	1	1	1
2900064K03Rik	3.80651	7.03691	9.0563	1	1	1	4.66657	2.62749	5.42757	4.42436	9.05978	6.22389	1	1	1	1	1	1	1	3.53715	1	1.51888	11.8356	2.90839	5.48635	1.81722	3.4514	5.13273	1	4.02894
2900069G24Rik	1	1	1	1	1	1	1	1	1	1	1	1	1	1	1	1	1	1	1	1	1	1	1	1	1	1	1	1	1	1
2900072N19Rik	1	1	1	1	1	1	1	1	1	1	1.80598	1	1	1	1	1	1	1	1	1	1	1	1	1	1	1	1	1	1	1
2900076A07Rik	15.0326	10.81	7.9054	8.82396	14.6941	8.31104	8.94423	14.5625	12.0689	9.56091	13.0897	17.5423	44.1277	14.2469	26.0947	9.11559	17.8959	7.51045	17.9759	49.2058	22.2737	18.6419	29.1726	20.0839	36.8908	34.5061	23.0626	5.95928	25.582	26.746
2900076G11Rik	2.40326	1	1	1	1	1	1	1	1	1	1	1	1	1	1	1.73778	1	1	1	1	1	1	1.72237	1	1	3.45166	1	1	1	1
2900078I11Rik	1	1	1	1	1.80553	1	1	2.085	1	1	1	1	22.9707	11.1899	5.56267	1	1	2.30209	2.41466	1	1	1	3.16712	3.54452	8.17816	13.2583	2.63427	9.26546	3.97964	3.2717
2900079G21Rik	1	1	1	2.42254	1	1	1	1	1	1	1	1	7.50984	1	1	1.73778	1	1	1	1	1	2.03776	1	1.63613	1.89727	1	1	1	1	1
2900089D17Rik	8.01628	5.52768	3.3018	5.26762	5.02767	2.46221	4.05547	4.25499	1	11.8438	8.2538	9.70648	36.8041	20.3609	21.532	9.85337	8.50929	3.60418	17.9759	18.76	15.1825	13.972	9.6685	20.72	3.69181	9.98944	35.3196	8.43891	3.23473	25.9887
2900092C05Rik	1	1	1	1	1	1	1	1	1	1	1	1	1	1	1	1	1	1	1	1	1	1	1	1	1	1	1	1	1.74491	1
2900092N22Rik	1	1	1	1	1	3.19331	1	1	1	1	1	1	82.3731	45.8358	47.7674	12.0667	5.69331	4.90627	1	3.53715	1	1.51888	1	1	1	1	1	1	1	1.75723
2900092O11Rik	1	1	1	1	1	1	1	1	1	1	1	1	1	1	1	1	1	1	1	1	1	1	1	1	1	1.81722	1	1	1	1
2900093K20Rik	12.226	13.0738	24.018	7.40142	13.083	14.891	10.7775	9.13747	12.6224	9.56091	21.9554	15.801	7.50984	11.1899	2.14067	28.2979	12.2639	12.7188	47.6837	72.0402	83.7311	12.9343	11.8356	7.99743	6.38362	8.35499	6.71993	11.7451	9.93892	4.78617
2900097C17Rik	59.9368	90.0445	52.7905	156.057	178.217	44.1351	109.164	73.6948	103.388	111.15	126.733	70.6519	85.628	93.7285	77.4248	50.4313	77.0315	40.0627	46.2691	61.8916	34.0924	87.653	81.906	102.145	132.001	165.262	84.3475	96.0528	105.287	112.313
3000002C10Rik	10.8228	6.2823	11.3581	10.2465	9.86087	28.0508	5.27766	14.02	9.85514	24.3998	21.1494	10.5771	9.13731	9.15196	30.6574	35.6757	23.5279	47.8753	5.24398	11.1486	3.36375	8.26433	15.4475	13.0865	15.3563	6.72055	5.08566	9.26546	12.9186	3.2717
3010001F23Rik	1	1	1	1	1	1	1	1	1	1	1	1	2.62746	1	1	1	1	1	1	1	1	1.51888	1	1	1	1	1	1	1	1
3010003L21Rik	2.40326	3.26384	3.3018	1	1.80553	3.19331	6.49985	5.88248	12.0689	1.57073	1	3.61194	6.69611	2.01899	5.56267	1.73778	1	6.20836	2.41466	11.1486	8.09124	2.03776	3.8895	1	13.5618	1	1.81713	2.65309	3.23473	2.51447
3100002H09Rik	1	1	1	1	1	1	1	1	1	1	1	1	2.62746	1	1	1	1	1	1	1	1	1	1	1	1	1	1	1	1	1
3100003L05Rik	1	1	1	1	1	1	1	1	1	1	1	1	1	1	1	1	1	1	1	1	1	1	1	1	1	1	1	1	1	1
3110001I22Rik	15.0326	16.8469	17.1126	20.2043	20.3328	23.6642	13.2219	19.4449	43.0619	29.5364	1.80598	38.4379	32.7355	40.7408	16.9694	12.0667	37.6078	21.8334	27.8785	21.2972	15.1825	18.1231	25.5607	35.351	26.1236	39.4094	21.4283	44.8069	31.5413	51.7347
3110002H16Rik	1632.99	1417.41	1781.44	499.6	659.927	540.555	460.543	464.294	452.612	423.338	552.289	413.687	376.13	271.034	247.384	279.143	373.648	333.033	218.857	163.378	178.281	216.854	232.16	263.086	248.647	246.166	336.842	243.178	263.208	206.968
3110004A20Rik	1	1	1	1	1	1	1	1	1	1	1	1	1	1	1	1	1	1	1	1	1	1	1	1	1	1	1	1	1	1
3110009E18Rik	8.01628	11.5646	11.3581	4.55635	10.6664	6.11773	6.49985	10.765	12.0689	9.56091	13.0897	12.3184	3.44119	9.15196	8.98468	7.64003	3.81598	20.5314	9.48795	26.3715	15.1825	8.78321	11.8356	9.26969	9.07543	6.72055	18.9769	4.30618	3.97964	1.75723
3110009F21Rik	1	1	1	1	1	1	1	1	1.55345	1	1	1	4.25492	1	2.14067	1	1	1	1	1	1	1	1	1	1	1	1	1	3.97964	1
3110009M11Rik	1	1	1	1	1	1	1	1	1	1	1	1	1	1	1	1	1	1	1	1	1	1	3.16712	1	1	1	1	1	1	1
3110018I06Rik	1	1	1	1	1	1	1	1	1	1	1	1	1.81373	1	1	1	1	1	1	1	1	1	1	1	1	1	1	1	1	1
3110021N24Rik	1	1	1	1	1	1	1	1	1	1	1.80598	1	1	1	1	1	1	2.30209	1	1	1	1	1	1	1	1	1	1.82655	1	1
3110031N09Rik	1	1	1	1	1	1	1	1	1	1	1	1	1	1	1	1.73778	1	1	1	1	1	1	1	1	1	1	1	1	1	1
3110035E14Rik	1	1	1	6.69016	2.61107	1	1.61109	1.5425	1	1	1.80598	1.87065	27.8531	45.8358	37.5014	9.85337	12.2639	4.90627	3.82932	3.53715	1	16.0475	27.0055	23.9007	43.1717	43.4955	41.0395	32.4087	58.3581	32.0466
3110039M20Rik	1	1	1	1	1	1	1	1	1	1	1	1	1	1	1	1	1	1	1	1	1	1	1	1	1	1	1	1	1	1
3110040N11Rik	130.1	115.701	94.223	73.5495	108.136	98.9679	145.218	100.277	133.274	132.267	141.24	149.01	51.4513	43.7978	70.5808	76.2537	53.565	89.5422	63.245	181.138	100.277	84.5398	69.6256	62.7046	51.2471	62.2916	41.8566	35.7149	67.297	33.5611
3110043J17Rik	1	1	1	1	1	1	1	1	1	1	1	1	1	1	1	1.73778	1	1	1	1	1	1	1	1	1	1	1	1	1	1
3110043O21Rik	151.148	120.984	167.881	263.458	246.688	243.727	134.219	142.05	125.525	115.145	115.449	138.562	379.385	330.135	215.446	186.921	131.474	145.532	60.4157	64.4287	45.9112	211.147	214.823	183.569	189.427	260.059	265.751	274.587	261.719	169.106
3110045C21Rik	2.40326	1.75461	5.6036	1	2.61107	1	3.44438	1	1.55345	1.57073	2.61196	2.7413	5.06865	1	1	1	1	1	1	8.61145	3.36375	1	1.72237	5.45291	5.48635	3.45166	1	2.65309	1	1
3110053B16Rik	43.0977	52.3138	63.1486	5.97889	1.80553	1.7311	5.27766	9.13747	7.64135	5.56582	7.44782	1	10.7648	1	3.28134	1	1.93866	4.90627	1	1	5.72749	4.63216	3.16712	4.81678	3.69181	3.45166	1	1	3.23473	4.02894
3110056K07Rik	30.4684	31.1846	19.4144	69.2819	47.721	67.5305	49.8876	39.5174	38.6343	43.8045	41.2989	59.3334	37.6179	40.7408	58.0334	49.6935	15.0799	58.292	100.026	82.1888	71.9124	41.4727	73.9598	28.3536	46.7608	32.0544	36.1367	51.4193	38.9904	29.7749
3110062G12Rik	1	1	1	1	1	1	1	1	1	1	1	1	1.81373	7.11397	2.14067	1	1	1	1	1	1	1.51888	3.16712	1	12.6645	3.45166	1	1	1.74491	1
3110062M04Rik	64.1465	53.0684	87.3175	72.1269	66.2482	61.6816	33.9991	20.5299	25.9051	85.4676	85.6277	70.6519	39.2453	58.0637	37.5014	114.618	109.885	101.261	84.4649	176.063	123.915	41.9916	63.1242	26.4452	44.069	32.8716	52.4794	32.4087	41.9701	47.1913
3110067C02Rik	1	1.75461	1	1	1.80553	1	1	1.5425	1	2.14145	1	1	2.62746	6.09497	4.42201	1	1	1	1	1	1	3.07552	1	1	1	1	1	2.65309	1	1
3110070M22Rik	1	4.01846	1	1	1	1	1	3.16999	2.66034	1	8.2538	2.7413	2.62746	3.03799	2.14067	1	13.2026	6.20836	1	11.1486	1	1	1	1	1	1	1.81713	1.82655	1	1
3110079O15Rik	1	1	1	1	1	1.7311	1	1	1	1	1	1	1	1	1	1	3.81598	1	1	1	1	1	1	1	1.89727	1	1	1	1	1
3110080E11Rik	1	1	1	1	1	1	1	1	1	1	1	1	1	1	1	1	1	1	1	1	1	1	1	1	1	1	1	1	1	1
3110080O07Rik	2.40326	1	1	20.2043	7.44427	4.65552	1.61109	1.5425	2.66034	2.14145	1.80598	2.7413	130.383	137.545	70.5808	25.3468	4.75464	8.81254	2.41466	11.1486	1	27.9818	13.2804	23.2646	27.0208	20.6133	12.4399	18.3575	12.1737	24.4743
3110082I17Rik	226.924	139.094	216.218	164.592	119.413	137.716	114.664	131.2	119.437	211.028	150.106	191.672	64.471	63.1587	66.0181	126.423	60.1356	92.1463	210.369	239.492	159.371	139.541	73.9598	88.1499	39.5826	45.13	36.1367	46.46	46.4395	18.4164
3110082J24Rik	1	1	1	1	1	1	1	1	1	1	1	1	5.88238	1	1	1	1	1	1	1	1	1	1	1	1	1	1	1	1	1
3110083C13Rik	1	1	2.1509	1	1.80553	11.2355	1	2.085	4.32068	1	2.61196	1	1	1	1	4.6889	11.3253	1	1	1	1	1	1.72237	6.08904	1.89727	2.63444	1	1	1	3.2717
3110099E03Rik	1	1	1	1	1	1	1	1	1	1	1	1	2.62746	1	1	1	1	1	1	1	1	1	1	2.27226	1	1	1.81713	1	1	1
3200001D21Rik	2.40326	1	1	1	1	1	2.22219	1	1.55345	1	1	2.7413	16.4609	13.2279	14.688	1.73778	2.87732	1	1	6.0743	1	8.26433	6.779	4.81678	12.6645	1.81722	1.81713	5.95928	6.21437	1.75723
3222401L13Rik	3.80651	4.01846	3.3018	21.6268	6.63874	9.77325	9.55533	15.105	8.74825	11.2731	9.05978	17.5423	111.667	140.602	151.568	81.4181	51.6877	28.3439	17.9759	39.0572	17.5462	50.8125	64.569	49.982	48.5553	63.1088	49.2108	42.3273	41.2252	44.9196
3300002A11Rik	1	1	1	1.71127	8.2498	3.19331	1	1	1	1	1	1.87065	9.13731	2.01899	3.28134	1	1	4.90627	3.82932	1	3.36375	1.51888	3.16712	1	5.48635	7.53777	9.17133	6.78582	4.72455	8.57234
3300002I08Rik	1	1	2.1509	1	2.61107	1.7311	1	1	1	1	1	3.61194	51.4513	27.4939	35.2201	1.73778	3.81598	2.30209	3.82932	3.53715	8.09124	20.1986	14.7251	6.08904	22.5345	13.2583	9.17133	15.0513	19.6228	18.4164
3300002P13Rik	1	1	1	1	1	1	1	1	1	1	1	1	1	1	1	1	1	1	1	1	1	1	1	1	1	1	1	1	1	1
3300005D01Rik	1	7.03691	6.7545	1	11.4719	5.38662	4.66657	4.79749	12.6224	4.42436	1.80598	1	6.69611	4.05698	8.98468	3.95112	11.3253	1	1	1	1	4.63216	8.22375	4.18065	1.89727	3.45166	1	1.82655	4.72455	1
3425401B19Rik	1	1	1	1	1	1	1	1	1	1	1	1	1	1	2.14067	3.95112	1.93866	1	2.41466	1	1	1	1	1	1	3.45166	1	1	1	1
3632451O06Rik	1	1	1	1	1	1	1	1	1	1	1	1	2.62746	5.07598	2.14067	1	2.87732	1	1	1	1	1.51888	1.72237	1	1	1	1	1	1.74491	1
3632454L22Rik	1	1	1	1	2.61107	1	1	1	1	1	1	1	2.62746	6.09497	15.8287	1	1	1	1	1	1	1.51888	4.61187	1	1	8.35499	1	2.65309	1	1
3732407C23Rik	1	1	1	1	1	5.38662	1	1	1	1	1	1	1.81373	1	1	1.73778	1	1	1	1	5.72749	2.03776	1	1.63613	1	1	1	1	1	1
3830403N18Rik	2.40326	1	3.3018	1	2.61107	1.7311	2.22219	11.85	4.32068	2.71218	1.80598	5.35324	18.0883	7.11397	15.8287	15.7556	19.7732	19.2293	15.1466	11.1486	43.5474	12.9343	2.44475	3.54452	1	3.45166	6.71993	1.82655	1.74491	2.51447
3830406C13Rik	201.666	253.796	204.709	224.339	182.245	215.945	224.05	236.444	206.882	187.057	233.122	265.677	146.658	84.5575	89.9721	112.405	124.903	110.376	257.053	252.178	185.372	152.513	128.138	148.582	149.05	164.444	139.095	112.584	108.267	131.244
3830408C21Rik	9.41954	4.77307	1	2.42254	5.02767	6.11773	5.27766	2.62749	1	2.71218	5.83587	3.61194	7.50984	6.09497	2.14067	6.90225	5.69331	14.0209	3.82932	1	3.36375	4.63216	3.16712	1	5.48635	1.81722	9.17133	3.47964	1.74491	5.5434
3830417A13Rik	1	1	1	1	1	3.19331	1	1	1.55345	1	1	1	1	1	1	1	1	1	1	1	1	1	1	1	1.89727	1	1	1	1	1
3830422I06Rik	1	1	1	1	1	1	1	1	1	1	1	1	1	1	1	1	1	1	1	1	1	1	1	4.18065	1	1	1	1	1	1
3830432H09Rik	1	1	1	1	1	1	2.22219	1	1.55345	1	1	1	1	1	1	1.73778	1	1	1	8.61145	1	1	1	1	1	1	1	3.47964	1	1
3930402G23Rik	1	1	1	1	1	1	1	1	1	1	1	2.7413	1.81373	1	1	1	1	1	1	1	1	1.51888	1	1.63613	1	1	1	1	1	1
4430402I18Rik	1	1	1	3.13381	1.80553	6.11773	1	1	1.55345	2.14145	2.61196	3.61194	6.69611	14.2469	1	6.16447	2.87732	7.51045	6.65863	1	5.72749	14.4909	4.61187	9.26969	1	3.45166	4.26853	3.47964	2.48982	4.78617
4631405J19Rik	1	1	1	2.42254	1.80553	1	1	1	1	2.14145	4.22391	1.87065	18.0883	13.2279	5.56267	16.4934	1	12.7188	3.82932	1	5.72749	3.5944	6.779	4.18065	12.6645	12.4411	5.9028	9.26546	2.48982	10.0868
4631405K08Rik	1	1	1	1	1	1	1	1	1	1	1	1	1	1	1	1	1	1	1	1	1	1	1	1	1	1	1	1	1	1
4632404H12Rik	50.114	30.43	38.9797	109.824	89.6087	55.1017	40.7212	31.9224	25.9051	25.5413	41.2989	75.0051	65.2847	34.6268	52.3301	60.0225	51.6877	85.6359	56.1717	77.1145	15.1825	46.1426	58.0676	24.5368	55.7335	19.7961	19.7941	18.3575	47.1844	20.6881
4632404M16Rik	1	1	1	1	1	1	1	1	1	1	1	1	9.13731	1	1	6.16447	1	1	1	1	1	1	1	1	1	1	1	1	1	1
4632411P08Rik	1	1	1	1.71127	5.02767	5.38662	1	1	2.10689	1	1.80598	3.61194	2.62746	1	6.70334	5.42669	1.93866	1	1	1	1	2.03776	1	2.27226	1	1	1.81713	1.82655	1	1
4632415L05Rik	76.7758	108.155	124.146	168.86	137.941	63.1438	59.6651	60.1323	60.7722	83.1847	113.837	128.115	41.6865	60.1017	64.8774	187.659	258.193	218.449	346.177	686.03	518.66	91.8041	104.3	71.6105	59.3226	68.8294	89.2503	92.7466	128.38	125.944
4632418H02Rik	1	5.52768	1	3.13381	1	1	1	3.71249	7.64135	2.14145	1	1.87065	10.7648	11.1899	20.3914	6.90225	2.87732	2.30209	8.07329	6.0743	1	8.78321	13.2804	1	6.38362	1	2.63427	2.65309	1.74491	1
4632427E13Rik	45.9042	37.2215	36.6779	370.86	295.02	264.197	189.828	144.22	158.179	343.436	265.361	374.508	1215.09	1064.83	871.33	699.679	202.812	150.74	135.393	163.378	131.006	228.789	339.071	231.915	410.155	392.449	273.105	310.955	191.697	327.368
4632428C04Rik	1	1	1	7.40142	18.7217	18.5465	1.61109	2.62749	2.10689	1	2.61196	1	12.3922	25.4559	11.266	12.0667	13.2026	14.0209	1	3.53715	1	6.70768	3.8895	1	2.79454	2.63444	1.81713	1	4.72455	1
4632432E15Rik	1	1	1	1	1	1	1	1	1	1	1	1	1	1	1	1	1	1	1	1	1	1	1	1	1	1	1	1	1	1
4633401B06Rik	1	1	1	1.71127	5.8332	1	1	2.085	1	1.57073	1	1.87065	7.50984	5.07598	23.8134	1	1	1	1	1	1	3.5944	3.16712	1.63613	1.89727	5.90333	2.63427	2.65309	1	2.51447
4731419I09Rik	10.8228	1	2.1509	1.71127	1	1	18.7217	8.05248	7.64135	10.7024	11.4777	5.35324	6.69611	11.1899	7.84401	8.37781	3.81598	12.7188	5.24398	11.1486	1	7.74545	11.8356	7.3613	6.38362	13.2583	18.9769	10.9186	9.93892	16.9019
4732414G09Rik	1	1	1	1	1.80553	1	1	1	1	1.57073	1	1	1	1	1	4.6889	1	1	1	1	1	1	1	1	1	1	1	1	1	1
4732416N19Rik	1	4.77307	1	23.7606	5.8332	14.891	3.44438	8.05248	6.53446	10.7024	9.86576	7.09454	27.0394	24.4369	40.9234	9.11559	5.69331	7.51045	1	44.1315	27.0012	9.82097	14.7251	13.7226	7.28089	12.4411	27.1483	13.3982	11.4287	11.6013
4732419C18Rik	1	1	1	1	1	1	1	3.71249	1	1.57073	1	1	1	1	1	1	1	1	1	1	1	3.5944	1.72237	1.63613	1	1	3.4514	1	1	1.75723
4732440D04Rik	23.4521	21.3746	9.0563	79.2396	56.5818	47.7907	40.7212	44.3999	34.2068	49.5118	70.3141	58.4628	88.8829	69.2726	88.8315	33.4624	3.81598	7.51045	29.2932	39.0572	43.5474	34.2083	63.8466	20.72	76.3707	59.0227	43.4909	51.4193	29.3066	53.2491
4732463B04Rik	6.61302	3.26384	20.5653	1	3.4166	1	1	1	1	1	1	1	1	1	1	1	1	1	1	1	1	1	1	1	1	1	1	1	1	1
4732465J04Rik	1	1	1	1	1.80553	1	1	1	1	1.57073	1	1	1	1	1	1	1	1	1	1	1	1	1	1.63613	1	1	1	1	1	1
4732471J01Rik	2.40326	1	1	14.5141	25.166	19.2776	10.7775	22.6999	13.1758	11.8438	4.22391	10.5771	50.6376	73.3486	50.0487	52.6447	36.6691	25.7397	27.8785	31.4458	50.6387	52.888	63.1242	36.6233	34.199	34.5061	47.5766	57.2051	41.2252	32.0466
4732487G21Rik	3.80651	4.01846	1	3.13381	1	2.46221	1	4.79749	1.55345	1	1.80598	1.87065	12.3922	8.13296	7.84401	3.95112	1.93866	2.30209	1	3.53715	3.36375	14.4909	6.05662	2.90839	1.89727	11.6239	5.08566	4.30618	17.388	12.3585
4732490B19Rik	1	2.50923	1	1	1	1	1	1	1	1	1	1	9.13731	1	1	1	1	1	1	1	1	1	1	3.54452	1	1	1	1	1	1
4732491K20Rik	3.80651	4.01846	1	2.42254	3.4166	1	4.05547	4.79749	3.76723	6.70727	1.80598	1.87065	10.7648	15.2659	20.3914	21.6579	29.1598	15.323	12.3173	11.1486	38.8199	4.11328	8.22375	12.4503	9.07543	7.53777	3.4514	12.5716	12.1737	5.5434
4732496C06Rik	55.727	38.7307	105.732	48.655	58.1929	42.6729	26.666	49.8248	65.1997	53.5069	38.881	77.617	8.32358	19.3419	31.798	28.2979	73.2769	23.1355	6.65863	13.6857	8.09124	25.3874	39.2859	11.1781	27.0208	18.1617	10.8056	16.7044	23.3473	44.1623
4831440D22Rik	1	1.75461	1	3.84508	1	1	2.22219	3.16999	3.21378	4.42436	1	5.35324	1	10.171	5.56267	3.21334	2.87732	4.90627	1	1	1	7.22657	2.44475	3.54452	7.28089	3.45166	3.4514	4.30618	2.48982	1.75723
4831440E17Rik	2.40326	3.26384	1	5.26762	18.7217	6.11773	1.61109	2.62749	1.55345	8.99018	7.44782	3.61194	4.25492	1	6.70334	6.16447	1	1	6.65863	8.61145	5.72749	3.5944	3.8895	4.81678	1	1.81722	1	1.82655	1	1
4833403J16Rik	1	1	1	3.13381	1	1	1	1	1	1	1	1	1	1	1	1	1	1	1	1	1	1	1	1	1	1	1	1	1	1
4833404L02Rik	1	1	1	1	2.61107	1	1	1	1	1	1	1	1	2.01899	1	1	1	1	9.48795	21.2972	5.72749	6.70768	1	1	7.28089	1	1.81713	1	5.46946	7.81511
4833405L11Rik	1	1	1	1	1	1	1	1	1.55345	1	1	1	1	1	1	1	1	1	1	1	1	1.51888	1	1	1	1	1	1	1	1
4833407H14Rik	65.5498	22.1292	94.223	31.5846	25.166	64.6061	3.44438	4.79749	1	1	1	1	8.32358	2.01899	2.14067	7.64003	1	1	1	1	1	29.5384	1	6.72517	1	1	1.81713	10.092	1	7.81511
4833411C07Rik	1	1	1	271.994	237.827	179.389	1	1	1	1	1	1	66.0984	70.2916	70.5808	76.2537	89.2341	116.886	70.3183	87.2631	157.007	24.3496	17.6146	18.8117	11.7672	22.2478	14.0741	45.6335	59.103	72.9372
4833412C05Rik	1	1	1	1	1	1	1	1	1	1	1	1	1	1	1	1	1	1	1	6.0743	1	1	1	1	2.79454	1	1	1	1	1
4833412K13Rik	1	1	4.4527	6.69016	9.86087	7.57994	7.11095	5.88248	4.32068	2.14145	9.05978	17.5423	27.0394	24.4369	12.4067	6.16447	2.87732	6.20836	3.82932	3.53715	3.36375	8.78321	4.61187	7.99743	8.17816	4.26889	11.6227	5.13273	7.70419	13.1157
4833413E03Rik	1	1	4.4527	3.13381	15.4996	3.19331	2.22219	3.71249	4.32068	7.278	4.22391	1.87065	18.0883	18.3229	8.98468	29.7735	22.5892	30.9481	16.5612	28.9086	10.455	14.4909	34.2292	7.3613	14.4591	5.90333	25.514	19.184	19.6228	25.2315
4833413G10Rik	1	1	3.3018	1.71127	5.02767	2.46221	1	1	1	2.14145	2.61196	1	5.06865	4.05698	7.84401	6.16447	3.81598	3.60418	6.65863	3.53715	1	6.1888	1.72237	4.81678	4.58908	8.35499	3.4514	1	1	7.05787
4833417C18Rik	8.01628	6.2823	11.3581	1.71127	21.1383	14.891	2.83328	3.71249	7.08791	10.7024	9.05978	10.5771	29.4806	44.8168	20.3914	30.5112	31.9758	27.0418	10.9026	18.76	8.09124	19.6797	11.1132	9.26969	7.28089	5.08611	2.63427	3.47964	11.4287	4.78617
4833418N02Rik	2.40326	7.03691	6.7545	42.2536	18.7217	33.1686	5.27766	8.59498	7.08791	14.1267	5.83587	7.09454	27.0394	24.4369	11.266	21.6579	16.0186	17.9272	10.9026	46.6687	57.7299	6.70768	6.05662	1.63613	9.07543	4.26889	2.63427	10.9186	6.95928	14.6302
4833418N17Rik	1	1	1	1	1	1	1	1	1	1	1	1	1	1	1	1	1	1	1	1	1	1	1	1	1	1	1	1	1	1
4833420G17Rik	341.991	333.03	300.234	744.277	798.479	745.264	400.045	403.534	404.462	451.304	529.721	383.215	638.151	774.417	745.856	628.114	496.613	570.014	289.59	244.566	424.11	432.19	560.84	491.457	574.356	521.57	691.477	570.49	636.409	604.516
4833421G17Rik	3.80651	2.50923	12.509	8.11269	21.9439	25.1264	14.4441	27.0399	19.2637	11.2731	7.44782	16.6717	496.562	447.32	380.843	178.067	212.199	73.9171	907.796	901.688	1353.06	214.26	296.451	134.587	204.68	180.789	164.427	246.484	230.432	301.622
4833421K07Rik	1	1	1	1	1	1	1	1	1	1	1	1	1	1	4.42201	1	1	1	1	1	1	1	1	1	1	1	1	1	1	1
4833422C13Rik	1	1	1	1.71127	1	1	1	2.085	1	1	1	2.7413	19.7158	4.05698	13.5474	3.95112	1	6.20836	1	1	1	1	2.44475	5.45291	2.79454	6.72055	5.9028	2.65309	1	1.75723
4833422M21Rik	1	1	1	1	1	1	1	1	1	1	1	1	1	1	1	1	1	1	1	1	1	3.07552	1	10.542	1	1	1	1	1	1
4833423E24Rik	1	1	1	1	1	1	1	1	1	1	1	1	9.13731	1	1	1	1	1	1	1	1	1	1	1	1	1	1	1	1	1
4833427F10Rik	1	1	1	1	1	1	1	1	1	1	1	1.87065	1	4.05698	1	1	1	1	3.82932	1	1	1	1	1	2.79454	1	1	1	2.48982	1
4833427G06Rik	1	1	1	3.13381	1	1	1	1	1	2.14145	1	1	1	1	1	1	1	1	1	1	1	1	1	1	1.89727	1	1	1	1	1
4833428L15Rik	1	1	1	1	1	1	1	1	1	1	1	1	1.81373	1	1	1.73778	1	1	1	1	1	1	1	1	1	1	1	1	1	1
4833439L19Rik	612.82	659.024	469.417	330.318	363.49	330.728	532.652	481.111	510.724	377.68	448.318	356.224	287.433	474.832	377.421	751.323	698.425	642.931	146.71	120.246	71.9124	260.959	179.427	185.478	119.44	149.734	214.272	157.217	172.329	181.222
4833445I07Rik	8.01628	10.81	2.1509	12.3803	31.6103	32.4375	10.7775	8.59498	4.87412	7.84872	9.86576	7.09454	10.7648	12.2089	10.1253	24.609	40.4238	17.9272	27.8785	36.5201	5.72749	8.26433	13.2804	10.542	12.6645	10.8067	3.4514	2.65309	3.23473	1.75723
4921501E09Rik	1	1	1	1	1	1	1	1	1	1	1	1	6.69611	1	2.14067	1	1	1	1	1	1	1	4.61187	1	1	1	1	1	1	1
4921501I09Rik	1	1.75461	3.3018	1	1.80553	1.7311	1	1	1.55345	1	1	1	5.06865	3.03799	1	3.21334	2.87732	1	3.82932	3.53715	1	1	1	1	1	1	1	1	1	1
4921504A21Rik	1	1	1	1	1	1	1	1	1	4.42436	1	1	1.81373	1	1	2.47556	1	1	2.41466	1	1	1	1.72237	1	1	1	1	1	1	1
4921504E06Rik	1	1	1	1	1	1	1	1	1	1	1	1	1	1	1	1	1	1	1	1	1	1	2.44475	1	1	1	1	1	1	1
4921507G05Rik	3.80651	4.77307	3.3018	3.84508	7.44427	14.891	3.44438	1	5.98102	1	5.02989	1	14.0197	12.2089	10.1253	5.42669	3.81598	17.9272	2.41466	3.53715	1	4.11328	12.558	2.27226	1.89727	6.72055	5.9028	1.82655	3.97964	1.75723
4921507P07Rik	8.01628	1.75461	1	19.493	3.4166	6.11773	1	1	1	1	1	1	6.69611	13.2279	1	3.95112	1.93866	4.90627	2.41466	1	1	2.03776	1	2.27226	2.79454	1.81722	2.63427	1	5.46946	3.2717
4921508D12Rik	1	1	1	1	1	1	1	1	1	1	1	1	9.13731	1	1	1	1	1	1	1	1	1	1	1.63613	1	1	1	1	1	1
4921508M14Rik	1	1	1	1	1	1	1	1	1	1	1	1	1.81373	7.11397	3.28134	1	2.87732	1	1	1	1	1.51888	1	1	1	2.63444	1	1	1.74491	5.5434
4921509A06Rik	1	1	1	1	1	1	1	1	1	1	1	1	1	1	1	1	1	1	1	1	1	1	1	1	1	1	1	1	1	1
4921509C19Rik	1	1	1	1	1	1	1	1	1	1	1	1	1	2.01899	1	1	1	1	1	1	1	1	1	1	1	1	1	1	1	1
4921511C10Rik	5.20977	8.54614	3.3018	20.9155	41.2767	44.8662	13.2219	24.3274	17.0499	11.8438	17.9255	27.9901	20.5295	26.4749	24.954	26.0846	14.1413	12.7188	15.1466	6.0743	10.455	36.8028	28.4502	25.8091	20.7399	19.7961	5.08566	8.43891	19.6228	25.9887
4921511C20Rik	1	1	1	1	1	1	1	1	1	1	1	1	1	1	1	1	1	1	1	1	1	1	1	2.27226	1	1	1	1	1	1
4921511E07Rik	1	1	1	1	1	1	1	1	1	1	1	1	1	1	1	1	1	1	1	1	1	1	1	1	1	1	1	1	1.74491	1
4921511I17Rik	1	1	1	1.71127	6.63874	3.92442	1	1	1	1	1	1	1	1	7.84401	1	1	2.30209	1	1	1	7.74545	3.8895	4.81678	6.38362	9.98944	3.4514	1	1.74491	6.30064
4921511M17Rik	1	1	1	1	1	1	1	1	1	1	1	1	1	1	1	1	1	1	1	1	1	1	1	1	1	1	1	1	1	1
4921513H07Rik	1	1	1	1	1	1	1	1	1	1	1	1	1	1	1	1	1	1	1	1	1	1	1	1	1	1	1	1	1	1
4921513I03Rik	1	1	2.1509	1	1	1	1	1	1	1	1	1	1.81373	1	1	1	1	1	1	1	1	1	1	1	1	1	1	1	1	1
4921513I08Rik	1	1	1	1	1	1	1	1	1	1	1	1	1	1	1	1	1	1	1	1	1	1	1	1	1	1	1	1	1	1
4921514A10Rik	1	1	1	1.71127	1	1.7311	4.05547	3.71249	1.55345	2.14145	1.80598	6.22389	11.5785	10.171	4.42201	5.42669	1.93866	2.30209	3.82932	1	1	1	5.33425	1.63613	5.48635	2.63444	13.257	9.26546	1.74491	4.78617
4921515E04Rik	1	1	1	1	1	1	1	1	1	1	1	1	2.62746	1	2.14067	1	1	1	1	1	1	1	1	1	1	1	1	1	1	1
4921515L22Rik	1	1	1	2.42254	1	1	1	1	1	1	1	1	1	1	1	1	1	1	1	1	1	1	1	3.54452	1	1	1	1	1	1
4921517D22Rik	1	1	1	1	1	1	1	1	1	1	4.22391	1	1	2.01899	1	1	1	1	1	3.53715	1	1	1	1	1	1	3.4514	1	1	1
4921518K17Rik	1	1	1	1	1	1	1	1	1	1	1	1	3.44119	1	1	1	1	1	1	1	1	1	1	1	1	3.45166	1	1	1	1
4921521D15Rik	1	1	1	1	1	1	1	1	1	1	1	1	2.62746	1	1	1	1	1	1	1	1	1	1	1	1	1.81722	1	1	1	1
4921522P10Rik	1	1	1	1	1	1	1	1	1	1	1	1.87065	5.88238	2.01899	15.8287	1.73778	2.87732	1	1	1	1	1	1	1.63613	2.79454	1	1	1.82655	1	4.78617
4921523L03Rik	1	1	1	1	1	1	1	1	1	1.57073	1	1.87065	1.81373	1	1	1	1	4.90627	1	1	3.36375	1	1	3.54452	3.69181	1.81722	1.81713	1	1	1
4921524J17Rik	27.6619	34.9576	53.9414	43.6762	38.0546	53.6395	72.4981	55.7923	69.6273	68.3458	50.9706	97.642	23.7845	37.6838	15.8287	31.9868	46.0557	49.1773	91.5381	49.2058	41.1837	58.5957	40.0082	45.5291	35.9935	44.3127	27.1483	55.552	39.7353	34.3183
4921524L21Rik	1	1	1	1	1	1	1	1	1	1	1	1	1	1	1	2.47556	1	1	1	1	1	1	1	1	1	1	1	1	1	1
4921525O09Rik	1	1	1	1	1	1.7311	1	1	1	1	1	1	1	1	1	1	1	1	1	1	1	1	3.16712	4.18065	1	1	1	6.78582	1	1
4921527H02Rik	1	1	1	1	1	1	1	1	1	1	1	1	1	1	1	1	1	1	1	1	1	1	1	1	1	1	1	1	1	1
4921528I07Rik	1	1	1	1.71127	1	1	1	1	1	1	1	1	1	1	3.28134	1	1	1	1	1	1	2.03776	1.72237	4.18065	2.79454	1	2.63427	1	1	1
4921529L05Rik	1	1	1	1	2.61107	1	1	1	1	1	1	1.87065	4.25492	1	1	1	1	1	1	1	1	1	1	2.90839	1	1	1	1	1	1
4921530L21Rik	1	1	1	1	1	1	1	1	1	1	1	1	1	1	1	1	1	1	1	1	1	1	1	1	1	1	1	1	1	1
4921531C22Rik	19.2423	56.0868	30.9234	75.6833	21.9439	30.2442	22.3883	33.5499	30.3326	28.3949	17.9255	9.70648	30.2943	18.3229	12.4067	48.218	21.6505	58.292	23.6345	54.2801	27.0012	31.6139	27.0055	9.90583	6.38362	5.90333	13.257	5.13273	14.4084	13.1157
4921534A09Rik	1	1	1	1	1	1	1	1	1	1	1	1	1	1	3.28134	4.6889	1	1	1	1	1	1	1	1	1	1	1	1	3.97964	1
4921534H16Rik	1	1	1	2.42254	1	1	1	2.62749	1	1	1	1	5.88238	1	5.56267	1	1	1	1	1	3.36375	1	3.16712	1	1	1	1	1	1	1
4921536K21Rik	1	1	2.1509	1	5.8332	1	1.61109	1	1	2.14145	2.61196	2.7413	2.62746	1	5.56267	1.73778	1	3.60418	1	1	1	1.51888	3.8895	1	1	1	1	1	6.21437	1
4921539E11Rik	1	1	1	1.71127	1	1	1	1	1	1	1	1	1	2.01899	1	1	1	1	1	3.53715	1	1	1	1	1	1	1	1	1.74491	1
4921539H07Rik	1	1	1	1.71127	1	1	1	1	1	2.14145	1	1	1	1	1	1	1	1	1	3.53715	1	2.03776	1.72237	1	1	1	1	1	1	1
4922502D21Rik	1	1	1	1	1	1	1	1	1	1	1	1	8.32358	1	1	1	1	1	1	1	1	1	1	1	1	1	1	1	1	1
4922502N22Rik	1	1	1	1	1	1	1	1	1	1	1	1	1	2.01899	1	1	1	1	1	1	1	1	1	1	1	1	1	1	1	1
4930401A07Rik	1	1	1	1	1	1	1	1	1	1	1	1	1	1	1	1	1	1	1	1	1	1	1	1	1	1	1	1	1	1
4930401C15Rik	1	1	1	1	1	1	1	1	1	1	1	1	2.62746	1	1	1	1	1	1	1	1	1	1	1	1	1	1	1	1	1
4930401G09Rik	1	1	1	1	1	1	1	1	1	1	1	1	1	1	1	1	1	1	1	1	1	1	1	1	1	1	1	1	1	1
4930401O10Rik	1	1	1	1	1	1	1	1	1	1	1	1	5.06865	1	1	1	1	1	1	1	1	1	1	1	1	1	1	1	1	1
4930401O12Rik	1	1	1	1	1	1	1	1	1	1	1	1	1	1	1	3.21334	1	1	1	1	1	1	1	1	1	1	1	1	1	1
4930402C01Rik	1	1	1	1	1	1	1	1	1	1	1	1	1	1	1	1	1	1	1	1	1	1	1	1	1	1	1	1	1	1
4930402F06Rik	1	1	1	1	1	1.7311	1	1	1	1	1	1	3.44119	1	2.14067	1	1	1	3.82932	1	1	1	1.72237	1.63613	1	1	1	4.30618	1	1
4930402F11Rik	1	1	1	1	1	1	1	1	1	1	1	1	4.25492	1	5.56267	1	1	1	1	1	1	1	1	1.63613	1	1	1	1	1.74491	3.2717
4930402H05Rik	1	1	1	1	1	1	1	1	1	1	1	1	3.44119	1	1	1	1	1	1	1	1	1.51888	1	1	1	1	1	1	1	1
4930402H24Rik	184.827	232.667	139.108	235.008	253.132	168.423	179.44	211.489	106.155	53.5069	79.1798	79.3583	133.638	133.469	129.896	97.6493	93.9274	92.1463	211.784	105.023	152.28	342.423	477.767	449.472	472.067	360.577	567.273	377.078	312.373	422.022
4930402K13Rik	1	1	1	1	1	1	1	1	1	1	1	1	1	1	1	1	1	1	1	1	1	1	1	1	1.89727	1	1	1	1	1
4930403D09Rik	1	1.75461	1	2.42254	1	3.19331	2.22219	2.085	1	1	1.80598	1	8.32358	14.2469	4.42201	3.21334	1.93866	2.30209	1	3.53715	1	5.15104	3.16712	1.63613	5.48635	2.63444	4.26853	5.95928	4.72455	4.02894
4930403P22Rik	1	2.50923	1	1	3.4166	2.46221	3.44438	5.88248	3.76723	4.42436	1	5.35324	23.7845	34.6268	24.954	1	1	2.30209	5.24398	1	1	20.1986	11.1132	23.2646	16.2536	14.8928	19.7941	29.1026	9.93892	16.9019
4930404A12Rik	1	1	2.1509	1	1	1	1	1	1.55345	1	1	1	1	1	1	1	1	2.30209	1	1	1	1	1	1	1	1	1	1	1	1
4930404H11Rik	1	1	1	1	1	1	1	1	1	1	1	1	4.25492	1	3.28134	1	1	1	1	1	1	1	1.72237	2.90839	1	1	1	1	1	1
4930404H24Rik	2.40326	1	1	1	1	1	1	1	1	1	1	1	1	1	1	1	1	1	1	1	1	1	1	1	1	1	1	1	1	1
4930404I05Rik	1	4.77307	1	1.71127	1	1.7311	2.83328	2.62749	1	2.14145	5.83587	2.7413	8.32358	16.2849	3.28134	1	7.57063	4.90627	13.7319	1	17.5462	12.4154	7.50137	7.99743	5.48635	10.8067	4.26853	1.82655	1	12.3585
4930404I20Rik	1	1	1	1	1	1	1	1	1	1	1	1	1	1	1	1	1	1	1	1	1	1	1	1	2.79454	1	1	1	1	1
4930404N11Rik	52.9205	37.9761	50.4887	3.84508	1	2.46221	4.66657	2.62749	4.87412	2.14145	11.4777	1.87065	5.88238	9.15196	8.98468	14.2801	14.1413	10.1146	2.41466	6.0743	8.09124	9.30209	7.50137	13.7226	9.9727	6.72055	17.3427	6.78582	7.70419	13.1157
4930405A21Rik	5.20977	6.2823	11.3581	13.8028	4.22214	3.19331	3.44438	3.71249	4.32068	1	1	2.7413	2.62746	1	1	2.47556	1	7.51045	2.41466	3.53715	1	2.03776	3.16712	1	1	1	1	1	1	4.02894
4930405D11Rik	1	1	1	1	1	1	1	1	1	1	1	1	1	1	1	1	1	1	1	1	1	1	1.72237	1.63613	1	1	1	1	1	1
4930405G09Rik	1	1	1	1	1	1	1	1	1	1	1	1	1	1	1	1	1	1	1	1	1	1	1	1	1	1	1	2.65309	1	1
4930405H06Rik	1	1	1	1	1	1	1	1	1	1	1	1	1.81373	1	1	1	1	1	1	1	1	1	1	1	1	1	1	1	1	1
4930405J17Rik	1	1	1	1	1	1	1	1	1	1	1	1	1	7.11397	1	1	1	1	1	1	1	1	1	1	1	1	1	1	1	1
4930405L22Rik	1	1	1	1	1	1	1	1	1	1	1	1	1	1	1	1	1	1	1	1	1	1	1	1	1	1	1	1	1	1
4930405N21Rik	1	1	1	1	1	1	1	1	1	1	1	1	1	1	1	1	1	1	1	1	1	1	1	3.54452	2.79454	1	1	1	1	1
4930405O22Rik	1	4.01846	3.3018	3.13381	2.61107	4.65552	3.44438	1.5425	3.76723	2.71218	1	4.48259	16.4609	20.3609	18.11	3.95112	4.75464	4.90627	3.82932	3.53715	8.09124	9.30209	7.50137	11.1781	13.5618	13.2583	9.17133	15.8778	15.1533	18.4164
4930406D18Rik	1	1	1	1	1	1	1	1	1	1	1	1	1	1	1	1	1	3.60418	1	1	1	1	1	2.90839	1	1	1	1	1	2.51447
4930407G08Rik	1	1	1	1	1.80553	1	1	1	1	1	1	1	1	1	2.14067	1	1	1	1	1	1	1.51888	1	1	1	1	1	1	1	1
4930407I10Rik	1	1	1	1	1	1	1	1	1	1	1	1	1	1	7.84401	1	1	2.30209	1	1	1	1	1	1	3.69181	1	1	1	1	1
4930407I19Rik	1	1	1	1	1	1	1	1	1	1	1	1	1	1	1	1	1	1	1	1	1	1	1	2.27226	1	1	1	1	1	1
4930408K08Rik	1	1	1	1	1	1	1	1	1	1	1	1	1	1	1	1	1	3.60418	1	1	1	1	1	1	1	1	1	1.82655	1	1
4930408O17Rik	2.40326	4.01846	7.9054	1	1	1	1	1	1	1.57073	3.41793	1	1	1	1	1	1	1	1	1	1	1	1	1	1.89727	1	1	1	1.74491	1
4930412B13Rik	1	1	1	1	1	1	1	1	1	2.14145	3.41793	4.48259	1.81373	1	1	1	1	1	2.41466	1	1	1.51888	1	1	1	1	1	1	3.97964	1
4930412C18Rik	5.20977	6.2823	4.4527	19.493	8.2498	31.7064	5.27766	1.5425	1.55345	23.2584	9.05978	15.801	6.69611	5.07598	5.56267	1	1	1	2.41466	31.4458	1	4.11328	1.72237	2.27226	1	1	1	3.47964	7.70419	2.51447
4930412E21Rik	1	1	1	1	1	1	1	1	1	1	1	1	1	1	1	1	1	1	1	1	1	1	1	1	1.89727	1	1	1	1	1
4930412F09Rik	1	1	1	1.71127	1	1	1	1	1	1	1	1	1	1	1	1	1	1	1	1	1	1	1	1	1	1	1	1	1	1
4930412F12Rik	1	1	1	1	1	1.7311	1	1	1	1	1	1	1	2.01899	1	1	1	1	2.41466	1	1	1	1	1	1	1.81722	1.81713	2.65309	3.23473	1
4930412L05Rik	1	1	1	1	1.80553	1	1	1	1	1	1	1	1.81373	2.01899	1	1	1	1	1	1	1	1	1.72237	1.63613	1	1.81722	1	1	1.74491	1
4930412M03Rik	2.40326	7.79153	2.1509	2.42254	3.4166	6.11773	1	1.5425	2.66034	3.85364	5.02989	1	6.69611	8.13296	6.70334	11.3289	2.87732	2.30209	2.41466	3.53715	5.72749	1	1	4.81678	7.28089	5.90333	9.17133	1	3.23473	10.0868
4930412O13Rik	1	1	1	1	1	1	1	1	1	1	1	1	1	1	1	1	1	1	1	1	1	1	1	1	1	1	1	1	1	1
4930413E15Rik	1	1	1	1	1	1	1	1	1	1	1	1	1	1	3.28134	1	1	1	1	1	1	2.03776	1	1	1	1	1	1	1	1
4930413G21Rik	2.40326	3.26384	2.1509	1	2.61107	2.46221	1	1.5425	1.55345	1	1	1.87065	2.62746	1	1	3.21334	1	1	1	1	1	1	3.16712	2.27226	1	1	1	1	3.23473	1
4930415H17Rik	1	1	1	1	1	1	1	1	1	1	1	1	1	1	1	1	1	1	1	1	1	1	1	1	1	1	1	1	1	1
4930415L06Rik	1	1	1	1	1	1	1	1	1	1	1	1	1	1	1	1	1	1	1	1	1	1	1	1	1	1	1	1	1	1
4930415O20Rik	1	1	1	1	1	1.7311	1	1	1	1	1	1	1	1	1	1	1	1	1	1	1	1	1	1	1	1	1	1	1	1
4930417H01Rik	1	1	1	1	1	1	1	1	1	1	1	1	1	1	1	1	2.87732	1	1	6.0743	1	2.55664	1	2.90839	2.79454	1	1	1	1	2.51447
4930417O13Rik	1	1	2.1509	5.97889	3.4166	3.19331	1	1	2.10689	1	1	1	3.44119	2.01899	3.28134	1	1.93866	1	1	1	1	1	1	1.63613	1.89727	1	1	1.82655	1	1
4930417O22Rik	1	1	1	1	1	1	1	1	1	1	1	1	3.44119	1	1	1.73778	1	1	1	1	1	1	1	1	1	1	1	1	1	1
4930419G24Rik	1	1	1	1	1	1	1	1	1	1	1	1	1.81373	1	1	1	1	1	1	1	1	1.51888	1.72237	1	1	1	1	1	1	1
4930420N18Rik	1	1	1	1	1	1	1	1	1	1	1	1	1	1	2.14067	1	1	1	1	1	1	1	1	1	1	1	1	1	1	1
4930421C12Rik	1	1	1	1	1	1	1	1	1	1	1	1	1.81373	1	1	1	1	1	1	1	1	1	1	1	1	1	1	1.82655	1	1
4930421P07Rik	1	1	1	1	1	1	1	1	1	1	1	1.87065	1	1	1	1	1	1	1	1	1	1	1	1.63613	1	1	1	1	1	1
4930422C21Rik	1	1	1	1	1	1	1	1	2.10689	1	1	1	1	1	1	2.47556	1	1	1	1	1	1	1	1	1	1	1	1	3.23473	1
4930422M22Rik	2.40326	2.50923	1	3.84508	3.4166	2.46221	1.61109	1	1	1	1	1.87065	1.81373	2.01899	12.4067	1.73778	1.93866	1	1	3.53715	1	3.5944	1.72237	2.27226	5.48635	2.63444	5.08566	5.13273	5.46946	1.75723
4930423C22Rik	1	1	1	1	1	1	1	1	1	1	1	1	1	1	1	1	1	1	1	1	1	1	1	1	1	1	1	1	1	1
4930423D22Rik	1	1	1	1	1	1	4.66657	5.33999	1	3.85364	4.22391	1.87065	6.69611	2.01899	13.5474	7.64003	1	3.60418	2.41466	1	3.36375	1	6.779	1	1	1	1	1	1	1
4930423D24Rik	1	1	1	1	1	1	1	1	1	1	1	1	1	1	1	1	1	1	1	1	1	1	1	1	1	1	1	1	1	1
4930423M02Rik	1	1	1	1	1	1	1	1	1	1	1	1	1	1	1	1	1	1	1	1	1	1	1	2.27226	1.89727	1	1	1	1	1
4930425K10Rik	1	1	1	1	1	1	1	1	1	1	1	1	1	1	1	1	1	1	1	1	1	1	1	1	1	1	3.4514	1	1	1
4930425K24Rik	1	1	1	1	1	1	1	1	1	1	1	1	1	1	1	1	1	1	1	1	1	1	1	1	1	1	1	1	1	1
4930425L21Rik	1	1	1	1	1	1	1	1	1	1	1	1	1	1	1	1	1	1	1	1	1	1	1	1.63613	1	1	1	1	1	1
4930425O10Rik	1	1	1	1	1	1	1	1	1	1	1	1	1	1	1	1	1	1	1	1	1	1.51888	1	1	1	1	1	1	1	1
4930426D05Rik	1	1	1	1	1	1	1	1	1	1	1	1	1	1	1	1	1	1	1	1	1	1	1	1	1	1	1	1	1	1
4930426I24Rik	1	1	1	3.84508	4.22214	3.92442	1	1	1	2.14145	4.22391	1	1	7.11397	1	2.47556	1	2.30209	6.65863	1	5.72749	1	1	1.63613	1	3.45166	1.81713	1	1	1
4930426L09Rik	5.20977	1.75461	1	11.669	5.8332	11.2355	2.83328	2.085	6.53446	4.42436	2.61196	1	2.62746	1	6.70334	7.64003	1.93866	2.30209	2.41466	11.1486	10.455	1.51888	6.05662	4.18065	1	3.45166	3.4514	1.82655	3.23473	3.2717
4930428D20Rik	1	1	1	1	1	1	1	1	1	1	1	1	1.81373	1	1	1	1	1	1	1	1	1	1	1	1	1	1	1	1	1
4930428E07Rik	1	1	1	1	1	1	1	1	1	1	1	1	5.06865	1	1	1	1.93866	1	1	1	1	1	1	1	1	1	1	1	1	1
4930428N03Rik	1	1	1	1	1	1	1	1	1.55345	1.57073	1.80598	1.87065	1	1	1	1	1	1	1	1	1	1	1	1	1	1	1	1	2.48982	1
4930428O21Rik	1	1	1	1	1	1	1	1	1	1	1	1	3.44119	1	1	1	1	1	1	1	1	1	1	1	1	1	1	1	1	1
4930429D17Rik	1	1	1	1	1	1	1.61109	1	1	1	1	1	1	1	1	1	1	1	1	1	1	1	1	1	1	1.81722	1	1	1	1
4930429F24Rik	1	1	1	1	1	1	1	1	1	1	1	1	3.44119	1	1	3.95112	1.93866	2.30209	1	1	1	1	3.8895	1	1	1	1.81713	1	1	1.75723
4930429H19Rik	1	1	1	1	1	1	1	1	1	1	1	1	1	1	1	1	1	1	1	1	1	1	1	1	1	1	1	1	3.97964	1
4930429P21Rik	1	1	1	1	1	1	1	1	1	1	1	1	1	1	1	1	1	1	1	1	1	1	1	1	1	1	1	1	1	1
4930430A15Rik	1	1	1	1.71127	1	1	1	1	1	1	1	1	1.81373	2.01899	1	1	1	2.30209	1	1	1	1	1	1.63613	1	1	1	1	1	1
4930430E12Rik	13.6293	6.2823	9.0563	1	1	2.46221	1	1	1.55345	1	1.80598	1	7.50984	4.05698	3.28134	2.47556	1	3.60418	2.41466	1	3.36375	9.82097	2.44475	12.4503	14.4591	2.63444	14.0741	4.30618	6.21437	1
4930430F08Rik	31.8716	38.7307	26.3198	7.40142	25.9715	45.5973	41.3323	38.4324	36.974	44.3753	36.463	44.5324	23.7845	70.2916	63.7368	44.5291	31.9758	30.9481	17.9759	16.2229	5.72749	53.4069	41.453	33.4426	44.9662	28.7855	39.4052	34.8884	51.6539	53.2491
4930430O22Rik	1	1	1	1	1	1	1	1	1	1	1	1	1	1	1	1	1	1	1	1	1	1	1	1	1	1	1	1	1	1
4930431F10Rik	1	1	1	1	1	1	1	1	1.55345	1	1	1	1	2.01899	3.28134	3.95112	1	1	1	6.0743	1	6.1888	3.16712	2.27226	1.89727	5.90333	1	4.30618	1	7.81511
4930431F12Rik	1	1	1	1	1	1	1	1	1	1	1	1	1.81373	1	1	1	1	1	1	1	1	1	1	1	1	1	1	1	1	1
4930431L21Rik	1	1	2.1509	1	1	1	1	1	1	1	1	1	1	1	1	1	1	1	1	1	1	1	1	1	1	1	1	1	1	3.2717
4930431P03Rik	1	1	2.1509	1	1.80553	1	1	1.5425	1	1	1.80598	1	1	1	1	1	1	1	1	1	1	1	1	1	1	1	1	1	1	1
4930431P19Rik	52.9205	47.7861	36.6779	67.1481	30.8048	22.202	27.2771	21.6149	19.2637	53.5069	44.5228	33.214	55.52	40.7408	21.532	39.3646	49.8104	30.9481	40.6104	46.6687	50.6387	17.0853	50.1215	5.45291	31.5072	11.6239	22.2455	13.3982	16.6431	7.05787
4930432B10Rik	1	3.26384	1	3.84508	4.22214	4.65552	2.22219	1.5425	1	2.14145	1.80598	1.87065	5.88238	4.05698	3.28134	7.64003	9.44795	3.60418	10.9026	16.2229	1	3.5944	3.16712	1.63613	4.58908	4.26889	1	1	6.21437	2.51447
4930432E11Rik	1	1	1	1	1	1	1	1	1	1	1	1.87065	5.06865	1	3.28134	1	1	1	2.41466	1	1	1	1.72237	1.63613	1	1	1	1	1	1
4930432H08Rik	1	1	1	1	1	1	1	1	2.10689	1	1	1	1	1	1	1	1	1	1	1	1	1	1	1	1	1	1	1	1	1
4930432K21Rik	9.41954	21.3746	17.1126	12.3803	9.86087	10.5044	8.33314	4.25499	2.10689	3.28291	4.22391	1	4.25492	10.171	10.1253	17.2312	21.6505	3.60418	37.7811	1	1	14.4909	1.72237	4.18065	7.28089	14.8928	12.4399	27.4495	1	1
4930432L08Rik	1	1	1	1	1	1	1	1	1	1	1	1	1	1	1	1	1	1	1	1	1	1	1	1	1	1	1	1	1	1
4930432M17Rik	1	1	1	1	1	1	1	1	1	1	1	1	1	1	2.14067	1	1	1	1	1	1	1	1	1	1	1	1	1	1	1
4930432O09Rik	1	1	1	1	1	1	1	1	1	1	1	1	1	1	3.28134	1	1	1	1	1	1	1	1	1	1	1	1.81713	1	1	1
4930433B08Rik	1	1	1	1	1	1	1	1	1	1	1	1	2.62746	1	2.14067	1	1	1	1	1	1	1	1	1	1	1	1	1	1	1
4930433I11Rik	1	1	1	1	1	1	1	1	1	1	1	1	1	1	2.14067	1	1	1	1	1	1	1	1	2.90839	2.79454	1	1.81713	1	1	1
4930433J02Rik	1	1	1	1	1	1	1	1	1	1	1	1	5.88238	1	1	1	1	1	1	1	1	2.55664	1	1	1	1	1	1	1	1
4930433N12Rik	1	1	1	1	1	1	1	1	1	1	1	1	1.81373	1	2.14067	1.73778	1	1	1	1	1	1	2.44475	1	1	2.63444	1	1	1	1
4930434B07Rik	1	1	1	1.71127	1.80553	1	1	1	1	1	1	1	1	1	1	1	1	1	1	1	1	1	1	1	1	1	1	1	1	1
4930434F21Rik	1	1	1	1	1	1	1	1	1	1	1	1	1	2.01899	2.14067	1	1	1	1	1	1	1	1	1	1	1	1	1	1	1
4930434O05Rik	1	1	1	1	1	1	1	1	1	1	1	1	1	1	1	1	1	1	1	1	1	1	1	1	1	1	1	1	1	1
4930435C17Rik	1	1	1	1	1	1	1	1	1	1	1	1	1	1	1	1	1	1	1	1	1	1	1	1	1	1	1	1	1	1
4930435E12Rik	1	1	1	1	1	1	1	1	1	1	1	1	5.06865	1	1	1	1	1	1	1	1	1	1	1	1	1	1	1	1	1
4930435N07Rik	1	1	1	1	1	1	1	1	1	1	1	1	1	1	1	1	1	1	1	1	1	1	1	1	1	1	1	1	1	1
4930437M23Rik	1	1	1	1	1	1	1	1	1	1	1	1	1	1	1	1	1	1	1	1	1	1	1	1	1	1	1	1	1	1
4930438A08Rik	1	1	1	1	1	1	1	1	1	1	1	1	3.44119	1	1	1	1	1	1	1	1	1	1	1	1	1	1	4.30618	1	1
4930438E09Rik	1	1	1	1	1	1	1	1	1	1	1	1	1	1	1	1	1	1	1	1	1	1	1.72237	1	1	1	1	1	1	1
4930439A04Rik	10.8228	5.52768	15.9617	36.5635	44.4988	27.3197	11.9997	10.765	14.8362	8.99018	7.44782	13.1891	33.5492	9.15196	16.9694	9.11559	6.63197	15.323	30.7078	64.4287	15.1825	19.6797	14.0027	24.5368	18.0481	23.8822	18.9769	12.5716	15.8982	10.844
4930439D14Rik	1	1	1	1	1	1	1	1	1	1	1	1	2.62746	1	1	2.47556	1	1	1	1	1	1	1.72237	1	1	1	1	1	1.74491	1
4930440C22Rik	1	1	1	1	1	1	1	1	1	1	1	1	1	1	1	1	1	1	1	1	1	1	1	3.54452	1	1	1.81713	1	1	1
4930440I19Rik	1	1	1	1	1	1	1	2.085	1	1	1	1	5.88238	1	1	1	1	1	1	1	1	1	1	1	1	1	1.81713	1	1	1
4930441H08Rik	1	1	1	1	1	1	1	1	1	1	1	1	1	1	1	1	1	1	1	1	1	1	1	1	1	1	1	1	1	1
4930441J16Rik	1	1	1	1	1	1	1	1	1	1	1	1	1.81373	1	1	1	1	1	1	1	1	1	1	1.63613	1	1	1	1	1	1
4930442G10Rik	1	1	1	1	1	1	1	1	1	1	1	1	1	1	1	1	1	1	1	1	1	1	1	1	1	1	1	1	1	1
4930442G15Rik	1	1	1	1	1	1	1	1	1	1	1	1	1	1	1	1	1	1	1	1	1	1	1	1	1	1	1	1	1	1
4930442H23Rik	1	1	1	1	1	1	1	1	1	1	1	1	1	1	1	1	1	1	1	1	1	1	1	1	1	1	1	1	2.48982	1
4930442J19Rik	1	1	1	1	1	1	1	1	1	1	1	1	1	1	1	1	1	1	1	1	1	1	1	1	1	1	1	1	1	2.51447
4930442L01Rik	1	1	1	1	1	1	1	1	1	1	1	1	1.81373	1	1	1	1	1	1	1	1	1	1	1	1	1	1	1	1	1
4930442P19Rik	1	1	1	1	1	1	1	1	1	1	1	1	1	1	1	1	1	1	1	1	1	1	1	1	1	1	1	1	1	1
4930443G03Rik	1	1	1	1	1	1	1	1	1	1	1	1	1	4.05698	1	1	1	1	1	1	1	1	1	3.54452	1	1	1	1.82655	1	1
4930443O20Rik	1	1	1	1	2.61107	1	1	1	1	1	1	1.87065	1	3.03799	1	1	1	2.30209	1	1	1	1	2.44475	6.72517	3.69181	2.63444	1	1	1	4.78617
4930444A19Rik	2.40326	3.26384	6.7545	3.84508	2.61107	5.38662	1	3.71249	2.66034	2.71218	6.64184	3.61194	64.471	45.8358	75.1434	26.0846	15.0799	10.1146	2.41466	1	1	19.1608	11.8356	33.4426	34.199	19.7961	36.1367	32.4087	34.521	26.746
4930444E06Rik	1	2.50923	1	1	3.4166	1	1	1	1	1	1	1	4.25492	1	2.14067	1.73778	9.44795	16.6251	1	1	1	1	1	1	1	1	1	1	1	1
4930444F02Rik	1	1	1	1	1	1	1	1	1	1	1	1	2.62746	1	1	1	1	1	1	1	1	1	1	1	1	1	1	1	1	1
4930444G20Rik	1	1	1	1	1	1	1	1	1	1	1	1	1.81373	1	1	1	1	1	1	1	1	1	1	1	1	1	1	1	1	1
4930444K16Rik	1	1	1	1	1	1	1	1	1	1	1	1	1	1	1	1	1	1	1	1	1	1	1	1	1	1	1	1	1	1
4930444M15Rik	1	1	1	1	1	1	1	1	1	1	1	1	1	1	1	1	1	1	1	1	1	1	1	1	1	1	1	1	1	1
4930444P10Rik	1	1	1	1	1	1	1	1	1.55345	1	1	1	1	1	1	2.47556	1	1	1	8.61145	1	1	1.72237	1.63613	1.89727	3.45166	1	1.82655	1	1
4930445B16Rik	1	1	1	1	1	1	1	1	1	1	1	1	1	1	3.28134	1	1	1	1	1	1	1.51888	1	1	1	1	1	1	1	1
4930445N08Rik	1	1	1	1	1	1	1	1	1	1	1	1	3.44119	1	1	1	1	1	1	1	1	1	1	1	1	1	1	1	1	1
4930445N18Rik	1	1	1	1	1	1	1.61109	2.62749	2.10689	1	1.80598	2.7413	1	5.07598	1	2.47556	6.63197	1	1	3.53715	1	1.51888	1	7.99743	1.89727	1	1	1.82655	1.74491	11.6013
4930447A16Rik	1	1	1	1	1	1	1	1	1	1	1	1	1	1	1	1	1	1	1	1	1	1	1	1	1	1	1	1	1	1
4930447C04Rik	1	1	1	2.42254	1	1	4.66657	1.5425	1	1	1	1	2.62746	1	1	1	1	1	1	1	1	1	1	1.63613	6.38362	2.63444	1	1	1	1
4930447C11Rik	1	1	1	1	1	1	1	1	1	1	1	1	3.44119	1	1	1	1	1	1	1	1	1	1	1	1	1	1	1	1	1
4930447F04Rik	1	1	1	1	1	1	1	1	1	1	1	1	2.62746	1	1	1	1	1	1	1	1	1	1	1	1	1	1	1	1	1
4930447F24Rik	10.8228	1.75461	1	1	1	1	1	1	1	1	1	1	6.69611	5.07598	1	1	1	1	1	1	1	1	1	1	1	1	1	1	1	1
4930447K03Rik	1	1	1	1.71127	5.02767	1.7311	2.83328	3.71249	4.87412	1.57073	1	3.61194	14.8334	20.3609	24.954	5.42669	2.87732	7.51045	17.9759	8.61145	24.6375	12.9343	13.2804	9.26969	18.9454	10.8067	9.17133	5.13273	13.6635	16.9019
4930447M23Rik	1	3.26384	2.1509	1	1.80553	1	1	2.085	3.21378	4.42436	4.22391	1	15.6472	21.3799	16.9694	12.8045	16.0186	10.1146	1	1	3.36375	2.55664	6.779	4.81678	4.58908	1.81722	4.26853	1.82655	1	1
4930447N08Rik	1	1	1	1	1	1	1	1	1	1	1	1	1	1	1	1	1	1	1	1	1	1	1	1	1	1	1	1	1	1
4930448A20Rik	1	1	1	1	1	3.19331	1	1	1	2.14145	1	1	1	3.03799	4.42201	3.21334	20.7119	2.30209	2.41466	1	1	2.55664	1	2.90839	1	1	2.63427	1	2.48982	6.30064
4930448C13Rik	1	1	1	1	1	1	1	1	1	1	1	1	1.81373	1	2.14067	1	1	1	1	1	1	1	1	1	1	1	1	1	1	1
4930448D08Rik	1	1	1	1	1	1	1	1	1	1	1	1	5.06865	1	1	1	1	1	1	1	1	1	3.16712	1	1.89727	1	1	1	1	1
4930448E22Rik	2.40326	1	1	1	1	1	1	1	1	1	3.41793	1.87065	1.81373	1	2.14067	1	2.87732	7.51045	12.3173	1	1	1	1	1	1	1	1	1	1	1
4930448F12Rik	1	1	1	1	1	1	1	1	1	1	1	1	4.25492	1	1	1	1	1	1	1	1	1	1	1	1	2.63444	1	1	1	1
4930448H16Rik	1	1	1	1	1	1	1	1	1	1	1	1	1	1	1	1	1	1	1	1	1	1	1	1	1	1	1	1	1	1
4930448I06Rik	1	1	1	1	1	1	1	1	1	1	1	1.87065	1.81373	1	1	1	1	1	1	1	1	1	1	1	1	1	1	1	1	1
4930448I18Rik	1	1	1	1	1	1	1	1	1	1	1	1	3.44119	3.03799	1	1	1	1	1	1	1	1	1	1	1	1	1	1	1	1
4930448K20Rik	1	1	1	1	1	1	1	1	1	1	1	1	1	1	1	1	1	1	1	1	1	1	1	1	1	1	1.81713	1	1	1
4930449A18Rik	1	1	1	1	1	1	1	1	1	1	1	1	2.62746	1	1	1	1	1	1	1	1	1	1	1	1	1	1	1	1	1
4930449E01Rik	1	1	1	1	1	1	1	1	1	1	1	1	1	1	1	1	1	1	1	1	1	1	1	1	1	1	1	1	1	1
4930449I04Rik	1	1	1	1	1	1	1.61109	1	1	1	1	1	1	1	1	1	1	1	1	1	1	1	1	1	1	1	1	1	1	1
4930449I24Rik	1	1	1	1	1	1	1	1	1	1	1	1	1	1	1	1	1	1	1	1	1	1	1	1	1	1	1	1	1	1
4930451E10Rik	5.20977	3.26384	2.1509	2.42254	2.61107	1	1	1	3.76723	1	2.61196	3.61194	1	7.11397	1	4.6889	3.81598	1	8.07329	8.61145	1	1	3.16712	1	4.58908	9.98944	5.08566	2.65309	1	3.2717
4930451G09Rik	5.20977	1	4.4527	12.3803	1	5.38662	2.83328	1.5425	2.10689	3.85364	1	1	16.4609	22.3989	13.5474	17.969	30.0985	14.0209	16.5612	1	1	3.07552	11.1132	4.81678	6.38362	5.90333	3.4514	4.30618	20.3677	21.4453
4930451I11Rik	1	1	1	1	1	1	1	1	1	1	1	1	1	1	1	1	1	1	1	1	1	2.03776	1	1	1	1	1	1	1	1
4930452B06Rik	1	1.75461	1	1	1	1	1	1	1	1	1	1	4.25492	2.01899	1	1	1	1	1	1	1	1	3.8895	2.27226	1	1	1.81713	1	1	1
4930452L12Rik	1	1	1	1	1	1	1	1	1	1	1	1	1	1	1	1	1	1	1	1	1	1	1	1	1	1	1.81713	1	1	1
4930452N14Rik	1	1	1	1	1	1	1	1	1	1	1	1	1	1	1	1	1	1	1	1	1	1.51888	1	1.63613	1	1	1	1	1	1
4930453C13Rik	1	1.75461	1	2.42254	2.61107	4.65552	1	1	1	1	1.80598	1.87065	29.4806	7.11397	26.0947	1	1	1	1	1	1	3.07552	6.05662	6.08904	8.17816	3.45166	5.08566	15.0513	2.48982	4.02894
4930453H23Rik	1	1	1	1	1	1	1	1	1	1	1	1	1	1	1	1	1	1	1	1	1	1	3.16712	2.27226	1	1	1	1	1	1
4930453L07Rik	1	1	1	2.42254	1	3.92442	1	1	2.10689	1	1	1	12.3922	3.03799	3.28134	2.47556	1	1	1	1	1	1	1.72237	1.63613	1	1	1	1	1	1
4930453N24Rik	139.922	108.155	74.6576	81.3734	83.97	84.3459	107.942	81.2897	97.8531	95.7407	85.6277	65.428	75.0495	93.7285	84.2688	112.405	101.437	38.7606	85.8795	122.783	107.369	73.1244	68.9032	41.0762	60.2198	80.2705	66.3706	67.1237	74.0012	69.1511
4930453O03Rik	1	1	1	1	1	1	1	1	1	1	1	1	2.62746	1	1	1	1	1	1	1	1	2.03776	3.16712	1	1	1.81722	1	1	1	1
4930455B14Rik	1	1	1	1	1	1	1	1	1	1	1	1	1	1	1	1	1	1	1	1	1	1	1.72237	2.27226	1	1	1	1	1	1
4930455C13Rik	2.40326	1	1	1	1.80553	3.19331	1.61109	1	1	1	1	1	1.81373	4.05698	10.1253	1.73778	1.93866	1	2.41466	1	3.36375	1	2.44475	5.45291	2.79454	5.08611	1.81713	2.65309	4.72455	4.78617
4930455D15Rik	1	1	1	1.71127	1	1	1	1	1	1	1	1	2.62746	1	1	1	1	1	1	1	1	1	1	1.63613	1	1.81722	1	1	1.74491	5.5434
4930455G09Rik	19.2423	10.81	9.0563	63.5917	43.6933	30.9753	125.052	142.05	118.331	400.509	291.152	411.075	1	1	1	1	1	2.30209	33.5371	28.9086	55.3661	10.8587	1.72237	4.18065	5.48635	4.26889	8.3542	10.9186	2.48982	4.78617
4930455H04Rik	1	1	1	1	1	1	1	1	1	1	1	1	9.95104	1	1	1	1	1	1	1	1	1	1	1	1	1	1	1	1	1
4930456G14Rik	1	1	1	1	1	1	1	1	1	1	1	1	5.88238	1	1	1	1	2.30209	1	1	1	1	1	4.81678	1	1	1	1	1	1
4930456L15Rik	1	1	1	1.71127	2.61107	1	1	1	1	1	1	1	1	1	1	1	1	1	1	1	1	1	1	1	1	1	1	1	1	1
4930458A03Rik	1	1	1	1	1	1	1	1	1	1	1	1	1	1	1	1	1	3.60418	1	1	1	1	1	1	1	1	1	1	1	1
4930458B22Rik	1	1	1	1	1	1	1.61109	1.5425	1	1	1	1	1	1	1	1	1	1	1	1	1	1	1	1	1	1	1	1	1	1
4930458D05Rik	1	2.50923	3.3018	1.71127	1	1	1	1	1	2.71218	3.41793	1.87065	1	1	1	1	1	1	1	1	1	1.51888	1	1	1	1	1	1	1	1
4930458K08Rik	1	1	1	1	1	1	1	1	1	1	1	1	1.81373	1	2.14067	1	1.93866	1	1	1	1	1.51888	1	2.90839	1	1	1	1	5.46946	1
4930459C07Rik	1	1	1	1	1	1	1	1.5425	1	1	1	1	1	1	3.28134	1	1	1	1	1	1	1	1	1	1	1	1	1	1	1
4930459L07Rik	1	1	1	1	1	1	1	1	1	1	1.80598	1	3.44119	1	1	1	1	1	1	1	1	1	1	1	1	1	1	1	1	1
4930461C15Rik	1	1	1	1	1	1	1	1	1	1	1	1	2.62746	1	1	1	1	2.30209	1	1	1	1	1	1	1	1	1	1	1	1
4930461G14Rik	1	1	1	1	1	1	1	1	1	1	1	1	3.44119	1	2.14067	1	1	1	1	1	1	1	1	1.63613	1	1	1	1	1	1
4930463O16Rik	1	1	1	1	1	1	1	1	1	1	1	1	1	1	2.14067	1	1	1	1	1	1	1	1	1	1	1	1	1	1	1
4930465I24Rik	1	1	1	1	1	1	1	1	1	1	1	1	1	1	1	1	1	1	1	1	1	1.51888	1	1	1	1	1	1	1	1
4930465K10Rik	1	1	1	1	1	1	1	1	1	2.14145	1	1	1	1	1	1	1	3.60418	1	1	3.36375	1	1	1.63613	1	1	1	1	1	1
4930465M20Rik	1	1	1	1	1	1	1	1	1	1	1	1	1	1	1	1	1	1	1	1	1	1	1	1	1.89727	1	1	1	1	1
4930466I24Rik	1	1	1	1	1	1	1	1	1	1	1	1	1	1	2.14067	1	1	1	1	1	1	1	1	1	1	4.26889	7.53706	1	1	1
4930466K18Rik	1	1	1	1	1	1	1	1	1	1	1	1	4.25492	5.07598	1	1	1	2.30209	1	3.53715	1	2.03776	1	3.54452	1.89727	9.98944	5.9028	4.30618	2.48982	1
4930467D21Rik	1	1	1	1	1	1	1	1	1	1	1	1	1	1	1	1	1	1	1	1	1	1	1	1	1	1	1	1	1	1
4930467E23Rik	1	1	1	1	1	1	1	1	1	1	1	1	1.81373	1	1	1	1	1	1	1	1	1	1	1	1	1	1	1	1	1
4930467K11Rik	1	1	1	1	1	1	1	1	1	1	1	1	4.25492	4.05698	1	1	1	1	1	1	1	1	1	1	1	1	1	1	1	1
4930469B13Rik	1	1	1	1	1	1	1	1	1	1	1	1	1.81373	4.05698	3.28134	1	1	1	1	1	1	1	1	1	1	1	1	1	1	1
4930469K13Rik	6.61302	1.75461	10.2072	7.40142	12.2775	9.04214	1.61109	3.16999	1	7.278	6.64184	7.09454	27.0394	18.3229	13.5474	10.5912	9.44795	11.4167	22.2199	1	17.5462	10.3398	6.05662	6.72517	9.9727	6.72055	7.53706	15.0513	11.4287	11.6013
4930470B04Rik	1	1	1	1	1	1	1	1	1	1	1	1	1	1	1	1	1	1	1	1	1	1	1.72237	1	1	1	1	1	1	1
4930470G03Rik	1	1	3.3018	1	2.61107	1	1	1	1	1	1	1	6.69611	5.07598	3.28134	1.73778	1	2.30209	2.41466	1	1	1	2.44475	3.54452	1	2.63444	1	4.30618	1	1.75723
4930470O06Rik	1	1	1	1	1	1	1	1	1	1	1	1	3.44119	1	1	1	1	1	1	1	1	1	1	1	1	1	1	1	1	1
4930470P17Rik	1	1	1	1	1	1	1	1	1	1	1	1	1	9.15196	1	1	1	1	1	1	1	1	1	1	1	1	1	1	1	1
4930471C04Rik	1	1	1	1	1.80553	1	1	1	1	1	1	1	1	1	1	1	1	1	1	1	1	1	1	1	1	1	1	1	1	1
4930471C06Rik	1	1	1	1	1	1	1	1	1	1	1	1	1	1	1	1	1	1	1	1	1	1	1	1	1	1	1	1	1	1
4930471D02Rik	1	1	1	2.42254	1	1	1	1	1	1	1	1	1	1	1	1	1	1	1	1	1	1	1	1	1	1	1	1	7.70419	1
4930471E15Rik	1	1	1	1	1	1	1	1.5425	1	1	1	1	1	1	1	1	1	1	1	1	1	1	1	1	1	1	1	1	1	1
4930471E19Rik	1	1	1	2.42254	4.22214	1.7311	1	1	1	1	1	1	1	2.01899	1	1	1	1	1	1	1	1	1	2.27226	1	1	1	1	1	1
4930471M09Rik	1	1	1	1	1	1	1	1	1	1	1	1	1	1	1	1	1	1	1	1	1	1	1	1	1	1	1	1	1	1
4930473A02Rik	5.20977	1	1	1.71127	3.4166	2.46221	2.83328	2.62749	2.10689	2.71218	5.02989	6.22389	22.9707	22.3989	7.84401	3.95112	2.87732	3.60418	10.9026	8.61145	3.36375	7.74545	11.1132	12.4503	11.7672	11.6239	9.98846	7.61237	9.19401	11.6013
4930473D10Rik	1	1	1	1	1	1	1	2.62749	1	1	1	1	1	1	1	1	1	1	1	1	1	1	1	1	1	1	1	1	1	1
4930473H19Rik	1	1	1	1	1	1	1	1.5425	2.10689	1.57073	1	5.35324	7.50984	10.171	2.14067	1.73778	1	1	1	1	1	1.51888	4.61187	2.90839	5.48635	2.63444	1	2.65309	1	1
4930473O22Rik	1	1	1	1	1	1	1	1	1	1	1	1	1	1	1	1	1	1	1	1	1	1	1	1	1	1	1	1	1	1
4930474B08Rik	1	1	1	1	1	1	1	1	1	1	1	1	1.81373	1	1	1	1	1	1	1	1	1	1	1	1	1	1	1	1	1
4930474H06Rik	1	1	1	1	1	1	1	1	1	1	1	1	1	1	1	1	1	1	1	1	1	1	1	1	1	1	1	1	1	1
4930474N05Rik	1	1	1	1	1	1.7311	1	1	1	1	1	1	1.81373	1	1	1	1	1	1	1	1	1	1	1.63613	1	1	1	1	1	1
4930474N09Rik	1	1	1	1	1	1	1	1	1	1	1	1	1	1	1	1	1	1	1	1	1	5.15104	1	1	1	1	1	1.82655	1	1
4930477E14Rik	1	1	1	1	1	1	1	1	1	1	1	1	1	1	1	1	1	1	5.24398	1	1	1	1	1	1	1	1	1	1	1
4930477G07Rik	1	1	2.1509	2.42254	5.8332	7.57994	5.27766	5.88248	1.55345	2.14145	1	2.7413	1	1	2.14067	1	1	1	1	1	1	3.07552	3.8895	1	1	1	1	1.82655	1	1
4930477N07Rik	1	1.75461	1	1	1	1	1	1	1	1	1	1	1	1	1	1	1	1	1	1	1	1	1	1.63613	1	1	1	1	1	1
4930477O15Rik	1	1	1	1	1	1	1	1	1	1	1	1	3.44119	3.03799	4.42201	1	1	1	1	1	5.72749	1	1	1	1	1	1	1	1	1
4930478K11Rik	1	1	1	1	1	1	1	1	1	1	1.80598	1	1	1	1	1	1	1	1	1	1	1.51888	1	1	1	1	1	1	1	1
4930478M09Rik	1	1	1	1	1	1	1	1	1	1	1	1	1	1	1	1	1	1	1	1	1	1	1	1	1	1	1	1	1	1
4930478P22Rik	1	1	1	1	1	1	1	1	1	1	1	1	5.88238	1	1	1	1	1	1	1	1	1.51888	1	3.54452	1	1	2.63427	1	1	1
4930479D17Rik	1	1.75461	1	1	1	1	1	1.5425	1	1	1.80598	1	7.50984	29.5318	11.266	20.1823	2.87732	3.60418	3.82932	11.1486	1	6.70768	8.22375	2.27226	14.4591	9.98944	23.8797	1.82655	4.72455	5.5434
4930479H17Rik	1	1	1	1	1	1	1	1	1	1	1	1	1	1	1	1	1	1	1	1	1	1	1	1	1	1	1	1	1	1
4930480C01Rik	1	1	1	1	1	1	1	1	1	1	1	1	1	1	1	1.73778	1	2.30209	1	1	1	1	1	1	1	1	1	1	1	1
4930480E11Rik	1	1	1	1	1	1	1	1	1	1	1	1	1	1	1	1	1	1	1	1	1	1	1	1	1	1	1	1	1	1
4930480G23Rik	1	1	1	1	1	1	1	1	1	1	1	1	1.81373	1	1	1	1	1	1	1	1	1	1	1	1	1	1	1	1	1
4930480K02Rik	1	1	1	1	1	1	1	1	1	1	1	1	2.62746	5.07598	1	1	1	1	1	1	1	2.03776	1	1	1	1	1	1	1	1
4930480K15Rik	1	1	1	1	1	1	1	1	1	1	1	1	1	1	1	1	1	1	1	1	1	1	1	1	1	1	1	1	1	1
4930480K23Rik	6.61302	1	1	3.13381	2.61107	1.7311	1	1	1.55345	1	1	2.7413	22.9707	15.2659	8.98468	7.64003	1	1	5.24398	1	8.09124	12.4154	15.4475	12.4503	5.48635	9.17222	11.6227	5.95928	6.95928	16.9019
4930480M12Rik	1	1	1	1	1	1	1	1	1	1	1	1	1	1	1	1	1	1	1	1	1	1	1	1	1	1	1	1	1	1
4930481A15Rik	3.80651	16.8469	6.7545	27.317	52.5542	49.2529	33.388	51.9948	32.5464	83.7554	55.8065	68.9106	78.3044	57.0447	103.66	82.1559	79.8475	111.678	66.0743	39.0572	97.9136	57.0391	55.1781	35.351	43.1717	32.8716	52.4794	53.8989	36.0108	41.1334
4930481B07Rik	3.80651	2.50923	1	9.53523	7.44427	6.11773	1	2.62749	1.55345	2.71218	1.80598	3.61194	3.44119	1	5.56267	7.64003	3.81598	7.51045	1	1	1	1	1	1	3.69181	8.35499	1.81713	1.82655	2.48982	1
4930483J18Rik	1	1	1	1	1	1	1	1	1	1	1	1	3.44119	1	1	1	1	1	1	1	1	1	1	1	1	1	1	1	1	1
4930483K19Rik	3.80651	1	1	1	1	1	1	1.5425	1	1	1	1	1	1	1	1	2.87732	2.30209	1	1	1	2.55664	3.16712	2.27226	1	1	5.9028	5.13273	1	1
4930483O08Rik	1	1	1	1	1	1	1	1	1	1	1	1	1	1	1	1	1	1	1	1	1	1.51888	1.72237	1	1	1	1	1	1	1
4930484H19Rik	1	1	1	1	1	1	1	1	1	1	1	1	1	1	1	1	1	1	1	1	1	1	1	2.90839	1	1	1	1	1	1.75723
4930486F22Rik	1	1	1	1	1	1	1	1	1	1	1	1	1	1	2.14067	1	1	1	1	1	1	1	1	1	1	1	1	1	1	1
4930486I03Rik	1	1	1	1	1	1	1	1	1	1	1	1	1.81373	1	1	1	1	1	1	1	1	1	1	1	1	1	1	1	1.74491	1
4930486L24Rik	1	1	1	1	1	1	1	1	1	1	1	1	3.44119	1	1	1	1	1	1	1	1	1	1	1.63613	1	1.81722	1	1	1	1
4930486N12Rik	1	1	1	1	1	1	1	1	1	1	1	1	1	1	1	2.47556	1	1	1	1	1	1	1	1	1	1	1	1	1	1
4930487D11Rik	1	1	1	1	1	1	1	1	1	1	1	1	1	1	1	1	1	1	1	1	1	1	1	1	1	1	1	1	1	1
4930488B22Rik	1	1	1	1	1	1	1	1	1	1	1	1	1	1	1	1	1	1	3.82932	1	1	1	1	1	1	1	1	1	1	1
4930488L21Rik	1	1	1	1.71127	1	1	1	1	1	1	1	1	1.81373	4.05698	1	1	1	1	1	1	1	1	1	1	1	1	1	1	1	1
4930488N15Rik	1	1	1	3.13381	3.4166	2.46221	1	1	1	3.28291	1	3.61194	3.44119	2.01899	3.28134	2.47556	3.81598	1	1	6.0743	3.36375	6.70768	13.2804	19.4478	9.07543	9.98944	5.9028	12.5716	7.70419	10.0868
4930488N24Rik	1	1	1	1	1	1	1	1	1	1	1	1	1	1	1	1	1	1	1	1	1	1	1	1	1.89727	1	1	1	1	1
4930500F04Rik	1	1	1	1	2.61107	1	1	1	1	1	1	1	1	1	1	1	1	1	1	1	1	2.55664	1	2.27226	1	1	1	1	1	1
4930500F10Rik	1	1.75461	3.3018	1	1	1	1	1	1	1	1	1	1.81373	1	1	1.73778	1	1	1	1	1	1	1	1	1	1	1	1	1	1
4930500L23Rik	1	1	1	1	1	1.7311	1	1	1.55345	1	1	1	1	1	1	1	1	1	1	1	1	1	1	1	1	1	1	1	1	1
4930500M09Rik	1	1	1	1	1	1	1	1	1	1	1	1	1	1	1	1	1	1	1	1	1	1	1	1	1	1	7.53706	1	2.48982	1
4930502A04Rik	1	1	1	1	1	1	1	1	1	1	1	1	1	1	1	1	1	1	1	1	1	1	1	1	1	1	1	1	1	1
4930502C17Rik	1	1	1	1	1	1	1	1	1	1	1	1	1	1	1	1	1	1	1	1	1	1	1	1	1	1	1	1	1	1
4930502E09Rik	1	3.26384	1	1	1.80553	3.19331	1	2.62749	5.42757	1	1	1	4.25492	1	10.1253	3.21334	1	6.20836	1	6.0743	1	3.07552	3.16712	1	1	1	1	3.47964	1	1
4930502E18Rik	2.40326	4.77307	10.2072	1	1	1	1	1	1	1	1	1	1	1	1	1	1	1	1	1	1	1	1	1.63613	1	1	1	1	1	1
4930503B20Rik	1	1	1	1	1	1	1	1	1	1	1	1	1	1	1	1	1	1	1	1	1	1	1	1	1	1	1	1	1	1
4930503E14Rik	1	1	1	1	1	1	1	1	1	1	1	1	1	1	1	1	1	1	1	1	1	1	1	1	1	1	1	1	1	1
4930503E24Rik	1	1	1	1	1	1	1.61109	1	1	1.57073	1	1.87065	1.81373	1	1	1	1	1	1	1	1	1	1	1	1	1	1.81713	1.82655	1	1.75723
4930503H13Rik	1	1	1	1	1	1	1	1	1	1	1	1	1	1	1	1	1	1	1	1	1	1	1	1	1	1	1	1	1	1
4930503L19Rik	131.503	180.598	167.881	207.979	261.187	242.995	153.163	111.127	109.475	52.3654	103.359	64.5573	53.0788	93.7285	103.66	79.2048	40.4238	41.3648	47.6837	74.5773	102.641	84.0209	88.4073	140.313	184.94	146.465	130.924	88.6139	102.308	145.632
4930503O07Rik	1	1	1	1	1	1	1	1	1	1	1	1	1	1	1	1	1	1	1	1	1	1	1	1.63613	1	1	1	1	1	1
4930504D19Rik	1	1	1	1	1	1	1	1	1	1	1	1	1	1	1	1	1	1	1	1	1	1	1	1	1	1	1	1	1	1
4930504O13Rik	1	1	1	1	1	1	1	1	1	1	1	1	1	1	1	1	1	1	1	1	1	1	1	1	1	1	1	1	1	1
4930505A04Rik	1	1.75461	1	1	1	1	1	1	1	1	1	1	4.25492	1	1	1	1	1	1	1	1	1	1	1	1	1	1	1	1	1
4930505G20Rik	1	1	1	1	1	1	1	1	1	1	1	1	1	1	1	1	1	1	1	1	1	2.55664	1.72237	1	1	1	1	1.82655	1	1
4930505K13Rik	1	1	1	1	1	1	1	1	1	1	1	1	1	1	1	1	1	1	1	1	1	1	1	1	1	1	1	1	1	1
4930505K14Rik	1	1	1	1	1	1	1	1	1	1	1	1	1	1	1	1	1	1	1	1	1	1	1	1	1	1	1	1	1	1
4930505M18Rik	1	1	1	1	1	1	1	1	1	1	1	1	2.62746	1	4.42201	1	1	1	1	1	1	1	2.44475	1	1	1	1	1	1	1
4930505N22Rik	10.8228	4.77307	1	9.53523	9.86087	3.92442	1	4.79749	4.32068	4.42436	3.41793	4.48259	1	2.01899	5.56267	2.47556	12.2639	17.9272	5.24398	18.76	10.455	4.63216	1.72237	1	1	1	1	1.82655	1.74491	1
4930505O20Rik	1	1	1	1	1	1	1	1	1	1	1	1	1	1	1	1	1	1	1	1	1	1	1	2.27226	1	1	1	1	1	1
4930506C21Rik	3.80651	4.77307	2.1509	3.84508	1.80553	1	1	1	1	1.57073	1.80598	1	20.5295	20.3609	14.688	15.7556	1.93866	4.90627	2.41466	1	3.36375	7.74545	1	2.27226	6.38362	1.81722	1.81713	1	3.97964	3.2717
4930507D05Rik	1	4.77307	1	1	1.80553	2.46221	1.61109	1	1	1	1	1	7.50984	1	7.84401	1	1	1	1	1	1	1	2.44475	1	1	1.81722	1	1	2.48982	5.5434
4930507D10Rik	1	1	1	1	1	1	1	1	1	1	1	1	1	1	1	1	1	1	1	1	1	1	1	1	1	1	1	2.65309	1	1
4930509E16Rik	1	1	2.1509	1	1	9.04214	1	2.085	1	1	1	2.7413	5.06865	1	1	1.73778	1	1	1	1	1	1	1	2.27226	1.89727	1	1	1	1	1
4930509G22Rik	1	2.50923	1	1	1	2.46221	1	2.085	3.21378	1	1	1	8.32358	1	2.14067	3.21334	1	1	1	3.53715	1	1	5.33425	2.27226	1	3.45166	1	1.82655	2.48982	1
4930509H03Rik	30.4684	63.633	58.545	88.4861	23.5549	2.46221	33.388	13.4775	28.6723	24.9705	20.3435	5.35324	63.6573	55.0067	59.1741	9.11559	30.0985	116.886	19.3906	16.2229	10.455	26.944	53.7334	51.2543	69.1925	59.8399	47.5766	41.5008	15.8982	19.9309
4930509J09Rik	1	1	1	1	1	1	1	1	1	1	1	1	1	1	2.14067	1	1	1	1	1	1	1.51888	1	1	1	1	1	1	1	1
4930509K18Rik	1	1	1	1	1	1	1	1	1	1	1	1	1	2.01899	1	1	1	1	1	1	1	1	1	3.54452	1	1	1	1	1	1
4930510E17Rik	1	1	1	1	1	1	1	1	1	1	1	1	3.44119	1	1	1	1	1	1	3.53715	1	1	1	2.27226	1	1	1	1	1	1
4930511A02Rik	1	1	1	1	2.61107	1	1	1	1	1	1	1	1	1	1	1	1	1	1	1	1	1	1	1	1	1	1	1	1	1
4930511E03Rik	1	1	1	1	1	1	1	1	1	1	1	1	6.69611	1	1	1	1	1	1	1	1	1	1	1	1	2.63444	1	1	1	1
4930511J24Rik	1	1	1	1	1	1	1	1	1	1	1	1	1	1	1	1	1	1	1	1	1	1	1	1	1	1	1	1	1	1
4930511M06Rik	1	1	1	1	1.80553	1	1	1	1	1.57073	1	1	3.44119	3.03799	6.70334	1	1	1	1	1	1	1	2.44475	3.54452	2.79454	2.63444	1.81713	1	1	1
4930511M18Rik	1	1	1	1	1	1	1	1	1	1	1	1	1	1	1	1	1	1	1	1	1	2.03776	1	1	1	1	1	1	1	1
4930511O05Rik	1	1	1	1	1	1	1	1	1	1	1	1	1	1	1	1	1	1	1	1	1	1	1	1	1	1	1	1	1	1
4930512B01Rik	1	1	3.3018	2.42254	1	12.6977	1.61109	1	3.21378	2.14145	1	1.87065	18.0883	12.2089	13.5474	4.6889	1.93866	6.20836	2.41466	1	1	4.11328	3.8895	2.27226	1.89727	2.63444	3.4514	3.47964	1.74491	3.2717
4930512H18Rik	1	1	1	1.71127	1.80553	1	1	1	1	1	1.80598	1	5.06865	2.01899	1	1	3.81598	1	2.41466	1	1	2.55664	1.72237	4.18065	3.69181	2.63444	5.08566	1.82655	5.46946	1.75723
4930512J16Rik	3.80651	1	3.3018	1.71127	7.44427	9.04214	38.2768	46.5699	40.8481	1	1.80598	1	1.81373	1	3.28134	1	2.87732	1	1	1	1	1	3.16712	2.27226	1	1	1	1	3.23473	5.5434
4930512M02Rik	1	1	1	1	1	1	1	1	1	1	1	1	1	1	2.14067	1	1	1	1	1	1	1	1	1	1	1	4.26853	1	1	1
4930512P04Rik	1	1.75461	1	1	1	1	1	1	1	1	1	1	1	1	1	1	1	1	1	1	1	1	1	1.63613	1	1	1	1	1	1
4930513D17Rik	1	1	1	1	1	1	1	1	1	1	1	1	1	2.01899	1	1	1	1	1	1	1	1	1	1	1	1	1	1	1	1
4930513N10Rik	1	4.77307	15.9617	10.9578	2.61107	5.38662	5.88876	3.16999	7.64135	5.56582	6.64184	1.87065	5.06865	2.01899	5.56267	2.47556	1	17.9272	1	1	1	1.51888	1	4.18065	2.79454	7.53777	1	3.47964	1	1
4930513N20Rik	2.40326	1	1	2.42254	1	1	1	1	1	1	1	1	1	1	1	1	1	1	1	1	1	1	1	3.54452	1	3.45166	1	1	6.21437	1
4930513O06Rik	1	1	1	1	1	1	1	1	1	1	1	1	1	1	1	1	1	1	1	1	1	1	1	1	1	1	1	1	1	1
4930515B02Rik	1	1	1	1	1	1	1	1	1	1	1	1	1	1	1	1	1	1	1	1	1	1	1	1	1	1	1	1	1	1
4930515G01Rik	3.80651	4.01846	3.3018	8.11269	7.44427	6.84883	5.88876	4.79749	4.87412	1.57073	1.80598	4.48259	5.88238	4.05698	1	3.95112	14.1413	16.6251	1	18.76	1	5.15104	3.16712	6.08904	5.48635	1	2.63427	2.65309	1	1
4930515G13Rik	1	1	1	1	1	1	1	1	1	1	1	1	1	1	1	1	1	1	1	1	1	1	1	1	1	1	1	1	1	1
4930515G16Rik	1	1	1	1	1	1	1	1	1	1	1	1	1	1	1	1	1	1	1	1	1	1	1	1	1	1	1	1	1	1
4930515L19Rik	1	1	1	1	1	1	1	1	1	1	1	1	1	1	1	1	1	1	1	1	1	1	1	1	1	1	1	1	1	1
4930516B21Rik	1	1	1	1	1.80553	3.92442	2.22219	2.085	2.66034	2.14145	2.61196	2.7413	27.8531	18.3229	29.5167	12.0667	15.0799	2.30209	1	1	8.09124	7.22657	4.61187	2.27226	2.79454	6.72055	26.3311	5.95928	7.70419	5.5434
4930516K23Rik	1	1	1	1	1	1	1	1	1	1	1	1	1	1	1	1	1	1	1	1	1	1.51888	1	1	1	1	1	1	2.48982	1
4930517E11Rik	1	1	1	1	1	1	1	1	1	1	1	1.87065	9.95104	4.05698	3.28134	1	1	1	1	1	1	1	1.72237	2.27226	1	1	1	1	1	1
4930517G19Rik	8.01628	3.26384	3.3018	3.13381	4.22214	6.11773	2.22219	6.42498	4.32068	8.99018	3.41793	5.35324	22.9707	7.11397	21.532	3.21334	1	1	1	8.61145	1	8.78321	3.8895	16.2671	30.6099	30.42	14.8913	10.092	27.0719	23.717
4930517J16Rik	1	1	1	1	1	1	1	1	1	1	1	1	1	1	1	1	1	1	1	1	1	1	1	1	1	1	1	1	1	1
4930517L18Rik	1	1	1	1	1	1	1	1	1	1	1	1	1	1	2.14067	1	1	1	1	1	1	1	1	1	1	1	1	1	1	1
4930517O19Rik	1	1	1	1	1	1	1	1	1	1	1	1	18.0883	11.1899	3.28134	8.37781	9.44795	7.51045	2.41466	1	1	1	1	1	1	1	1	1	1	1
4930518C09Rik	1	1	1	1	1	1	1	1	1	1	1	1	1	1	1	1	1	1	1	1	1	1	1	1	1	1	1	2.65309	1	1
4930518I15Rik	5.20977	6.2823	4.4527	59.3241	25.9715	56.5639	22.9994	24.3274	14.2827	19.2633	30.8212	28.8607	42.5003	28.5129	60.3148	71.827	28.2212	11.4167	30.7078	33.9829	22.2737	53.9258	52.2886	8.63356	26.1236	18.9789	9.98846	24.1433	2.48982	24.4743
4930518I17Rik	1	1	1	1	1	1	1	1	1	1	1	1	1	1	1	1	1	1	1	1	1	1	1	1	1	1	1	1	1	1
4930518J20Rik	1	1	1	1	1	1	1	1	1	1	1	1	1	1	1	1	1	1	1	1	1	1	1	1	1	1	1	1	1	1
4930518J21Rik	1	1	1	1	1	1	1	1	1	1	1	1	1	1	1	1	1	1	1	1	1	1	1	1	1	1	1	1	1	1
4930518P08Rik	1	1	1	1	1	1	1	1	1	1	1	1	1	1	1	1	1	1	1	1	1	1	1	1	1	1.81722	1	1	1	1
4930519A11Rik	1	1	1	1	1	1	1	1	1	1	1	1	3.44119	1	1	3.21334	1	1	1	1	1	1	1	1	1	1	1	1	1	1
4930519D14Rik	1	1	1	1	1	1	1	1	1	1	1	1	1	1	1	1	1	1	1	1	1	5.15104	1	1	1	1	1	1	1	1
4930519E07Rik	1	1	1	1	1	1	1	1	1	1	1	1	1	1	1	1	1	1	1	1	1	1	1	1	1	1	1	1	1	1
4930519F09Rik	1	1	1	1	1.80553	1	1	1	1	1	1	1	1	1	3.28134	1	1.93866	1	1	1	1	1	1.72237	1.63613	1	1	1	1	1	1
4930519F16Rik	1	1	1	1	1	1	1	1	1	1	1	1	1	1	8.98468	1	1	1	1	1	1	1	2.44475	1	1	1	1	1	1	1
4930519F24Rik	1	1	1	1	1	1	1	1	1	1	1	1	1	1	1	1	1	1	1	1	1	2.03776	1	1	3.69181	1	1	1	1	1
4930519G04Rik	1	1	1	1	1	1	1	1.5425	1	1	1	1	1.81373	2.01899	1	1	1	1	1	1	1	1	2.44475	1	1	1	1	1.82655	1	1.75723
4930519H02Rik	1	1	1	1	1	1	1	1	1	1	1	1	1	1	1	1	1	1	1	1	3.36375	1	1	1	1	2.63444	1	1	1	1
4930519L02Rik	1	1	1	1.71127	1	1	1	1	1	1	1	1	1.81373	1	1	1	1	1	1	1	1	1	1	1	1	1	1	1	1	1
4930519P11Rik	1	1	1	1	1	1	1	1	1	1	1	5.35324	1	1	1	1	1	1	3.82932	3.53715	22.2737	1	1	1	1	1	1	1	1	1.75723
4930520K02Rik	1	1	1	1	1	1	1	1	1	1	1	1	1	1	1	1	1	1	1	1	1	1	1	1	1	1.81722	1	1	1	1
4930520M14Rik	1	1	1	2.42254	2.61107	3.19331	4.05547	2.62749	1	2.71218	3.41793	2.7413	1.81373	7.11397	1	1	1	4.90627	1	1	1	1	4.61187	1.63613	1.89727	5.90333	5.9028	4.30618	3.23473	10.0868
4930520O04Rik	2.40326	1	6.7545	10.9578	2.61107	1.7311	2.83328	1	2.10689	2.14145	5.02989	1	9.13731	2.01899	3.28134	1	1	2.30209	1	1	1	2.03776	1.72237	6.72517	1.89727	1	6.71993	2.65309	1	1
4930520P13Rik	1	1	1	1	1.80553	1	1	1	1	2.14145	1	1	1	1	1	1	1	1	1	1	1	1	1.72237	1	1	1	1	1	1	1
4930521E06Rik	1	1	1	1	1	1	1	1	1	1	1	1	1	1	1	1	1	1	1	1	1	1	1	1	1	1	1	1	1	1
4930521O17Rik	1	1	1	1	1	1	1	1	1	1	1	1	1	1	3.28134	1	1	1	1	1	1	1	1	1	1	1	1	1	1	1
4930522H14Rik	1	1	1	1	1	1	1	2.085	1	1	1	1	3.44119	1	1	1	1	1	1	8.61145	1	1	1	1	1	1	1	1	1	1
4930522L14Rik	13.6293	8.54614	5.6036	5.97889	4.22214	4.65552	10.1664	19.4449	12.0689	10.7024	13.0897	27.9901	27.0394	42.7788	16.9694	6.16447	5.69331	1	13.7319	8.61145	15.1825	16.0475	47.9544	18.1755	39.5826	31.2372	31.2339	12.5716	17.388	21.4453
4930522N08Rik	1	1	1	1	1	1	1	1	1	1	1	1	1	1	1	1	1	1	1	1	1	1	1	1	1	1	1	1	1	1
4930522O17Rik	1	1	1	1	1	1	1	1	1	1	1	1	1	1	1	1	1	1	1	1	1	1	1	1	1	1	1	1	1	1
4930523C07Rik	144.132	142.113	98.8266	29.4508	73.498	172.078	178.829	189.789	216.844	72.3409	87.2396	78.4877	14.0197	13.2279	20.3914	3.95112	4.75464	2.30209	132.563	150.692	116.824	225.156	164.979	116.14	74.5762	108.873	99.8731	81.175	36.7557	120.643
4930524B15Rik	1	1	1	1	1	1	1	1	1	1	1	1	2.62746	1	1	1	1	1	1	1	1	1	1	1	1	1	1	1	1	1
4930524B17Rik	1	1	1	1	1	1	1	1	1	1	1	1	1	1	1	4.6889	1	1	1	1	1	1	1.72237	1	1	1	1.81713	1	1	1
4930524J08Rik	5.20977	6.2823	4.4527	10.9578	10.6664	9.77325	6.49985	4.25499	4.32068	1.57073	1.80598	8.83583	5.88238	10.171	5.56267	12.8045	28.2212	16.6251	29.2932	16.2229	17.5462	1	10.3909	4.81678	3.69181	4.26889	1.81713	5.95928	1	2.51447
4930524N10Rik	1	1	1	1	1	1	1	1	1	1	1	1	1	1	1	1	1	1	1	1	1	1	1	1	1	1	1	1	1	1
4930524O07Rik	1	1	4.4527	1	3.4166	3.19331	2.83328	1	2.66034	2.14145	1.80598	3.61194	2.62746	2.01899	4.42201	1.73778	1.93866	1	1	1	1	1	1	1.63613	1	3.45166	1	1.82655	1	1
4930524O08Rik	1	1	1	1	1	1	1	2.085	1.55345	1	1	1	1	1	1	1	1	1	1	1	1	1	1	2.90839	1	1	1	1	1	1
4930525C09Rik	1	1	1	1	1	1	1	1	1	1	1	1	1	1	2.14067	1	1.93866	1	1	1	1	1	1	1	1	1	1	1	1	1
4930525G20Rik	2.40326	1	1	1.71127	3.4166	3.19331	1	1	3.21378	3.28291	3.41793	1	27.0394	10.171	5.56267	2.47556	1	4.90627	1	3.53715	19.91	6.70768	4.61187	3.54452	4.58908	4.26889	1	18.3575	7.70419	13.1157
4930526A20Rik	6.61302	7.03691	14.8108	1.71127	1.80553	3.19331	2.22219	1.5425	2.66034	1.57073	2.61196	1	1	3.03799	1	1.73778	1	21.8334	12.3173	11.1486	3.36375	7.74545	2.44475	1.63613	3.69181	3.45166	1.81713	4.30618	3.97964	1
4930526F13Rik	1	1	1	1	1	1	1	1	1	1	1	1	2.62746	1	1	1	1	1	1	1	1	1	1	2.27226	1.89727	1	1	1	1	1
4930526L06Rik	1	1	1	1	2.61107	4.65552	1	1	1	1	1	1	1	1	1	1	1	1	2.41466	1	1	4.11328	10.3909	1.63613	1	1	1	1.82655	1	1
4930526M16Rik	1	1	1	1	1	1	1	1	1	1	1	1	1	1	1	1	1	1	1	1	1	1	1.72237	2.27226	1	1	1	1	1	1
4930527A07Rik	1	1	1	1	1	1	1	1	1	1	1	1	1	1	1	1	1	1	1	1	1	1	1	1.63613	1	1	1	1	1	1
4930527B05Rik	1	1	1	1	1	1	1	1	1	1	1	1	1	1	1	1	1	1	1	1	1	1	1	1.63613	1	1	1	1	1	1
4930527E20Rik	1	1	1	1	1	1	1	1	1	1	1	1	1	1	1	1	1	1	1	1	1	1	1	1	1	1	1	1	1	1
4930527J03Rik	1	1	1	1	1	1	1	1	1	1	1	1	1	1	1	1	1	1	1	1	1	1	1	1	1	1	1	1	1	1
4930528D03Rik	1	1	1	1	1	1	1	1	1	1	1	1	1	1	1	1	1.93866	1	1	1	1	1	1	1	1	1	1	1	1	1
4930528G23Rik	1	1	1	1	1	1	1	1.5425	1	1	1	1	1.81373	1	1	1	1	1	1	1	3.36375	1	1	1.63613	1	1.81722	1	2.65309	1	1
4930528H21Rik	1	1	1	1	1	1	1	1	1	1	1	1	1	1	1	1	1	1	1	1	1	1	1	1	1	1.81722	1	1	1	1
4930528J11Rik	1	1	1	1	1	1	2.22219	2.085	1	1.57073	1	1	4.25492	3.03799	1	1	1	1	1	1	1	1	1	2.27226	1.89727	1	1	1	1	1
4930528P14Rik	1	1	1	1	1	1	1	1	1	1	1	1	1	1	1	1	1	1	1	1	1	1	1	1	1	1	1	1	1	1
4930529C04Rik	1	1	1	1	1	1	1	1	1	1	1	1	1.81373	1	1	1	1	2.30209	1	1	1	2.55664	1	1	1	1	1	1	1	1
4930529I22Rik	1	1	1	1	1	1	1	1	1	1	1	1	1	1	1	1	1	1	1	1	1	1	1	1	1	1	1	1	1	1
4930529N20Rik	1	1	1	1	1	1	1	1	1	1	1	1	1	1	1	1	1	1	1	1	1	1	1	1	1	1	1	1	1	1
4930532G15Rik	1	1	1	3.84508	3.4166	10.5044	2.22219	2.085	1	2.71218	2.61196	3.61194	1	12.2089	4.42201	1	1	2.30209	1	1	3.36375	2.03776	1	6.72517	1	7.53777	1.81713	1.82655	1.74491	7.05787
4930532I03Rik	1	1	1	1	1	1	1	1	1	1	1	1	1.81373	1	1	1	1	1	1	1	1	1	1	1	1	2.63444	1	1	1	1
4930532M18Rik	1	1	1	1	1	1	1	1	1	1	1	1	1	1	1	1	1	1	1	1	1	1	1	1	1	1	1	1	1	1
4930533B01Rik	3.80651	1.75461	1	5.26762	6.63874	2.46221	1	1	1.55345	1	1	1	11.5785	9.15196	3.28134	1	1	6.20836	3.82932	1	1	4.63216	6.05662	9.26969	5.48635	5.90333	2.63427	2.65309	3.23473	9.32957
4930533D04Rik	1	1	1	1	1.80553	1	1	1	1	1	1	1	1	1	1	1	1	1	1	1	1	1	1	1	1	1	1	1	1	1
4930533I22Rik	1	1	1	1	1	1	1	1	1	1.57073	1	1	1.81373	1	1	1	1	1	1	1	1	2.55664	1	4.81678	1	1	1	1	1	1
4930533K18Rik	1	1	1	1	1	1	1	1	1	1	1	1	1	1	1	1	1	1	1	1	1	1	1	4.18065	1	1	1	1	1	1
4930533L02Rik	1	1	1	1	1	1	1	1	1	1	1	1	1	1	1	1	1	1	1	1	1	1	1	1	1	1	1	1	1	1
4930533N22Rik	1	1	1	1	1	1	1	1	1	1	1	1	1.81373	1	1	1	1	2.30209	1	1	1	1.51888	1	1	1	1	1	1	1	1
4930533P14Rik	1	1	1	1	1	1	1	1	1	1	1	1	1	1	1	1	1	1	1	1	1	1	1	1	1	1	1	1	1	1
4930534D22Rik	1	1	1	1	1.80553	1	1	1	1	1	1	1	4.25492	1	1	1	1	1	1	1	1	1	1	1	1	1	1	1	1	1
4930534H03Rik	1	1	1	1	1	1	1	1	1	1	1	1	1	1	1	1	1	1	1	1	1	1	1	1	1	1	1	1	1	1
4930535E02Rik	1	1	1	1	1	1	1	1	1	1	1	1	1	1	1	1	1	1	1	1	1	1	1	1	1	1	1	1	1	1
4930535G08Rik	1	1	1	1	1	1	1	1	1	1	1	1	1	1	1	1	1	1	1	1	1	1	1	1	1	1	1	1	1	1
4930535I16Rik	1	1	1	1	1	1	1	1	1.55345	1	1	1	1	1	1	1	1	1	1	1	1	1	1	1	1	1	1	1	1	1
4930535L15Rik	3.80651	1	1	1.71127	1.80553	1	1	1	1	1	1	2.7413	3.44119	2.01899	1	6.16447	5.69331	3.60418	2.41466	1	1	1	1	1.63613	1	1	1.81713	1	2.48982	1
4930535O05Rik	1	1	1	1	1	1	1	1	1	1	1	1	1	1	1	1	1	1	1	1	1	1	1	1	1	1	1	1	1	1
4930537H20Rik	1	1	3.3018	1.71127	1.80553	1	1.61109	1	1	1	1	1	1	1	1	1	1.93866	1	1	1	1	1.51888	1.72237	1.63613	4.58908	1.81722	1	1.82655	1	1.75723
4930538E20Rik	1	1	1	1	1	1	1.61109	1	1	1	1	1.87065	1	1	1	1	1	1	1	1	1	2.03776	1	1	1	1	2.63427	1	1	1
4930539C22Rik	1	1	1	1	1	1	1	1	1	1	1	1	1.81373	1	1	1	1	1	1	1	1	1	1	1	1	1	1	1	1	1
4930539E08Rik	1	1	1	2.42254	1	1	2.22219	1	1	1	1	2.7413	3.44119	10.171	6.70334	8.37781	26.3438	25.7397	2.41466	3.53715	1	2.55664	1.72237	1	7.28089	9.98944	2.63427	9.26546	12.1737	10.844
4930539J05Rik	1	1	1	14.5141	9.86087	1	1	1	1	3.85364	5.02989	7.09454	4.25492	6.09497	7.84401	4.6889	3.81598	2.30209	1	11.1486	5.72749	1	2.44475	2.90839	6.38362	3.45166	1.81713	1.82655	1.74491	4.02894
4930539M17Rik	1	1	1	1	1	1	1	1	1	1	1	1	1	1	2.14067	1	1	1	1	3.53715	1	1	1	1	1	1	1	1	1	1
4930540E01Rik	1	1	1	1	1	1	1	1	1	1	1	1	1	1	1	1	1	1	1	1	1	1	1	1	1	1	1	1	1	1
4930540M03Rik	1	1	1	1	1	1	1	1	1.55345	1	1	1	1	1	1	1	1	1	1	1	1	1	1	1.63613	1	1	1	1	1	1
4930540M05Rik	1	1	1	1	1	1	2.83328	1	3.21378	1	1	1	1	1	1	1.73778	1	1	1	1	1	1	1	5.45291	1	1	1	1	1	1
4930542C12Rik	1	1	1	1	1	1	1	1	1	1	1	1	1.81373	1	1	2.47556	1	1	1	6.0743	1	1	1	1	1	1	1	1	1	1
4930542C16Rik	1	1	1	1	1	1	1	1	1	1	1	1	1	1	1	1	1	1	1	1	1	1	1	1	1	1	1	1	1	1
4930543E12Rik	1	1	1	1	1	1	1	1	1	1	1	1	1	1	1	1	1	1	1	1	1	1	1	1	1	1	1	1	1	1
4930543I11Rik	1	1	1	1	1	1	1	1	1	1	1	1	1	1	1	1	1	1	1	1	1	4.11328	1	1	1	1	1	1	1	1
4930543K20Rik	1	1	1	1	1	1	1	1	1	1	1	1	1	3.03799	2.14067	1	1	1	1	1	1	1	1	2.90839	1	1	1	1	1	1
4930543N07Rik	1	1	1	1	1	1	1	1	1	1	1	1	1	1	1	1	1	1	1	1	1	1	3.8895	1	1	1	1	1	1	1
4930544D05Rik	1	1.75461	1	1	2.61107	2.46221	1	1	1	1	1	1	1	1	1	1	1	1	1	1	1	1	1	1	1	1	1	1	1	1
4930544G11Rik	1	1	1	1	1	1	1	1	1	1	1	1	1.81373	1	2.14067	1	1	1	1	1	1	1	1	1	1	1	1	1	1	1
4930544I03Rik	1	1	1	1	1	1	1	1	1	1	1	1	1.81373	2.01899	2.14067	1	1	1	1	1	1	1	1	1	1	1	1	1	1	1
4930544L04Rik	1	1	1	1	2.61107	1	1	1.5425	1	1	1	1	1.81373	1	1	1	1	1	1	1	1	1	2.44475	9.26969	2.79454	1	1	1	1	1
4930544M13Rik	1	1	1	1	1	1	1	1	1	1	1	1	1	1	1	1	1	1	1	1	1	1	1	2.27226	1	1	1	1	2.48982	1
4930545H06Rik	1	1	1	1	1	1	1	1	1	1	1	1	1	1	1	1	1	1	1	3.53715	1	1	1	1	1	1	1	1	1	1
4930545L08Rik	1	1	1	1	1	1	1	1	1	1	1	1	1	1	1	1	1	1	1	1	1	1	1	1	1	1	1	1	1	1
4930545L23Rik	1	1.75461	1	1	1	1.7311	1	2.085	1.55345	1	1.80598	3.61194	1.81373	1	3.28134	1	1	1	1	1	1	1	1	1	1	1	1	1	1	1
4930546C10Rik	1	1	1	2.42254	1	1	1	1	1.55345	1	1	1	1	1	1	1	1	1	1	1	1	1	1	2.27226	1	1	1	1	1	1
4930546K05Rik	1	1	1	1	1	1	1	1	1	1	1	1	5.06865	1	10.1253	1	1	1	1	1	1	1	1	1.63613	1	1	1	1	1	1
4930547E08Rik	1	1	1	3.84508	1	1.7311	1	1.5425	1	1	1	1	1	1	1	1	1	1	3.82932	1	1	1	1	1	1	3.45166	1	1	1	1
4930547H16Rik	1	1	1	1	1	1.7311	1	1	1	1	1	1	1	1	1	1	1	1	1	1	1	1	1	1	1	1	1	1	1	1
4930547M16Rik	3.80651	1.75461	1	1	1	1	2.22219	1	1	2.71218	11.4777	4.48259	2.62746	1	1	1	1	1	3.82932	1	1	3.07552	1.72237	1	1	1	1	1	1	1
4930548G14Rik	1	1	1	1	1	1	1	1	1	1	1	1	6.69611	1	1	1	1	1	1	1	1	2.03776	1	1	1	1	1	1	1	1
4930548H24Rik	1	1	1	1	1	1	1	2.085	1	1	1	1	2.62746	1	3.28134	1	1	1	1	1	1	2.55664	1	1	1.89727	1	1	1	1	1
4930548K13Rik	1	1	1	1	1	1	1	1	1	1	1	1	1	1	1	1	1	1	1	1	1	1	1	1	1	1	1	1	1	1
4930549C15Rik	1	1	1	1	1	1.7311	1	1	1	1	1	1	1	1	1	1	1	1	1	1	1	1	1	1.63613	1	1	1	1	1	4.78617
4930550C14Rik	1	1	1	1.71127	1	3.19331	1	1	1	1	1	1	5.88238	3.03799	18.11	5.42669	1	2.30209	1	1	8.09124	1	1.72237	1.63613	2.79454	2.63444	1	4.30618	1.74491	4.78617
4930550C17Rik	1	1	1	1	1	1	1	1	1	1	1	1	1.81373	1	1	1	1	1	1	1	1	1	1.72237	2.90839	1	1	1	1	1	1
4930550L24Rik	1	1	1	1	1	1	1	1	1	1	3.41793	1	1	1	1	1	1	1	1	1	1	1	1	1.63613	1	1	1	1	1	1
4930551I15Rik	1	1	1	1	1	1	1	1	1	1	1	1	1	1	13.5474	1	1	1	1	1	1	1	1	1	1	1	1	1	1	1
4930551L18Rik	1	1	1	1	1	1	1	1	1	1	1	1	5.06865	1	3.28134	1	1	1	1	1	1	1	1	1	1	1	1	1	1	1.75723
4930551O13Rik	1	1	1	1	1	1	1	1	1	1	1	1	1	1	1	1	1	1	1	1	1	1	1	1	1	1	1	1	3.97964	1
4930552P12Rik	6.61302	4.01846	2.1509	3.13381	4.22214	1	2.22219	1	1.55345	3.28291	1	1	2.62746	9.15196	1	1	9.44795	2.30209	3.82932	1	1	1	1	1	1	1	1	1.82655	1	1
4930553I04Rik	1	1	1	1	1.80553	1	1	1	1	1	1	1	1	1	2.14067	1	1.93866	1	1	1	1	1	1.72237	1	1	1	1	1	1	1
4930553I21Rik	1	1	1	21.6268	7.44427	8.31104	1	1	1	1.57073	2.61196	4.48259	1	1	1	1.73778	1	1	1	1	1	2.03776	6.779	4.81678	2.79454	5.90333	1	3.47964	3.97964	14.6302
4930553J12Rik	1	1	1	1	1	1	1	1	1	1	1	1	1	1	3.28134	1	1	1	1	1	1	1	1	1	1	1	1	1	1	1
4930553M12Rik	1	1	1	1	1	1	1	1	1	1	1	1	1	1	1	1	1	1	1	1	1	1	1	1	1	1	1	1	6.21437	1
4930553P18Rik	1	1	1	1	1	1	1	1	1	1	1	5.35324	1.81373	1	3.28134	1	1	1	1	1	1	1	1	1	1	1	3.4514	1	6.21437	1
4930554C24Rik	1	1	1	1	1	1	1	1	1	1	1	1	1	2.01899	1	1.73778	1	1	1	1	1	1	1	1	1	1	1	1	1	1
4930554G22Rik	1	1	1	1	1	1	1	1	1	1	1	1	1	1	1	1	1	1	1	1	1	1	1	1	1	1	1	1	1	1
4930554G24Rik	1	1	1	1	1	1	1	1	1	1.57073	1	1	1	1	1	1	1	1	1	1	1	1.51888	1	1	1	1	1	1	1	1.75723
4930554H23Rik	1	1	1	1	1	1	1	1	1	1	1	1	1	1	2.14067	1	1	1	1	1	1	1.51888	1	1	1	4.26889	1	1	1	1
4930555A03Rik	8.01628	1	15.9617	39.4085	25.166	36.8241	1	1	1	21.5462	23.5674	47.1444	1	1	1	1	1	1	3.82932	1	3.36375	4.63216	11.1132	6.72517	8.17816	4.26889	2.63427	1.82655	9.93892	1
4930555B11Rik	1	1	1	1	1	1	1	1	1	1	1	1	5.06865	1	11.266	1	1	1	1	1	1	1	1	1	1	1	1	1	1	1
4930555B12Rik	1	1	1	1	1	1	1	1	1	1	1	1	1	1	1	1	1	1	1	1	1	1	1	1	1	1	1	1	1	1
4930555F03Rik	1	1	1	1	1	1	1	1	1	1	1	1	2.62746	1	7.84401	1	1	1	1	1	1	2.55664	1	1	1	1	1	1	1	4.78617
4930555G01Rik	1	1	1	1	1.80553	1	1	1	1	1	1	1	1.81373	1	1	1	1	1	1	1	1	1	1	1	1	1	1	1	1	1
4930555G07Rik	1	1	1	1	1	1	1	1	1	1	1	1	1.81373	1	1	1	1	1	1	1	1	1	1.72237	1.63613	1	1	1	1	1	1
4930555G21Rik	1	1	1	1	1	1	1	1	1	1	1	1	1	1	1	1	1	1	1	1	1	1	1	1	1	1	1	1	1	1
4930555K19Rik	1	1	1	1	1	1	1	1	1	1	1	1	1	1	1	1	1	1	1	1	1	1	1	1	1	1	1	1	1	1
4930555M17Rik	1	1	1	1	1	1	1	1	1.55345	1	1	1	1	1	1	1.73778	1	1	1	1	1	1	1	1	1	1	1	1	1	1
4930555O08Rik	1	1	1	1	1	1	1	1	1	1	1	1	1	1	1	1	1	1	1	1	1	1	1	1	1	1	1	1	1	1
4930556G01Rik	1	1	1	1	1	1	1	1	1	1	1	1	2.62746	1	1	1	1	1	1	1	1	1	1	1	1	2.63444	1	1	1	1
4930556G22Rik	1	1	1	1	1	1	1	1	1	1	1	1	1	1	1	1	1	1	1	1	1	1	1	1	1	1	1	1	1	1
4930556H04Rik	2.40326	1	1	10.2465	12.2775	1.7311	1	1	1	1	1	1	6.69611	6.09497	5.56267	6.16447	4.75464	1	1	6.0743	1	10.3398	11.1132	4.18065	19.8427	7.53777	9.98846	4.30618	3.97964	13.1157
4930556I23Rik	1	1	1	1	1	1	1	1	1	1	1	1	1	1	1	1	1	1	1	1	1	1	1	1	1	1	1	1	1	1
4930556J24Rik	1	1	5.6036	1	2.61107	1	1	1	1.55345	1	1	3.61194	1.81373	1	1	1	1.93866	1	1	1	1	2.03776	1	1.63613	1.89727	1.81722	1	3.47964	1	1
4930556L07Rik	1	1	1	1	1	1	1	1	1	1	1	1	1	1	1	1	1	1	1	1	1	1	1	1	1	1	1	1	1	1
4930556M19Rik	1	1	1	1	4.22214	1	3.44438	11.3075	10.962	116.858	63.0603	37.5672	16.4609	16.2849	11.266	4.6889	1	7.51045	1	6.0743	1	5.15104	2.44475	4.18065	1	1	1	1	1	1
4930556N09Rik	1	1	1	1	1	1	1	1	1	1	1	1	1	1	1	1	1	1	1	1	1	1	1.72237	1	1	1	1	1	1	1
4930556N13Rik	1	1	1	1	1	1	1	1	1	1	1	1.87065	1	6.09497	8.98468	6.16447	1	2.30209	1	1	1	1	1.72237	1	1.89727	3.45166	4.26853	2.65309	1	1
4930557B06Rik	1	1	1	1	4.22214	1	1	1	1	1	1	1	1	1	1	1	1	1	1	1	1	3.07552	3.16712	1	1	1	1	1	1	1
4930557F10Rik	1	1	1	1	1	1	1	1	1	1	1	1	1	1	1	1	1	1	1	1	1	1	1	1	1	1	1	1	1	1
4930557J02Rik	1	1	1	1.71127	1.80553	1	1	1	1	1	1	1	2.62746	1	1	1	1	1	1	1	1	2.55664	2.44475	2.90839	1	1.81722	1.81713	1.82655	1	1
4930557K07Rik	1	1	1	3.84508	1.80553	1	1	1	1	1.57073	1	4.48259	5.06865	4.05698	4.42201	1.73778	1	1	1	1	1	5.15104	5.33425	6.72517	6.38362	9.17222	3.4514	5.13273	4.72455	2.51447
4930558C23Rik	1	1	1	1	1	1	1	1	1	1	2.61196	1	4.25492	1	1	1.73778	1	1	1	1	1	1	1.72237	1	1	1	1	1	1	1
4930558F17Rik	1	1	1	1	1	1	1	1	1	1	1	1	1	1	1	1	1	1	1	1	1	1	1	1	1	1	1	1	1	1
4930558G05Rik	1	1	1	1	1	1	1	1	1	1	1	1	1	1	1	1	1	1	1	1	1	1	1	1	1	1	1	1	1	1
4930558J18Rik	3.80651	3.26384	3.3018	1	1	1	1.61109	1	4.87412	1	3.41793	1.87065	1	1	1	1	1	1	1	1	3.36375	1	1	3.54452	1	8.35499	1	1	1	1
4930558J22Rik	1	1	1	1	1	1	1	1	1	1	1	1	1	2.01899	1	1	1	1	1	1	1	1	1	1	1	1	1	1	1	1
4930558K02Rik	1	1	1	1	1.80553	3.19331	1.61109	1	1	1	1	1	1	1	1	2.47556	1	1	1	1	1	1	1	1.63613	1	1	1	1	1	1
4930558N11Rik	1	1	1	1	1	1	1	1	1	1	1	1	1	1	1	1	1	1	1	1	1	1	1	1	1	1	2.63427	1	1	1
4930559C10Rik	1	1	1	1	1	1	1	1	1	1	1	1	1	1	1	1	1	1	1	1	1	1	1	1	1	1	1	1	1	1
4930560O18Rik	1	1	1	4.55635	1	1	2.22219	1.5425	2.10689	1.57073	1	1	1	3.03799	2.14067	1	1	4.90627	1	1	1	1	2.44475	1	1	2.63444	1	1	1	3.2717
4930562A09Rik	1	1	1	1	1	1	1	1	1	1	1	1	7.50984	1	1	1	1	2.30209	1	1	1	1	1	4.81678	1	1	1	1	1	2.51447
4930562C15Rik	10.8228	5.52768	4.4527	4.55635	3.4166	8.31104	1	2.085	2.66034	2.14145	5.02989	1.87065	1.81373	5.07598	6.70334	3.95112	9.44795	4.90627	1	1	5.72749	9.82097	6.779	5.45291	4.58908	4.26889	4.26853	2.65309	9.19401	1.75723
4930562D21Rik	1	1	1	1	1	1	1	1	1	1	1	1	1	1	1	1	1	1	1	1	1	1	1	1.63613	1	1.81722	1	1	1	1
4930562F07Rik	1	1	2.1509	1	1	1	1.61109	1.5425	1	1	1	1	1	1	1	1	1	1	1	1	1	5.66992	4.61187	2.27226	7.28089	4.26889	1.81713	2.65309	1	11.6013
4930562F17Rik	1	1	1	1	1	1	1	1	1	1	1	1	2.62746	1	1	1	1	1	1	1	1	1	1	2.27226	1	1	1	1	1	1
4930563D23Rik	1	1	1	1	1	1	1	1	1	1	1	1	1	2.01899	1	1	1	1	1	1	1	1	1	4.18065	4.58908	1	1	1	1	1
4930563E18Rik	1	1	4.4527	1.71127	1	1	1.61109	1	1	4.42436	4.22391	1	1	1	4.42201	1	1	1	1	1	1	1	1	1	3.69181	6.72055	1	3.47964	1	1
4930563E22Rik	1	1.75461	1	6.69016	1	6.84883	1	4.25499	3.76723	8.41945	1	11.4478	8.32358	17.3039	6.70334	35.6757	16.9572	24.4376	1	1	27.0012	1	8.22375	9.26969	4.58908	2.63444	5.08566	8.43891	1	1
4930563F08Rik	1	1	1	1	1	1	1	1	1	1	1	1	1	1	1	1	1	1	1	1	1	1	1	1	1.89727	1	1	1	1	1
4930563H07Rik	1	1	1	1	1	1	1	1	1	1	1	1	1	1	1	1	1	1	1	1	1	1	1	1	1	1	1	1	1	1
4930563I02Rik	1	1	1	1	1	1	1	1	1	1	1	1	4.25492	7.11397	2.14067	1.73778	1.93866	1	1	1	1	1	1	1	1	1	1	1.82655	1	1
4930563J15Rik	1	1	1	1	1	2.46221	2.83328	1	1	1	1	1	1	1	1	1	1	1	1	3.53715	1	1.51888	4.61187	5.45291	1	3.45166	16.5255	4.30618	6.21437	1
4930563M21Rik	1	1	1	1	1	1	1	1	1	1	1	1	1.81373	2.01899	4.42201	1	1	1	1	1	1	1	1	1.63613	1	1.81722	1	2.65309	1	1
4930564D02Rik	1	1	1	1	1	1	1	1	1	1	1	1	1	1	4.42201	1	1.93866	1	1	1	1	1	1	1	1	1	1	1	1	1
4930565D16Rik	1	1	1	1	1	1	1	1	1	1	1	1	1.81373	1	3.28134	1	1	1	1	1	1	1	1	1	1	1	1	1	1	1
4930565N06Rik	1	1	1	1	1	1	1	1	1	1	1	1	25.4119	13.2279	18.11	2.47556	1	1	1	1	3.36375	1	2.44475	6.08904	14.4591	5.08611	5.9028	13.3982	7.70419	9.32957
4930566F21Rik	1	1	1	1	1	1	1	1	1	1	1	1	1	1	1	1	1	1	1	1	1	1	1	1	1	1	1	1	1	1
4930566N20Rik	1	1	1	1	1	1	1	1	1	1	1	1	1	1	1	1	1	1	1	8.61145	1	1	3.16712	1	5.48635	1	1	1	1	1
4930567H12Rik	1	1	1	1	1.80553	1	1	1	1	1	1	1	1	1	1	1	1	1	1	1	1	1	1	1.63613	1	1	1.81713	1	1	1
4930567H17Rik	1	1	1	1	1	1	1	1	1	1	1	1	1	1	2.14067	1	1	1	1	1	1	1	1	1	1	1	1	1	1	1
4930567K12Rik	1	1	1	1	2.61107	1	1	1	1	1	1	1	1	1	3.28134	1	1	1	1	1	1	1	1	1	1	1	1	1	1	1
4930567K20Rik	1	1	1	1	1	1	1	1	1	1	1	1	5.06865	1	1	1	1	1	1	1	1	1	1	1	1	1	1	1	1	1
4930568A12Rik	1	1	1	8.11269	7.44427	6.11773	1.61109	1.5425	1	5.56582	3.41793	1	12.3922	15.2659	12.4067	7.64003	7.57063	4.90627	2.41466	33.9829	5.72749	7.74545	12.558	9.26969	8.17816	10.8067	7.53706	8.43891	6.21437	10.844
4930568A13Rik	1	1	1	1	1	1	1	1	1	1	1	1	1	1	1	1	1	1	1	1	1	1	1	1	1	1	1	1	1	1
4930568D16Rik	1	1	1	1	1	1	1	1	1	1	1	1	1	1	1	1	1	1	1	1	1	1	1	1	1	1	1	1	1	1
4930568E12Rik	1	1	1	1	1	1	1	1	1	1	1	1	5.06865	1	4.42201	1	1	1	1	1	1	1	1	1.63613	1	1	1	1	1	1
4930568G15Rik	1	1	1	1	1	1	1	1	1	1	1	1	1	1	3.28134	1	1	1	1	1	1	1	1	1	3.69181	1	1	1	1	1
4930569F06Rik	1	1	1	1	1	1	1	1	1	1	1	1	1	1	1	1	1	1	1	1	1	1	1	1	1.89727	1	1	1	1	1
4930570D08Rik	1	1	1	1	1	1	1	1	1	1	1	1	1	1	1	1	1	1	1	1	1	1	1	1	1	1	1	1	1	1
4930570G19Rik	1	1	1	1	1	1	3.44438	5.33999	2.10689	1	1	1	1	2.01899	1	1	1	1	1	1	3.36375	7.74545	2.44475	2.90839	9.9727	1	1	6.78582	17.388	10.844
4930570N18Rik	1	1	1	1.71127	1	1	1	2.085	1	1	1	1	1	1	1	1	1	1	1	1	1	1.51888	1	1	1	1	1	1	1	1
4930571K23Rik	1	1	1	1	1	1	1	1	1	1	1	1	1	1	1	1	1	1	1	1	1	1	1	1	1	1	1	1	1	1
4930571N24Rik	1	1	1	1	1	1	1	1	1	1	1	1	1	1	3.28134	1	1	1	1	1	1	1	1	2.27226	1	1	1	1	1	1
4930572K03Rik	1	1	1	1	1	1	1	1	1	1	1	1	1	1	1	1.73778	1	1	1	1	1	1	1	3.54452	1	1	1	1	1	1
4930572O03Rik	1	1	1	1	1	1	1	1	1	1	1	1	1.81373	1	1	1	1	1	1	1	1	1	1	1	1	1	1	1	1	1
4930573C15Rik	1	1	1	1	1	1	1	1	1	1	1	1	1	1	1	1	1	1	1	1	1	1	1.72237	1	1	1	1	1	1	1
4930573H18Rik	1	1	1	1	1	1	1	1	1	1	1	1	1	1	2.14067	1	1	1	1	1	1	1	1	1	1	1	1	1	2.48982	1
4930573I07Rik	1	1	1	1	1	1	1	1	1	1	1	1	1	1	1	1	1	1	1	1	1	1	1	1	1	1	1	1	1	1
4930577H14Rik	1	1	1	1	1	1	1	1	1	1	1	1	1	1	1	1	1	1	1	1	1	1	1	1	1	1	1	1	1	1
4930577N17Rik	1	2.50923	3.3018	3.84508	1	1	3.44438	3.16999	1	3.28291	1.80598	2.7413	9.13731	3.03799	8.98468	1	1	1	1	1	1	2.03776	1.72237	2.27226	4.58908	4.26889	1.81713	1.82655	3.23473	1
4930578C19Rik	1	1	1	1	1	1	1	1	1	1	1	1	1	1	2.14067	1	1	1	1	1	1	1	1	1	1	1	1	1	1	1
4930578G10Rik	1	1	1	1	1	1	1	1	1	1	1	1	1	1	2.14067	1	1	1	1	1	1	1	1	1	1	1	1	1	1	1
4930578I06Rik	1	1	1	1	1	1	1	1	1	1	1	1	1	2.01899	1	3.95112	1	1	1	1	1	1.51888	1	1	1	1	1	1	1	1
4930578I07Rik	1	1	1	1	1	1	1	1	1	1	1	1	1.81373	1	1	1	1	1	1	1	1	1	1	1	1	1	1	1	1	1
4930578M01Rik	1	1	1	2.42254	1	1	1	2.085	1.55345	1.57073	1	1	2.62746	1	2.14067	1	1	1	1	1	1	1	1	1	1	1	1	1.82655	1.74491	5.5434
4930578M07Rik	1	6.2823	1	1	3.4166	1	2.22219	2.085	1	3.85364	1	1	1.81373	6.09497	1	2.47556	2.87732	1	1	1	8.09124	5.15104	2.44475	2.27226	1	1.81722	1.81713	5.13273	2.48982	1
4930579C12Rik	1	1	1	1	1	1	1	2.085	1	1	1	1	1	1	2.14067	1	1	1	1	1	1	1	1	2.27226	1	1	1	1	2.48982	1
4930579D09Rik	1	1	1	1	1	1	1	1	1	1	1	1	1	1	1	1	1	1	1	1	1	1	1	1	1	1	1	1	1	1
4930579F01Rik	1	1	1	1	1	1	1	1	1	1	1	1	1	1	1	1.73778	1	1	1	1	1	1	1	4.81678	1	1	1	1	1	1
4930579G18Rik	3.80651	2.50923	1	13.8028	19.5273	10.5044	3.44438	9.67997	3.76723	3.85364	5.02989	6.22389	29.4806	27.4939	19.2507	10.5912	13.2026	16.6251	8.07329	8.61145	3.36375	19.1608	6.05662	15.631	11.7672	16.5272	19.7941	20.8371	11.4287	19.9309
4930579G24Rik	34.6781	32.6938	20.5653	2.42254	4.22214	53.6395	67.6093	64.4723	70.1808	49.5118	48.5527	56.7215	9.95104	7.11397	2.14067	1	3.81598	6.20836	23.6345	13.6857	15.1825	23.8307	36.3964	9.90583	33.3017	31.2372	45.9423	11.7451	17.388	50.2202
4930579H20Rik	1	1	1	1	1	1	1	1	1	1	1	1	1	1	1	1	1	1	1	1	1	1	1	1	1	1.81722	1	1	1	1
4930579K19Rik	8.01628	3.26384	6.7545	8.11269	3.4166	3.92442	10.7775	4.79749	9.30169	14.6974	25.1793	6.22389	3.44119	12.2089	13.5474	6.90225	23.5279	7.51045	9.48795	8.61145	22.2737	6.1888	3.8895	4.81678	4.58908	5.08611	2.63427	3.47964	1	6.30064
4930579M01Rik	1	1	1	1	1	1	1	1	1	1	1	1	1	1	3.28134	1	1	1	1	1	1	1	1	1	1.89727	1	1	1	1	1
4930579O11Rik	1	1	1	1	1	1	1	1	1	1	1	1	8.32358	1	3.28134	1	1	1	1	1	1	1.51888	1.72237	1.63613	1	1.81722	3.4514	1	2.48982	6.30064
4930579P08Rik	1	1	1	1	1	1	1	1	1	1	1	1	3.44119	1	1	1	3.81598	1	1	1	1	1	1	2.27226	1	1	1	1	1	1
4930580E04Rik	2.40326	1	1	1	1	1	1	1	1	1	1	1	7.50984	6.09497	1	1	1	1	1	1	1	1	1	1	1	2.63444	1	1	1	1
4930581F22Rik	6.61302	10.0554	30.9234	40.1198	28.3882	20.0087	19.9439	22.6999	19.2637	28.9656	25.9853	22.7662	42.5003	29.5318	23.8134	13.5423	43.2397	19.2293	47.6837	1	41.1837	21.7552	27.0055	14.9949	25.2263	18.1617	12.4399	24.9698	22.6024	24.4743
4930583I09Rik	1	1	1	1	1	1	1	1	1	1	1	1	1	1	1	1	1	1	1	1	1	2.55664	1	1	1	1	1	1	1	1
4930583K01Rik	1	1	1	1	2.61107	1	1	1	1	1	1	1	1	1	1	1	1	1	1	1	1	1	1	1	1	1	1	1	1	1
4930583P06Rik	1	2.50923	1	1	1	1	1	1	1	1	1	1	1	1	1	1	1	1	1	1	1	1	1	1	1	1	1	1	1	1
4930584E12Rik	1	1	1	1	1	1	1	1	1	1	1	1	1	1	3.28134	1	1	1	1	1	1	1	1	1	1	1	1	1	1	1
4930584F24Rik	1	1	1	1	1	1	1	1	1	1	1	1	1	1	1	1	1	1	1	1	1	1	1	1	1	1	1	1	1	1
4930586N03Rik	1	1	1	1	1	1	1	1	1	1	1	1	1	1	1	1	1	1	1	1	1	1	1	1	1	1	1	1	1	1
4930587A21Rik	1	1	1	1	1	1	1	1	1	1	1	1	1	6.09497	1	1	1	1	1	1	1	1	1	1	2.79454	1	1	1	1	1
4930587E11Rik	1	1	1	1	1	1	1	1	1	1	1	1	1.81373	1	1	1	1	1	1	1	1	1	1	2.27226	1	1	1	1	1	1
4930588G17Rik	1	1	1	1	1	1	1	1	1	1	1	1	1	1	1	1.73778	1	1	1	1	1	1.51888	2.44475	3.54452	1	1	1	1	1	1
4930588K23Rik	1	1	1	1	1	1	1	1	1	1	1	1	1	1	1	1	1	1	1	1	1	1	1	1	1.89727	1	1	1	1	1
4930589L23Rik	1	1	1	3.13381	2.61107	1.7311	1	1	1	1	1	1	1	1	1	3.95112	1.93866	4.90627	1	1	3.36375	2.55664	1	2.27226	2.79454	2.63444	1.81713	1	3.23473	3.2717
4930589O11Rik	1	1	1	7.40142	9.05534	3.92442	1	3.71249	1.55345	1.57073	1.80598	3.61194	10.7648	2.01899	1	6.16447	7.57063	1	5.24398	1	1	4.11328	1	5.45291	3.69181	1	1	3.47964	1	4.02894
4930589P08Rik	1	1	1	1	1	1	1	1	1	1.57073	1	1	1	1	1	2.47556	1	1	1	1	1	1.51888	1	1.63613	1	1	1	1	1	1
4930590H14Rik	1	1	1	1	1	1	1	1	1	1	1	1	3.44119	1	1	1	1	1	1	1	1	1	1	1	1	1	1	1	1	1
4930590J08Rik	1	1	1	3.84508	1.80553	1	1	4.25499	1	1	1	6.22389	9.13731	12.2089	10.1253	2.47556	2.87732	1	3.82932	1	1	1.51888	1	2.27226	4.58908	2.63444	2.63427	3.47964	1	5.5434
4930590L14Rik	1	1	1	1	1	1	1	1	1	1	1	1	1.81373	1	2.14067	1	1	1	1	1	1	1	1	1	1	1	1	1	1	1
4930590L20Rik	1	1	1	1	2.61107	1	1	1	1	1	1	1	1	2.01899	1	1	1	1	1	1	1	1	1	1	1	1	1	1	1	1
4930591A17Rik	1	1	1	1	1	1	1	1	1	1	1	1	1	1	1	1.73778	1	1	1	1	1	1	1.72237	1	1	1	1	1	1	1
4930591E09Rik	1	1	1	1	1	1	1	1	1	1	1	1	1	1	1	1	1	1	1	1	1	1	1	1	1	1	1	1	1	1
4930592C13Rik	1	1	1	1	1	1	1	1	1	1	1	1	1	1	1	1	1	1	1	1	1	1	1	2.27226	1	1	1	1	1	1
4930593A02Rik	1	2.50923	1	1	2.61107	1.7311	1	1.5425	1	1.57073	1	1	1	2.01899	1	2.47556	1	1	1	3.53715	3.36375	1.51888	1	1	1	1.81722	3.4514	1.82655	1	1
4930593C16Rik	1	1	1	1.71127	1	1	1	1	1	1	1	1	2.62746	1	1	1	1	2.30209	1	1	1	1	1	1	1	1	1	1	1	1
4930594C11Rik	1	2.50923	1	1	7.44427	5.38662	1.61109	1	2.66034	1	1	4.48259	69.3534	84.5575	66.0181	27.5601	26.3438	17.9272	2.41466	6.0743	1	9.82097	8.94612	7.99743	20.7399	18.9789	7.53706	18.3575	19.6228	9.32957
4930594M17Rik	1	1	1	1	1	1	1	1	1	1	1	1	1	1	1	1	1	1	1	1	1	1	1	1.63613	1	1	1	1	1	1
4930594M22Rik	1	1	1	3.13381	1	1	1.61109	1.5425	1	1	1	1.87065	13.206	16.2849	1	4.6889	1	3.60418	1	1	1	4.63216	1.72237	1	11.7672	3.45166	3.4514	7.61237	4.72455	7.81511
4930594O21Rik	1	1	1	1	1	1	1	1	1	1	1	1	1	1	1	1	1	1	1	1	1	1.51888	1	1	1	1	1	1	1	1
4930595D18Rik	1	1	1	1	1	1	1	1.5425	1.55345	1	1	1	9.95104	2.01899	2.14067	1	1	1	2.41466	1	1	1	1.72237	1.63613	1.89727	1	1.81713	1	1	2.51447
4930595L18Rik	1	1	1	1	1	1	1	1	1	1	1	1	5.06865	1	1	1	1	1	1	1	1	1	1	2.27226	1	1.81722	1	1	1	1
4930595M18Rik	1	1	1	1	1	1	1	1	1	1	1	1	1	1	1	1	1	1	1	1	1	1	1	1	1	3.45166	1	1	1	1
4930595O18Rik	1	1	1	1	1	1	1	1	1	1	1	1	1	1	1	1	1	1	1	1	1	1	1	1	1	1	1	1	1	1
4930596D02Rik	3.80651	1	1	1	1	1	1	1	1	1	1	1	1	1	1	1	1	1	1	1	1	1	1	1	1	1	1	1	1	1
4930596I21Rik	1	1	1	1	1.80553	1	1	1	1.55345	1	1.80598	1.87065	4.25492	5.07598	2.14067	1.73778	1	1	2.41466	1	1	2.55664	1.72237	2.27226	1	7.53777	3.4514	6.78582	1	7.81511
4930597A21Rik	1	1	1	1	1	1	1	1	1	1	1.80598	1	1	1	1	1	1	1	1	1	1	1	1	2.27226	1	2.63444	1	1	1	1
4930597L12Rik	1	1	1	1	1	3.19331	1	1	1	1	1	1	1	1	1	1	1	1	1	1	1	1	1	2.27226	1	1	1	1	1	1
4930597O21Rik	1	1	1	1	5.02767	1	1	1	1	1	1	1	1.81373	1	1	1	1	1	1	1	1	1	1	1	1	1	1	1	1	1
4930598A11Rik	1	1	1	1	1.80553	1	2.22219	1	1	1	1	1	1	1	1	1	1	1	1	1	1	1	1	1	1	1	1	1	1	1
4930598F16Rik	1	1	1	1	1	1	1	1	1	1	1	1	2.62746	1	1	1	1	1	1	1	1	1	1	1	1	1	2.63427	1	1	1
4930598N05Rik	1	1	1	1	1	1	1	1	1	1	1	1	3.44119	1	3.28134	1	1	1	1	1	1	1	1	1.63613	1	1	1	1	1	1
4930599A14Rik	1	1	1	1	1	1	1	1	1	1	1	1	1	1	1	1	1	1	1	1	1	1	1	1.63613	1	1	1	1	1	1
4930599N23Rik	19.2423	12.3192	18.2635	10.9578	8.2498	3.92442	3.44438	5.88248	9.85514	7.84872	3.41793	7.09454	27.8531	24.4369	15.8287	8.37781	16.9572	33.5523	32.1225	23.8343	45.9112	13.4531	1.72237	11.1781	18.0481	24.6994	18.9769	35.7149	16.6431	22.2026
4930599N24Rik	5.20977	4.77307	7.9054	1.71127	21.9439	7.57994	3.44438	2.62749	2.10689	6.70727	10.6717	6.22389	9.13731	12.2089	14.688	14.2801	28.2212	15.323	17.9759	18.76	15.1825	8.78321	10.3909	11.1781	15.3563	10.8067	14.8913	18.3575	24.8371	6.30064
4931400O07Rik	1	1	1	1	1	1	1	1	1	1	1	1	1.81373	1	1	1	1	1	1	1	1	1	1	1	1	1	1	1	1	1
4931403E22Rik	2.40326	1	2.1509	1	1.80553	1	1.61109	1	1	1.57073	1	1.87065	14.8334	12.2089	6.70334	1	10.3866	2.30209	1	1	1	1	2.44475	3.54452	5.48635	7.53777	5.08566	1.82655	1	4.02894
4931403G20Rik	1	1.75461	1	1.71127	1	1	1	1.5425	1	1	1.80598	1	11.5785	10.171	15.8287	3.21334	1	2.30209	1	1	3.36375	4.63216	1	3.54452	3.69181	3.45166	4.26853	9.26546	1	2.51447
4931406B18Rik	1	1	3.3018	1	1	1	1	1	1	1	1	1	1	4.05698	1	3.21334	1	14.0209	1	3.53715	8.09124	1	1.72237	1.63613	1	1	1	1.82655	1	1
4931406C07Rik	43.0977	27.4115	71.2049	264.17	139.552	125.288	88.3866	66.0998	67.967	49.5118	32.4331	40.1792	139.334	197.666	154.99	100.6	54.5037	60.8962	50.513	36.5201	76.6399	64.3034	94.9087	106.598	105.981	100.701	45.9423	124.155	117.206	107.013
4931406G06Rik	1	1	1	1	1	1.7311	1	1	2.10689	1	1	1	1	1	1	1	1	1	1	1	1	1	2.44475	1.63613	1	1	1	1	1.74491	1
4931406P16Rik	45.9042	61.3691	38.9797	67.1481	89.6087	106.279	71.887	72.0673	45.8291	256.686	287.122	274.384	144.217	229.255	145.865	158.147	154.94	103.865	49.0984	44.1315	36.4562	119.305	136.806	137.132	191.221	237.994	164.427	173.748	190.952	181.222
4931408C20Rik	1	1	1	1	1	1	1	1	1	1	1	1	3.44119	1	2.14067	1	1	1	1	1	1	4.63216	1	4.81678	1.89727	1.81722	1	1	1	1
4931409K22Rik	1	1	1	1.71127	1	1	1.61109	1	1	1	1	2.7413	1.81373	1	1	1	1	1	1	1	1	1	3.16712	2.27226	2.79454	1.81722	1	1	1	1
4931412I15Rik	1	1	1	3.84508	5.02767	2.46221	1	1	1	1	1	1	1	1	2.14067	1	1	1	1	1	1	1	1	1	1	1	1	1	1.74491	1
4931413I07Rik	1	1	1	1	1	1	1	1	1	2.14145	1	1	1	1	1	1	1	1	1	1	1	1	1.72237	1	1	1	1	1	1	1
4931413K12Rik	8.01628	5.52768	3.3018	4.55635	3.4166	3.19331	8.33314	9.13747	7.08791	3.85364	3.41793	13.1891	22.157	18.3229	11.266	10.5912	6.63197	2.30209	1	3.53715	1	15.5287	8.94612	13.0865	19.8427	15.71	25.514	3.47964	18.1329	15.3874
4931414P19Rik	20.6456	18.3561	15.9617	27.317	17.9162	28.0508	15.0552	17.2749	7.08791	21.5462	13.8956	15.801	44.9415	47.8737	22.6727	26.8223	13.2026	37.4585	23.6345	13.6857	5.72749	21.2363	30.6174	18.8117	15.3563	42.6783	21.4283	37.368	18.8778	49.463
4931415C17Rik	2.40326	3.26384	1	6.69016	7.44427	5.38662	1	1	1.55345	1	1	1	15.6472	3.03799	6.70334	12.0667	1.93866	10.1146	1	1	1	1	1	1	4.58908	1.81722	1	1	1	1
4931417E11Rik	1	1	1	1	1	1	1	1	1	1	1	1	1	1	1	1	1	1	1	1	1	1	1	1	1	1	1	1	1	1
4931419H13Rik	1	1	1	1	1	1	1	1	1	1	1	1	6.69611	1	1	1	1	1	1	1	1	1	1	1.63613	1	1	1	1	1	1
4931422A03Rik	10.8228	12.3192	13.6599	117.648	69.4704	85.077	21.1661	47.6549	30.8861	42.0923	8.2538	29.7314	20.5295	35.6458	32.9387	62.9736	38.5464	41.3648	115.587	148.155	97.9136	60.1524	66.7361	42.9846	23.4318	23.8822	51.6622	60.5113	50.909	86.5674
4931423N10Rik	1	1	1	1	1	1.7311	1	1	1	1	1	1	1.81373	1	1	1	1	1	1	1	1	1	1	1.63613	1	1.81722	1	1	1	1.75723
4931428F04Rik	5.20977	5.52768	9.0563	18.0705	1.80553	16.3532	6.49985	2.085	2.10689	3.85364	3.41793	4.48259	1	2.01899	1	7.64003	33.8531	4.90627	1	21.2972	1	7.22657	2.44475	13.0865	8.17816	8.35499	1.81713	6.78582	7.70419	3.2717
4931428L18Rik	3.80651	2.50923	6.7545	1	1	1	1	1	1	1	1	1	1	1	1	1	1	1	1	1	1	1.51888	1	1.63613	1	1	1	1	1	1
4931429L15Rik	1	1	1	2.42254	1	1	1	1	1	1.57073	1	1	1	1	1	1	1	1	1	1	1	1	1	1	1	1	1	1	1	1
4931429P17Rik	1	1	1	1	1	1	1	1	1	1	1	1	2.62746	1	1	1	1.93866	1	1	1	1	1	1	1	1	1	1	1.82655	1	1
4931431B13Rik	6.61302	3.26384	1	597.044	573.735	417.729	1	1	1	1	1	1	2.62746	1	1	1	1	1	1	1	1	1	1	1	1	1	1	1	1	1
4931431C16Rik	1	1	1	1.71127	1	1	1	2.62749	1	1	1	1	7.50984	9.15196	1	1.73778	1.93866	1	1	1	5.72749	1	2.44475	7.3613	1	1.81722	1	1	1.74491	1
4931440F15Rik	23.4521	16.8469	20.5653	21.6268	22.7494	7.57994	13.2219	17.8174	3.21378	39.2387	41.2989	40.1792	23.7845	36.6648	32.9387	15.0178	52.6264	19.2293	9.48795	1	1	24.3496	14.7251	15.631	9.9727	28.7855	30.4168	21.6636	15.8982	41.8906
4931440J10Rik	1	1	1	1	1.80553	1	1	1	1	1	1	2.7413	1	1	1	1	1	1	1	1	1	1	1	1	1	1	1	1	1	1
4931440P22Rik	12.226	13.8284	11.3581	42.9649	25.166	6.11773	8.33314	6.96748	15.3896	13.556	25.9853	11.4478	6.69611	10.171	4.42201	3.95112	14.1413	12.7188	51.9277	107.56	60.0936	18.6419	27.7279	21.9923	8.17816	9.17222	18.9769	13.3982	29.3066	19.9309
4932411K12Rik	1	1	1	1	1	1	1	1	1	1	1	1	1	1	6.70334	1	1	1	1	1	1	2.03776	1	2.27226	1	1	1.81713	1	1	2.51447
4932411N23Rik	1	1	1	1	1	1	1	1	1	1	1	1	1.81373	1	1	1	1	1	1	1	1	1	1	1	1	1	1	1	1	2.51447
4932412D23Rik	1	1	1	1	1	1	1.61109	1	1	1	1	1	1	1	2.14067	1	1	1	1	1	1	1	3.8895	2.90839	1	1	1	1	4.72455	1
4932413F04Rik	1	1	1	1	1	1.7311	1	1	1	1	1	1	1	1	3.28134	1	1	1	1	1	1	1.51888	1	1	1	1	1	1	1	1
4932414J04Rik	1	1	1	1	1	1	1	1	1	1	1	1	2.62746	1	4.42201	1	1	1	1	1	1	1	1	1	1	1	1	1	1	1
4932414N04Rik	1	1	1	1	1	1	1	1	1	1	1	2.7413	3.44119	1	2.14067	3.21334	1	1	1	1	1	1	1	1	1	2.63444	1.81713	1	1	1
4932415D10Rik	1	1	1	1	1	1	1	1	1	1	1	1	1	1	3.28134	1	1	1	1	1	1	1.51888	3.16712	1	1	1	1	1	1	1
4932415M13Rik	1	1	1	1	1	1	1	1	1	1	1	1	5.06865	1	1	1	1	1	1	1	1	1	1	1	1	1	1	1	1	4.02894
4932416K20Rik	1	1	1	3.84508	1	1	1	1	1	1	1	1	2.62746	1	1	1	1	1	1	1	1	1	1	1	1	1	1	1	1	1
4932422M17Rik	2.40326	1	1	3.13381	9.86087	4.65552	1.61109	1	1.55345	1	1	1	5.88238	4.05698	1	1.73778	1.93866	1	1	3.53715	1	2.55664	1	1	1	1	2.63427	1.82655	1	1.75723
4932429P05Rik	1	1	1	1	1	1	1	1	1	1	1	1	9.95104	1	1	1	1	1	1	1	1	1	1	1.63613	1	1	1	1	1	1
4932430I15Rik	1	1	1	1	1	1	1	1	1	1	1	1	1	1	1	1	1	1	1	1	1	1	1	1	1	1	1	1	1	1
4932431L22Rik	1	1	1	1	1	1	1	1	1	1	1	1	1	1	1	1	1	1	1	1	1	1	1	1	1	1	1	1	1	1
4932431P20Rik	1	1	1	1	1	1	1	1	1.55345	1	1	1.87065	1	1	1	1	1	1	1	1	1	1	1	1	1.89727	1	1	1	1	1
4932435O22Rik	1	1	1	3.13381	1	1	1	1	1	1	1.80598	1	1	1	1	1	1	1	1	1	1	1	1	2.27226	1	1	1	1	1	1
4932438A13Rik	43.0977	37.2215	79.2612	111.247	268.437	188.894	48.0543	79.6623	54.6843	88.3212	69.5081	115.926	707.318	670.479	667.15	158.147	146.492	102.563	78.8062	97.4117	69.5486	330.489	467.654	560.159	767.269	787.984	817.316	595.287	579.05	697.655
4932438H23Rik	1	1	1	2.42254	1	1	1	1.5425	1.55345	1	1	1	1	1	4.42201	1	1.93866	1	2.41466	3.53715	1	3.5944	1	2.90839	6.38362	2.63444	8.3542	1	4.72455	7.81511
4932441J04Rik	1	1	1	1	1	1	1	1	1	1	1	1	2.62746	1	1	1	1	1	1	1	1	1	1	1	1	1	1	1	1	1
4932442E05Rik	1	1	2.1509	8.82396	10.6664	2.46221	1.61109	1	2.10689	2.71218	1	3.61194	28.6668	12.2089	3.28134	6.90225	28.2212	3.60418	2.41466	11.1486	3.36375	4.63216	8.22375	4.81678	17.1509	12.4411	3.4514	6.78582	1.74491	9.32957
4932443I19Rik	1	1	1	1	1	1.7311	1	1	1	1	1	1	1	1	1	1.73778	1	1	1	1	1	1	1	1	1	1	2.63427	1	1	1.75723
4932443L11Rik	2.40326	1.75461	1	4.55635	1	1.7311	1	3.16999	1.55345	1	1.80598	2.7413	6.69611	11.1899	1	3.95112	4.75464	3.60418	1	6.0743	1	5.66992	6.779	3.54452	2.79454	1	2.63427	2.65309	2.48982	1
4932702P03Rik	1	1	1	1	1	1	1	1	1.55345	1	1	1	1	1	1	2.47556	1	3.60418	1	1	1	1	1	1	1	1	1.81713	1	1	1
4933400A11Rik	1	1	1	1.71127	1	1	1	1	1	1	1	1	1	1	1	1	1	1	1	1	1	1	1	1	1	1	1	1	1	1
4933400C23Rik	1	1	1	1	1	1	1	1	1	1	1	1	1.81373	6.09497	2.14067	1	1	1	1	1	1	1	1	1	1	1	1	1	1	1
4933400F21Rik	9.41954	2.50923	1	16.6479	22.7494	16.3532	1	3.16999	2.10689	1	1	2.7413	23.7845	6.09497	15.8287	1	2.87732	1	1	1	5.72749	13.972	5.33425	16.9033	14.4591	31.2372	15.7084	5.95928	1	20.6881
4933400L20Rik	1	1	1	1	1	2.46221	1	1	1	1	1	1	1	1	1	1	1	1	1	1	1	1	1	1	1	1	1	1	1	1
4933401B06Rik	1	1	1	1	1	2.46221	1	1	1	1	1	1	2.62746	1	1	1	1	1	1	1	1	1	1	1	1	1	1	1	1	1
4933401H06Rik	1	1	1	1	1	4.65552	1	1	1	1.57073	1	1	1	5.07598	2.14067	1	1	2.30209	1	1	1	1	1	2.27226	1.89727	1	1	1	1	1
4933401J01Rik	1	1	1	1	1	1	1	1	1	1	1	1	1.81373	2.01899	1	1	1	1	1	1	1	1.51888	1.72237	1	1	1	1	1	1	1
4933402C05Rik	1	1	1	1	1	1	1	1	1	1	1	1	1	1	1	1.73778	1	1	1	1	1	1	1	1	1	1	1	1	1	1
4933402C06Rik	1	1	1	1	1	1	1	1	1	1	1	1	4.25492	1	2.14067	1	1	1	1	1	1	1	1	1	1	1	1	1	1	1
4933402D24Rik	1	1	1	1	1	1	1	1	1	1	1	1	1	1	1	1	1	1	1	1	1	1	3.8895	1	1	1	1	1	3.23473	8.57234
4933402E13Rik	1	1	1	1	1	1	1	1	1	1	1	1	1	1	1	1.73778	1	1	1	1	1	1	1	1	1	1	1	1	1	1
4933402J07Rik	1	1	1	1	1	1	1	1	1	1	1	1	1	1	1	1	1.93866	1	1	1	1	1	1	1	1	1	1	1	1	1
4933402J10Rik	1	1	1	1	1	1	1	1	1	1	1	1	1	2.01899	1	1	1	1	1	1	1	1	1	1	1	1	1	1	1	1
4933402N03Rik	1	1	1	1	1	1	1	1	1	1	1	1	1	1	3.28134	1	1	1	1	1	1	1	1	1.63613	1	1	1	1	1	1
4933402N22Rik	1	1	1	1	1	1	1	1	1	1	1	1	1	1	1	1	1	1	1	1	1	1	1	1	1	1	1	1	1	1
4933403L11Rik	1	1	1	1	1	1	1	1	1	1	1	1	70.1671	61.1207	36.3607	13.5423	27.2825	34.8544	1	1	1	1	1	1	2.79454	1	1	1	1	1
4933403O08Rik	1	1	1	1	1	1	1	1	1	1	1	1	1	1	1	1	1	1	1	1	1	1	1	1	1	1	1	1	1	1
4933404I11Rik	1	1	1	1	1	1	1	1	1	1	1	1	1	2.01899	1	1	1	1	1	1	1	1	1	1	1	1	1	1	1	1
4933404K08Rik	1	1	1	1	1	1	1	1	1	1	1	1	1	1	1	1	1	1	1	1	1	1	1	1.63613	1	1	1	1	1	1
4933404K13Rik	1	1	1	1.71127	1	1	1	1	1	1	1	1	1	1	1	1	1	1	1	1	1	1	1	1	1	1	1	1	1.74491	1
4933404O12Rik	8.01628	5.52768	11.3581	17.3592	19.5273	17.8154	5.88876	6.96748	5.98102	11.2731	11.4777	7.09454	5.06865	3.03799	5.56267	28.2979	16.9572	23.1355	2.41466	1	10.455	16.0475	2.44475	6.72517	4.58908	9.98944	4.26853	18.3575	12.9186	6.30064
4933405D12Rik	1	1	1	1	1	1	1	1	1	1.57073	1	1	1.81373	2.01899	1	1	1	1	1	3.53715	1	1.51888	1.72237	1	1	3.45166	1.81713	1	1	1.75723
4933405E24Rik	1	1	1	1	1	1	1	1	1	1	1	1	1	1	1	1	1	1	1	1	1	1	1	1.63613	1	1	1	1	1	1
4933405L10Rik	1	1	1	1	1	1	1	1.5425	1	1	1	1	1	1	1	1	1	1	1	1	1	1	2.44475	1.63613	1	1	1	1	1	1
4933405O20Rik	1	1	1	1	1	1	1	1	1	1	1	1	1	1	1	1	1	1	1	1	1	1	1	1	1	1	1	1	1	1
4933406B15Rik	1	1	1	1	1	1	1	1	1	1	1	1	1	1	1	1	1	1	1	1	1	1	1	1	1	1	1	1	1	1
4933406B17Rik	1	1	1	1	1	1	1	1	1.55345	1	1	1	6.69611	1	3.28134	1	1	1	1	1	1	1	1	1	1	1	1	1	1	1
4933406C10Rik	2.40326	1	1	1.71127	1	1	1.61109	1	1	1.57073	1	1	8.32358	10.171	2.14067	12.0667	2.87732	1	1	3.53715	1	3.07552	1	2.90839	1	2.63444	1.81713	1	3.23473	1
4933406D12Rik	1	1	1	1	1	1	1	1	1	1	1	1	1	1	1	1	1	1	1	1	1	1	1	1	1	1	1	1	1	1
4933406F09Rik	1	1	1	1	1	1	1	1	1	1	1	1	1.81373	1	1	1	1	1	1	1	1	1	1	1	1	1	1	1	1	1
4933406G16Rik	1	1	1	1	1	1	1	1	1	1	1	1	1.81373	1	2.14067	1	1	1	1	1	1	1	1	1	1	1	1	1	1	1
4933406I18Rik	5.20977	2.50923	4.4527	3.13381	1	2.46221	4.05547	5.88248	9.85514	7.278	4.22391	1.87065	149.099	164.039	141.302	60.7603	43.2397	60.8962	29.2932	18.76	36.4562	18.6419	22.6712	15.631	24.329	27.1511	29.5996	36.5415	30.0515	50.2202
4933406J09Rik	1	1	1	1	1	1	1	1	1	1	1	1	1	1	1	1	1	1	1	1	1	1	1	1	1	1	1	1	1	1
4933406J10Rik	1	1	1	4.55635	2.61107	1	2.22219	1	1	2.14145	4.22391	2.7413	24.5982	24.4369	18.11	7.64003	8.50929	4.90627	9.48795	1	1	3.07552	2.44475	1.63613	7.28089	3.45166	1	4.30618	7.70419	1
4933406K04Rik	1	1	1	1	1	1	1	1	1	1	1	1	2.62746	2.01899	1	1	1	1	3.82932	6.0743	1	1	1	1	1	1	1	1	1	1
4933406L23Rik	1	1	1	1	1	1	1	1	1	1	1	1	1	1	1	1	1.93866	1	1	1	1	1	1	1	1	1	1	1	1.74491	1
4933406M09Rik	2.40326	1	1	1.71127	1	1.7311	2.22219	1	1.55345	2.71218	6.64184	7.96519	1.81373	2.01899	1	1.73778	1.93866	2.30209	1	3.53715	1	3.5944	9.6685	2.90839	3.69181	4.26889	2.63427	7.61237	3.97964	4.02894
4933406P04Rik	16.4358	1.75461	2.1509	5.97889	1.80553	5.38662	2.83328	4.79749	4.87412	13.556	5.02989	5.35324	10.7648	1	7.84401	18.7067	17.8959	4.90627	3.82932	3.53715	1	2.03776	2.44475	3.54452	1	1.81722	3.4514	2.65309	7.70419	1
4933407E24Rik	1	1	1	1	1	1	1	1	1	1	1	1	3.44119	1	2.14067	1	1	1	1	1	1	1	1	1	1.89727	1	1	1	1	1
4933407I05Rik	1	1	1	1	1	1	1	1	1	1	1	1	1	2.01899	1	1	1	1	1	1	1	1	1	1.63613	1	1	1	1	1	1
4933407I08Rik	1	1	1	1	1	1	1	1	1	1	1	1	2.62746	1	1	1	1	1	1	1	1	1	1	1	1	1	1	1	1	1
4933407K13Rik	2.40326	8.54614	13.6599	16.6479	32.4158	13.4288	12.6108	14.02	9.30169	16.4096	12.2837	21.0249	70.9808	40.7408	44.3454	35.6757	20.7119	20.5314	2.41466	8.61145	15.1825	22.2741	24.8384	18.8117	32.4045	41.8611	14.8913	29.1026	30.0515	31.2894
4933407L21Rik	19.2423	15.3377	45.8851	5.97889	11.4719	6.84883	1	1	1	1	1	1	1	2.01899	1	1	1.93866	1	1	1	1	1	1	1	1	1	1	1	1	1
4933408A14Rik	1	1	1	1	1	1	1	1	1	1	1	1	2.62746	1	1	1	1	1	1	1	1	1	1	1	1	1	1	1	1	1
4933408B17Rik	5.20977	2.50923	1	1.71127	1	1.7311	1	1	1.55345	1.57073	1	3.61194	6.69611	5.07598	3.28134	2.47556	1.93866	2.30209	1	3.53715	1	1	3.8895	1	2.79454	1.81722	1	5.13273	1	8.57234
4933408J17Rik	1	2.50923	1	1	1	1	1	1	1	1	1.80598	1	1	1	1	1	1	1	1	1	1	1	1	1	1.89727	1	1	1	3.23473	1
4933408N05Rik	1	1	1	1	1	1	1	1	1	1	1	1	1	1	1	1	1	1	1	1	1	1	1	2.27226	1	1	1	1	1	1
4933409D19Rik	1	1	1	3.13381	1	1	1	1	1	1	1	1	5.06865	1	1	1	1	1	1	1	1	1	1.72237	1	1	1	1	1	1	1
4933409F18Rik	1	1	1	1	1	1	1	1	1	1	1	1	1.81373	1	1	1	1	1	1	1	1	1	1	1	1	1	1	1	1	1
4933409G03Rik	1	1	1	1	1	1	1	1.5425	1	1	1	1	1	1	2.14067	1	1	1	1	1	1	1	1	1	1	1	1	1	1	1
4933411E02Rik	1	1	1	1	1	1	1	1	1	1	1	1	1	1	2.14067	1	1	1	1	6.0743	1	1	1	1	1	1	1	1	1	1
4933411E06Rik	1	1	1	1	1	1	1	1	1	1	1	1	1	1	2.14067	1	1	1	1	1	1	1	1	1	1	1	1	1	1	1
4933411E08Rik	1	1	1	1	1	1	1	1	1	1	1	1	1	1	1	1	1	1	1	1	1	1	1	1	1	1.81722	1	1	2.48982	1
4933411G06Rik	1	1	1	1	1	1	1	1	1	1	1	1	1.81373	1	1	1	1	1	1	1	1	1	1	1	1	1	1	1	1	1
4933411K16Rik	2.40326	1	1	1.71127	1.80553	1.7311	1	1	1	1	1	1	13.206	3.03799	7.84401	5.42669	1.93866	1	1	1	1	1	1	2.27226	1	1	5.08566	1	1	1
4933411O13Rik	1	1	1	1	1	1	1	1	1	1	1	1	1	1	1	1	1	1	1	1	1	1	1	1	1	1	1	1	1.74491	1
4933412A08Rik	1	4.01846	4.4527	1	1	1	1	3.16999	1	1	1	1	1	1	1	1	1	2.30209	1	1	1	1	1	1	1	1	1	1.82655	1	1
4933412E12Rik	1	2.50923	1	29.4508	20.3328	20.7398	28.4993	22.6999	29.7792	23.8291	18.7315	10.5771	31.9218	45.8358	47.7674	83.6315	52.6264	99.9589	27.8785	39.0572	41.1837	21.7552	21.2265	21.9923	18.9454	54.1194	27.9654	23.3167	36.7557	20.6881
4933412E24Rik	1	1	1	1	1	1	1	1	1	1.57073	1	1	1	1	1	1	1	1	1	1	1	1	1	1	1	1	1	1	1	1
4933412L11Rik	1	1	1	1.71127	1	1.7311	1	1	1	1	1	1	1.81373	1	2.14067	1.73778	1	1	1	1	5.72749	1	1	1	1	1	1	1	1.74491	1
4933412O06Rik	1	1	1	1	1	1	1	1	1	1	1	1	1	1	1	1	1.93866	1	1	1	1	1	1	1	1	1	1	1	1.74491	1
4933413C19Rik	1	1	1	3.13381	7.44427	1.7311	1	1	2.10689	1	1	1	2.62746	3.03799	1	1	1	1	1	1	1	3.07552	5.33425	2.27226	7.28089	2.63444	4.26853	1	1	1
4933413J09Rik	1	1	1	1	1.80553	1	1.61109	1.5425	3.76723	1	1	1	1	6.09497	4.42201	3.95112	1	1	1	1	1	3.07552	3.8895	1	3.69181	1	1	5.13273	1	7.05787
4933413L06Rik	1	1	1	1	1	1	1	1	1	1	1	1.87065	1	1	1	1	1	1	1	1	1	1	3.8895	2.90839	1	1	1	1	1	1
4933414I15Rik	1	1	1	1	1	1	1	1.5425	1	1	1	1	1	1	1	1	1	1	1	1	1	4.63216	2.44475	1	1	1	1	1	2.48982	1
4933415A04Rik	1	1	1	1	1	1	1	1	1	1	1	1	6.69611	1	1	1.73778	3.81598	1	1	1	1	1	1	1	1	1	1	1	1	1
4933415F23Rik	1	1	1	1	1.80553	1	1	1	1	1	1	1	1	1	1	1	1	1	1	1	1	1	1	1	1	1	1	1	1	1
4933415J04Rik	1	1	1	1	1	1	1	1	1	1	1	1	1	1	1	1	1	1	1	1	1	1	1	1	1	1	1	1	1	1
4933416C03Rik	1	1	1	2.42254	1	1	1	1	1	1	1	1	1	1	1	1	1	1	1	1	1	1	1	1	1	1	1	1	1.74491	1
4933416E03Rik	1	1	1	1	1	1	1	1	1	1	1	1	1	1	1	1	1	1	1	1	1	1	1.72237	1.63613	1	1	1	1	1	3.2717
4933416E14Rik	1	1	1	1	1	1	1	1	1	1	1	1	1	1	1	1	1	1	1	1	1	1	1	1	1	1	1	1	1	1
4933416I08Rik	1	1	1	1	1	1	1	1	1	1	1	1	1	1	1	1	1	1	1	1	1	1	1	1	1	1	1	1	1	1
4933416M07Rik	1	1.75461	1	1	1	1	1.61109	1	1	1	1	1	1	1	1	1	1	1	1	1	1	1	1.72237	1	1	1	1	1	1	1
4933416O17Rik	1	1	1	1	1	1	1	1	1	1	1	1	2.62746	2.01899	1	1	1	1	1	1	1	2.55664	1	1	1	1	1	1	1	1
4933417A18Rik	1	1	1	1	1	1	1	1	1	1	1	1	1	1	1	1	1	1	1	1	1	1	1	1	1	1	1	1	1	1
4933417C20Rik	6.61302	1	3.3018	7.40142	7.44427	1	4.66657	1.5425	4.32068	1.57073	1.80598	4.48259	14.0197	5.07598	5.56267	6.90225	2.87732	3.60418	13.7319	28.9086	1	1.51888	3.8895	1	1	3.45166	1	2.65309	7.70419	1
4933417D19Rik	2.40326	6.2823	9.0563	10.2465	13.8885	3.19331	8.33314	3.71249	3.21378	2.14145	3.41793	1.87065	1.81373	1	4.42201	3.21334	6.63197	14.0209	1	1	1	7.74545	2.44475	2.90839	4.58908	2.63444	3.4514	1.82655	2.48982	1
4933417E11Rik	17.8391	17.6015	10.2072	1	1	1	36.4435	37.3474	24.2447	85.4676	39.6869	88.0648	1	1	1	1	1	1	2.41466	1	1	1	6.05662	1	1	1	1	1	1	1
4933417G07Rik	1	1	1	1.71127	1	1	1	1	1	1	1	1	1.81373	12.2089	4.42201	3.21334	1	2.30209	1	1	3.36375	1.51888	1	1	1	1	1	1	1	1
4933417O13Rik	1	1	1	1	1.80553	1	2.83328	6.42498	1	1	1	1	1.81373	1	1	1	1	1	1	1	1	1	1	1	1	1	1	1	1	1
4933421A08Rik	1	1	1	1	1	1.7311	1	1	1	1	1	1	5.88238	1	1	1	1	1	1	1	1	2.03776	1	1	1	1	1	1	1	1
4933421D24Rik	1	1	1	1.71127	1	1	1	1	1	1	1	1	5.06865	1	1	1	1	1	1	1	1	1	2.44475	6.08904	1.89727	6.72055	2.63427	1.82655	1	3.2717
4933421I07Rik	1	1	1	1	1	1.7311	1	1	1	1	1	1	1	1	5.56267	1	1	1	1	8.61145	1	1	1	5.45291	1	1	1	1	1	1
4933421O10Rik	2.40326	2.50923	4.4527	8.11269	3.4166	4.65552	1.61109	2.085	13.7293	2.71218	2.61196	3.61194	46.5689	33.6078	13.5474	3.95112	1	8.81254	1	11.1486	1	4.63216	3.8895	2.90839	4.58908	2.63444	1	6.78582	5.46946	8.57234
4933422A05Rik	2.40326	1.75461	1	1	1	1	1	1.5425	1	1	1	1	1	1	1	1	1	1	1	1	1	1	1	1.63613	1	1	1	1	2.48982	1
4933423L19Rik	1	1	1	1	1	1	1	1	1	1.57073	1	1	1.81373	1	3.28134	1.73778	1	1	1	1	1	1	1	1.63613	1	1	1	1	3.97964	1
4933423P22Rik	3.80651	3.26384	4.4527	66.4368	75.1091	64.6061	53.5542	33.0074	29.2258	20.4047	17.9255	23.6369	236.982	205.818	158.412	59.2847	41.3624	20.5314	29.2932	59.3544	34.0924	107.889	125.248	100.872	220.831	229.005	201.198	169.615	157.431	191.066
4933424G06Rik	1	1	1	1	1	1	1	1	1	1	1	1	1	1	1	1	1	1	5.24398	1	1	1	3.16712	1.63613	1	1	1	1	1	1
4933424H11Rik	1	1	1	1	1	1	1	1	1	1	1	1	1	1	1	1	1	1	2.41466	1	1	1	1	1	1	1	1	1	1	1
4933424L21Rik	3.80651	1	2.1509	1.71127	2.61107	3.92442	3.44438	4.79749	2.66034	1	1	4.48259	15.6472	12.2089	14.688	10.5912	1	2.30209	1	1	1	9.82097	10.3909	13.0865	18.9454	9.98944	8.3542	10.092	3.23473	14.6302
4933424M12Rik	89.4051	80.9891	127.599	1	4.22214	2.46221	7.11095	1.5425	2.10689	1	3.41793	1.87065	18.0883	12.2089	27.2354	75.5159	82.6635	66.1045	68.9036	54.2801	183.008	16.0475	18.337	10.542	39.5826	17.3444	31.2339	48.9397	21.1126	46.434
4933424N20Rik	1	1	1	1	1	1	1	1	1	1	1	1	1	1	1	1	1	1	1	1	1	1.51888	1	1	1	1	1	1	1	1
4933425D22Rik	1	1	1	1	1	1	1	1	1	1	1	1	1	1	1	1	1	1	1	1	1	1	1	1	1	1	1	1	1	1
4933425L06Rik	2.40326	1	1	1	1	1	1	1	1	1	1	2.7413	8.32358	4.05698	4.42201	1	1	1	1	1	1	1	1	1	1.89727	2.63444	2.63427	1	1	1
4933425M03Rik	1	1	1	1	1	1	1	1	1	1	1	1	1	1	1	1	1	1	1	1	1	1	1	1	1	1	1	1	1	1
4933426K07Rik	1	1.75461	1	3.13381	9.05534	5.38662	1	1	1	1	1	4.48259	10.7648	19.3419	5.56267	1.73778	1	2.30209	5.24398	1	1	7.74545	4.61187	21.3562	20.7399	5.90333	21.4283	20.8371	15.1533	26.746
4933427D06Rik	1	1	1	1	1	1	1	1	1	1	1	1	1	1	2.14067	1	1	1	1	1	1	1	1	1	1	1	1	1	1	1.75723
4933427D14Rik	57.1302	55.3322	64.2995	116.937	112.164	106.279	51.7209	54.1648	29.7792	56.3605	63.8663	34.9553	88.0692	102.899	119.63	82.8937	61.0743	42.6669	56.1717	51.743	62.4574	55.4824	49.3991	47.4375	98.8025	64.7433	92.5189	67.1237	61.3377	32.8038
4933427E11Rik	1	1.75461	1	3.13381	1	1	1	1.5425	1	1	1	1	1.81373	1	1	1	1	1	1	1	1	1	1	1	1	1	1	1	1	1
4933427E13Rik	1	1	1	1	1	1	1	1	1	1	1	1	1	1	1	1	1.93866	1	1	1	1	1	1	1	1	1	1	1	1	1
4933427G23Rik	2.40326	3.26384	1	4.55635	5.8332	1	1.61109	1.5425	1.55345	2.71218	1	1.87065	3.44119	1	2.14067	1	5.69331	2.30209	1	1	1	1.51888	1	1	2.79454	1	1	1	1	1
4933427I04Rik	1	1	1	1	1	1	1	1	1	1	1	1	1	1	2.14067	1	1	1	1	1	1	1	1	1	1	1	1	1	1	1
4933427I22Rik	1	1	1	1	1	3.19331	1	1	1	1	1	1	1	1	1	1	1	1	1	1	1	1	1.72237	1	1	1	1	1	1	1
4933427J07Rik	1	1	1	1	1	1	1	1	1	1	1	1	1	1	1	1	1	1	1	1	1	1	1	1	1	1	1	1	1	1
4933428C19Rik	1	1	1	1	1	1	1	1	1	1	1	1	1	1	1	1	1	1	1	1	1	1	1	1	1	1	1	1	1	1
4933428G20Rik	2.40326	2.50923	1	2.42254	3.4166	3.19331	5.88876	8.05248	8.74825	3.28291	1	3.61194	1	4.05698	1	1.73778	1	1	1	6.0743	1	4.11328	5.33425	7.3613	2.79454	1.81722	1	1	1.74491	1.75723
4933428M09Rik	1	1	1	1	1	1	1	1	1	1	1	1	1	1	1	1	1	1	1	1	1	1	1	1	1	1	1	1	1	1
4933428P19Rik	2.40326	1.75461	5.6036	1	1	1	1	1	1	1	1	1	8.32358	1	3.28134	1	1	2.30209	1	1	3.36375	1	1	1	1	4.26889	1.81713	1	1	1
4933429H19Rik	1	1	1	1	5.8332	1	1	1	1	1	1.80598	1	1	1	3.28134	1	1	1	2.41466	1	1	1	1	1	1	1	1	1	1	1
4933430A20Rik	1	1	1	1	1	1	1	1	1	1	1	1	2.62746	1	1	1	1	1	1	1	1	1	1	1.63613	1	1	1	1	1	1
4933430H06Rik	1	1	1	1	1	1	1	1	1	1	1	1	1	1	1	1	1	1	1	1	1	1	1	1	1	1	1	1	1	1
4933430H16Rik	1	1	1	1	1	1.7311	1	1	1	1	1	1	1.81373	1	1	1	1	1	5.24398	1	1	1	3.16712	1	1	1	1	1	1	1
4933430I17Rik	8.01628	1	1	1.71127	1	5.38662	3.44438	1.5425	2.10689	1	2.61196	1	5.06865	1	3.28134	2.47556	1	1	1	13.6857	1	1	3.8895	2.27226	1.89727	1	1	2.65309	1	1
4933430L12Rik	2.40326	1.75461	5.6036	1	1	1.7311	1	1	1	1	1	1	1	1	1	1	1	1	1	1	1	1	1	1.63613	1	1	1	1	1	1
4933430M04Rik	1	1	1	1	1	1	1	1	1	1	1	1	1	1	1	1	1	1	1	1	1	1	1	1	1	1	1	1	1	1
4933430N04Rik	1	1	1	1	1	1	1	1	1	1	1	1	5.06865	1	1	1	1	1	1	1	1	1	3.8895	7.3613	1.89727	1	1	1	2.48982	1
4933431C10Rik	1	1	1	1	10.6664	6.11773	1.61109	7.50998	3.76723	2.71218	1	4.48259	24.5982	35.6458	35.2201	15.0178	8.50929	4.90627	1	1	8.09124	11.8965	21.9489	17.5394	18.0481	6.72055	23.8797	23.3167	15.1533	24.4743
4933431E20Rik	5.20977	4.01846	9.0563	1	2.61107	12.6977	1	1	1	1	1	1.87065	2.62746	1	15.8287	3.21334	5.69331	23.1355	2.41466	13.6857	1	1	3.8895	2.90839	1.89727	21.4305	14.0741	2.65309	5.46946	1.75723
4933431G14Rik	1	1	1	1	11.4719	1	5.27766	6.42498	5.98102	11.8438	10.6717	23.6369	72.6083	74.3676	119.63	12.0667	16.0186	25.7397	1	1	1	7.74545	1	1	13.5618	2.63444	7.53706	1	1	1
4933431K14Rik	6.61302	22.1292	4.4527	1	1	1.7311	5.27766	10.765	6.53446	2.71218	1.80598	1	1.81373	1	1	1	17.8959	1	1	18.76	31.7287	1	8.22375	2.90839	3.69181	2.63444	1	6.78582	6.21437	1
4933431K23Rik	1	1	1	1.71127	1	1	1	1	1	1	1	1	1.81373	1	1	1	1	1	1	1	1	1.51888	1	2.90839	2.79454	1.81722	1	1.82655	1	1
4933431M02Rik	1	1	1	1	1	1	1	1	1	1	1	1	5.06865	1	4.42201	1	1	1	1	1	1	1	1	1	1	1	1	1	1	1
4933432G23Rik	1	1	1	1	1	1	1	1	1	1	1	1	1.81373	1	1	4.6889	1	1	1	1	1	1	1	4.18065	1	1	1	1	1	1
4933432K03Rik	1	1	1	3.84508	6.63874	3.92442	1	1	1	1	1	1.87065	1	1	1	1	1	1	1	1	1	1	6.05662	1	1	1	1	1.82655	1	1
4933433F19Rik	1	1	1	1	1	1	1	1	1	1	1	1	1	4.05698	1	1	1	1	1	1	1	1	1	3.54452	1	1	1	1.82655	1	1
4933433G08Rik	1	1	1	1	1	1	1	1.5425	1	1	1	1	1	1	1	1	1	1	1	1	1	1	1	1.63613	1	1	1	1	1	1
4933433G15Rik	2.40326	7.03691	1	4.55635	3.4166	3.19331	1	1	1	1	1	1	6.69611	6.09497	4.42201	6.16447	5.69331	12.7188	1	3.53715	1	2.03776	6.05662	5.45291	5.48635	1.81722	2.63427	9.26546	3.23473	8.57234
4933433N18Rik	1	1	1	1	1	1	1	1	1	1	1	1	1	1	1	1	1	1	1	1	1	2.55664	1	1	1	1	1	1	1	1
4933434E20Rik	344.798	412.265	280.669	751.389	565.679	559.563	500.264	453.986	524.007	502.098	450.736	406.722	385.895	512.535	464.111	719.599	614.884	407.252	619.206	736.773	627.393	428.039	528.334	374.409	285.435	319.716	384.235	332.445	296.729	338.726
4933434M16Rik	1	1	1	3.13381	1	1	1	1	1	1	1	1	1.81373	1	1	1	1	1	1	1	1	1	1	1	1	1	1	1	1	1
4933435F18Rik	1	1	1	1	2.61107	1	1	1	1	1	1	1	2.62746	1	1	1	1	1	1	1	1	1	1	1	1	1	1	1	1	1
4933435G04Rik	1	1	1	1	1	1	1	1	1	1	1	2.7413	4.25492	1	1	1	1	1	1	1	1	1	1	1	1	1	1	1	1	1
4933436E23Rik	1	1	1	1	1	1	1	1	1	1	1	1.87065	4.25492	1	1	1	1	1	1	1	1	1	1	2.27226	1.89727	1	1	1	1	1
4933436F18Rik	1	1	1	1	1	1	1	1	1	1	1	1	1	1	1	1	1	1	1	1	1	1	1	1	1	1	1	1	1	1
4933436H12Rik	1	1	1	1	1	1	1	1	1	1	1	1	1	2.01899	1	1	1	1	1	1	1	1	1	2.27226	1	1	1	1	1	1
4933436I01Rik	1	1	1	1	1	1	1	1	1	1	1	1	1	1	1	1	1	1	1	1	1	1	1	1	1	1	1	1	1	1
4933436I20Rik	1	1	1	1	1	1	1	1	1	1	1	1.87065	5.88238	1	3.28134	1	1	1	1	1	1	1	1	1	1	1.81722	1	1	1	1
4933436P19Rik	1	1	1	2.42254	1	1	1	1	1	1.57073	1	1	1	1	1	1	1	1	1	1	1	1	1	1	1	1	3.4514	1	1	1
4933437G19Rik	1	1	1	1	1.80553	1.7311	1	1	1	1	1	1.87065	1	1	1	2.47556	3.81598	1	1	1	1	1	1.72237	1.63613	1	1.81722	1	1.82655	1	1
4933438A12Rik	1	1	1	1	1	1	1	1	1	1	1	1	1	1	1	1	1	1	1	1	1	1	1	1	1	1	1	1	1	1
4933438B17Rik	1	1	1	1	1	1	1	1	1	1	1	1	3.44119	1	1	1	1	1	1	1	1	1	1	1.63613	1	1	1	1	1.74491	1
4933438K21Rik	1	1	1	1	1	1	1	1	1	1	1	1	2.62746	1	1	1	1	1	1	1	1	1	1	1	1	1	1	1	1	1
4933439C10Rik	8.01628	15.3377	28.6216	31.5846	27.5826	9.77325	1.61109	3.16999	7.64135	6.13654	10.6717	4.48259	37.6179	23.4179	31.798	26.8223	98.6207	252.303	42.0251	97.4117	62.4574	32.1328	25.5607	12.4503	5.48635	17.3444	19.7941	18.3575	24.0922	46.434
4933439J24Rik	1	1	1	1	1	1	1	1	1	1	1	1.87065	1	1	1	1	1	1	1	1	1	1	1	1	1	1	1	1	1	1
4933439K11Rik	1	7.79153	1	15.9367	19.5273	9.04214	9.55533	22.1574	3.21378	12.4145	9.05978	16.6717	35.1767	15.2659	19.2507	12.0667	4.75464	2.30209	13.7319	21.2972	17.5462	28.5007	15.4475	21.3562	9.9727	10.8067	21.4283	16.7044	5.46946	8.57234
4933439N06Rik	1	1	1	1	1	1	1	1	1	1	1	1	1	1	6.70334	1	1	1	1	1	1	1	1.72237	1.63613	1	1	1	1	1	1
4933439N14Rik	1	1	1	1.71127	1	1	1	1	1	1	1	1	1.81373	1	1	1	1	1	1	1	1	1	1	1	1	1	1	1	1	1
4933440J02Rik	1	1	1	1	1	1	1	1	1	1	1	1	1	1	1	1	1	1	1	1	1	1	1	1	1	1	1	1	1	1
4933440M02Rik	1	1	1	1	1	1	1	1	1	1	1	1	1	1	1	1	1	1	1	1	1	1	1	1	1	1	1	1	1	1
4933440N22Rik	2.40326	7.79153	1	11.669	1	5.38662	2.22219	1	1	1	1	1.87065	5.06865	1	2.14067	1	3.81598	3.60418	1	1	27.0012	1	4.61187	2.27226	1.89727	3.45166	1	1	3.23473	1
5031410I06Rik	1	1	1	1	1	1	1	1	1	1	1	1	4.25492	1	1	1	1	1	1	1	1	1	1	1	1	1	1	1	1	1
5031415H12Rik	1	2.50923	1	1.71127	2.61107	1	1	1	1	1	1	1	1	1	1	1	1	1	2.41466	1	1	1	5.33425	2.90839	2.79454	1.81722	1	1	1	1
5031425E22Rik	38.8879	71.1791	96.5248	86.3523	104.108	68.2616	41.3323	41.6874	46.3826	45.5167	48.5527	50.627	57.1474	63.1587	58.0334	73.3025	97.6821	101.261	158.027	173.526	192.463	60.1524	64.569	42.3485	67.398	66.3777	48.3937	67.9502	56.8683	71.4228
5031425F14Rik	17.8391	4.01846	10.2072	5.26762	1	4.65552	66.9982	87.2572	65.1997	74.6238	38.881	50.627	5.88238	2.01899	6.70334	6.16447	1	6.20836	17.9759	23.8343	45.9112	59.6335	77.5717	104.689	58.4253	71.2811	74.542	45.6335	63.5725	66.8794
5031434C07Rik	1	1	1	1	1	1	1	1	1	1	1	1	4.25492	1	1	1	1	1	1	1	1	1	3.16712	1	1	1	1	1	1	1
5031434O11Rik	8.01628	19.8654	7.9054	54.3452	34.0269	24.3953	3.44438	6.96748	4.87412	7.84872	9.86576	7.09454	22.9707	12.2089	28.376	17.969	58.2583	15.323	15.1466	46.6687	50.6387	10.8587	12.558	7.3613	13.5618	12.4411	10.8056	16.7044	6.21437	4.78617
5031439G07Rik	172.197	100.609	220.822	173.127	110.553	134.061	318.158	380.749	356.312	113.433	100.941	100.254	157.236	148.754	116.208	126.423	110.823	198.918	319.298	422.167	509.205	546.862	453.929	480.006	551.027	541.183	616.301	381.211	390.588	453.826
5033403F01Rik	1	1	1	1.71127	1.80553	1	1	1.5425	1.55345	1.57073	1	1.87065	5.06865	2.01899	1	2.47556	10.3866	6.20836	2.41466	1	1	2.55664	4.61187	1.63613	1.89727	1	1	5.13273	1	1.75723
5033403H07Rik	1	1	1	1	1	1	1	1	1	1	1	1	1	1	1	1	1	1	1	1	1	1	1	1.63613	1	1	1	1	1	1
5033404E19Rik	1	1	1	1	1	1	1	1	1	1	1	1	1	1	1	1	1	1	1	1	1	1	1	2.27226	1	1	1	1	1	1
5033406O09Rik	8.01628	10.0554	11.3581	22.3381	29.9992	24.3953	1	2.085	2.10689	1	1	1	1	1	3.28134	1.73778	1	1	1	1	1	8.78321	3.16712	4.81678	1	4.26889	5.9028	1	5.46946	1
5033417F24Rik	2.40326	4.77307	5.6036	1	1	1	1.61109	2.085	1.55345	5.56582	5.02989	2.7413	24.5982	2.01899	1	15.7556	1.93866	10.1146	16.5612	1	8.09124	1.51888	1	1.63613	2.79454	8.35499	6.71993	1	6.95928	1.75723
5033421B08Rik	1	1	4.4527	4.55635	4.22214	5.38662	1	1	1	1	1	1	8.32358	10.171	5.56267	1.73778	9.44795	2.30209	15.1466	8.61145	3.36375	5.66992	6.05662	3.54452	17.1509	5.90333	19.7941	6.78582	4.72455	4.78617
5033423K11Rik	1	1	1	1	1	1	1	1	1	1	1	1	1	1	1	1	1	1	1	1	1	1	1	5.45291	1	1	1	1	1	1
5033424D13Rik	1	1	1	1	1	3.92442	1	1.5425	1	1	1	5.35324	3.44119	7.11397	1	2.47556	1	1	1	1	1	1	4.61187	5.45291	1	1	10.8056	1	1	2.51447
5033425B01Rik	1	1	1	1	1	1	1	1	1	1	1	1	1	1	1	1	1	1	1	1	1	1	1	1	1	1	1	1	1	1
5033426E14Rik	1	1	1	1	1	1	1	1	1	1	1	1	1.81373	1	1	1	1	1	1	1	1	1	1	1	1	1	1	1	1	1
5033426O07Rik	1	1	1	1	1	1	1	1	1	1.57073	1	1	1	1	1	1	2.87732	1	1	1	1	1	1	1	1	1	1	1	1	1
5033428I22Rik	1	1	1	3.84508	1	1	1	1	1.55345	1	1	1.87065	2.62746	1	1	1.73778	1	1	1	3.53715	1	1	1	1	1	1	1	1	1	1
5033430I15Rik	17.8391	6.2823	11.3581	30.162	22.7494	26.5886	1	1	1	1	1	1.87065	1	1	5.56267	1	1	1	2.41466	1	3.36375	1	1	1	1	1	1	1	1	1
5330406M23Rik	6.61302	8.54614	4.4527	21.6268	53.3597	28.0508	4.66657	10.2225	9.85514	10.1316	5.02989	20.1543	160.491	150.792	110.504	14.2801	27.2825	29.646	12.3173	11.1486	17.5462	31.6139	46.5096	30.8981	37.7881	32.8716	22.2455	31.5822	31.5413	32.8038
5330409N07Rik	1	1	1	1	1	1	1	1	1	1	1	1	1	2.01899	7.84401	1	1	1	1	1	1	1	1	1	1	1	1	1	1	1
5330411J11Rik	1	1	1	1	3.4166	1	1	1	1	1	1	1	1	1	1	1	1	1	1	1	1	1	1	1	1	1	1	1	1	1
5330411O13Rik	2.40326	1	1	1.71127	1	2.46221	1.61109	3.71249	1.55345	1.57073	1	1	8.32358	11.1899	3.28134	1.73778	1	1	5.24398	1	1	1	1	1	1	1	1	2.65309	1	1
5330413D20Rik	1	1	1	1	1	1	1	1	1	1	1	1	1	1	1	1	1	1	1	1	1	1	1	1	1	1	1	1	1	1
5330413P13Rik	1	1	1	3.13381	1	1	1	1	1	1	1	1	1	1	1	1.73778	1	1	1	1	1	1	1.72237	1.63613	1	1	1	1	1	1
5330416C01Rik	1	1	1	1	1	1	1	1	1	1	1	1	3.44119	1	3.28134	1	1	1	1	8.61145	1	3.07552	1	1.63613	1	1.81722	1	1	1	1
5330417C22Rik	1	1	1	3.84508	1.80553	1	1	1	1	1	1	1.87065	2.62746	1	2.14067	1	1	2.30209	2.41466	1	1	1.51888	3.8895	1	1.89727	1	1	1	1	1
5330417H12Rik	1	1	1	1	1	1	1	1	1	1	1	1	1	1	1	1	1	1	1	1	1	1	1	1	1	1	1	1	1	1
5330425B07Rik	1	1	1	27.317	17.9162	13.4288	1	1	1	1	1	1	1	1	1	1	3.81598	1	1	1	19.91	1	2.44475	1	1	1	1	1	1	1
5330426L24Rik	1	1	1	1	1	1	1	1	1	8.99018	6.64184	8.83583	1	8.13296	7.84401	2.47556	1	1	1	1	1	1	2.44475	1	1.89727	1	1	1	1	1
5330429C05Rik	1	1	1	1	1	1	1	1	1	1	1	1	1	1	1	1	1	1	1	1	1	1	1	1	1	1	1	1	1	1
5330434G04Rik	1	1	1	1	1	1	1	1	1	1	1	1	1	1	4.42201	1.73778	1	1	2.41466	1	1	1	1	1	1	1	1	1	1	1
5330437M03Rik	1	1	1	1	1	1	1	1	1	1	1	1	1.81373	1	1	1	1	1	1	1	1	1	1	1	1.89727	1	1	1	1	1
5330438D12Rik	8.01628	4.01846	9.0563	4.55635	3.4166	3.92442	5.27766	6.42498	5.98102	3.85364	2.61196	2.7413	35.9904	30.5508	24.954	23.1334	15.0799	75.2192	12.3173	3.53715	1	6.70768	7.50137	4.18065	7.28089	5.90333	12.4399	7.61237	9.19401	1
5330438I03Rik	1	1	3.3018	1	1	1	1	1	1	1	1	1	5.88238	3.03799	3.28134	1	1	1	1	1	1	1	1	1	2.79454	14.0755	2.63427	1	1	1
5330439A09Rik	1	1	1	1	1	1	1	1	1	1	1	1	1	1	1	1	1	1	1	1	1	1	1	1	1	1	1	1	1	1
5330439B14Rik	1	1	1	1	1	1	1	1	1	1	1	1	3.44119	1	1	1	1	1	9.48795	1	1	1	1	1	1	1	1	1	1	1
5330439K02Rik	1	1	1	1	2.61107	1	1	1.5425	1	1	1	1	1	2.01899	4.42201	1	1	1	1	1	3.36375	3.07552	1	1.63613	1	1	1	1	1	1
5330439M10Rik	1	1	1	1	1	1	1	1	1.55345	1	1	4.48259	1.81373	1	1	1	1	1	1	1	1	1	1	1	1	1	1	1	1	1
5430400D12Rik	1	2.50923	2.1509	4.55635	2.61107	3.92442	3.44438	1	1	10.7024	3.41793	7.09454	12.3922	4.05698	5.56267	6.90225	3.81598	1	5.24398	1	3.36375	4.11328	6.05662	7.3613	6.38362	1	9.17133	4.30618	15.1533	6.30064
5430401F13Rik	1	1	1	1	1	1	1	1	1.55345	1	1	1	1	1	1	1	1	1	1	1	1	1	1	1	1	1	1	1	1	1
5430401H09Rik	3.80651	1	1	6.69016	1	17.0843	1	1	1	3.28291	1	1	5.06865	1	1	1	1	1	9.48795	1	1	1	3.8895	5.45291	1	1	1	1	2.48982	4.02894
5430402E10Rik	1	1	1	1	1	1	1	1	1	1	1	1	1	1	1	1	1	1	1	1	1	1	1	1	1	1	1	1	1	1
5430402O13Rik	3.80651	2.50923	4.4527	10.2465	9.05534	10.5044	5.88876	1.5425	2.66034	1	8.2538	4.48259	18.0883	10.171	4.42201	15.7556	2.87732	4.90627	1	1	15.1825	3.5944	3.16712	2.90839	1	1	5.08566	6.78582	1.74491	3.2717
5430402P08Rik	1	1	1	1	1	1	1	1	1	1	1	1	1	1	1	1	1	1	1	1	1	1	1	2.27226	1	1	1	1	1	1
5430403G16Rik	10.8228	1.75461	2.1509	3.13381	6.63874	9.04214	8.33314	8.05248	3.76723	8.41945	3.41793	18.413	31.9218	27.4939	22.6727	12.8045	8.50929	6.20836	9.48795	13.6857	10.455	13.4531	15.4475	11.8142	24.329	23.8822	19.7941	7.61237	20.3677	41.1334
5430403N17Rik	1	1	1	1	1	1	1	1	1	1.57073	1	1	1	3.03799	1	1	1	1	1	1	1	1.51888	1.72237	1	1	1	1	1	1	1
5430405H02Rik	40.2912	22.1292	14.8108	52.9227	48.5265	63.8749	21.7772	22.6999	24.7982	34.6729	32.4331	27.9901	61.2161	61.1207	45.4861	49.6935	35.7305	47.8753	50.513	89.8002	64.8211	42.5104	43.6201	38.5317	18.9454	32.8716	21.4283	34.0618	38.2455	49.463
5430416N02Rik	29.0651	22.1292	9.0563	35.8522	39.6656	28.0508	23.6105	21.0724	23.1378	14.1267	14.7016	49.7563	29.4806	44.8168	42.0641	49.6935	37.6078	12.7188	44.8544	41.5944	81.3673	24.3496	32.0621	30.8981	27.9181	12.4411	16.5255	24.9698	19.6228	23.717
5430419D17Rik	1	1	1	3.13381	1	1	1	1	1.55345	1	1	1.87065	5.88238	1	3.28134	1	1	1	1	1	1	1	2.44475	3.54452	2.79454	1	1	1	2.48982	1
5430420F09Rik	5.20977	1.75461	1	30.8733	12.2775	7.57994	2.83328	1.5425	2.66034	1.57073	2.61196	1	150.726	129.393	80.8468	50.4313	36.6691	25.7397	12.3173	8.61145	5.72749	12.9343	11.8356	13.0865	22.5345	17.3444	36.1367	25.7964	21.8575	17.6591
5430421F17Rik	1	1	1	1	1	1	1.61109	1	1	7.278	1	1	5.88238	2.01899	1	1	1	3.60418	1	1	1	1	1	1	1	1	1	1	1	1
5430427M07Rik	1	1	1	1	1	1.7311	1	2.62749	1.55345	1.57073	1.80598	1	1	2.01899	1	2.47556	1	1	1	1	1	2.55664	1.72237	1.63613	3.69181	4.26889	2.63427	3.47964	3.23473	7.05787
5430427N15Rik	1	1	1	1	1	1	1	1	1	1	1	1	1.81373	1	1	1	8.50929	1	1	1	1	1	1	1	1	1	1	1	1	1
5430427O19Rik	17.8391	7.79153	33.2252	129.028	96.8585	66.0683	9.55533	5.33999	6.53446	46.6582	21.1494	50.627	345.208	405.541	500.613	31.9868	115.517	79.1254	193.394	191.286	310.651	139.541	98.5206	132.679	238.777	234.725	122.753	192.759	222.238	175.921
5430430B14Rik	2.40326	1	2.1509	1	1	1.7311	1	1	1.55345	1	3.41793	3.61194	1	3.03799	1	1	1.93866	1	17.9759	1	15.1825	1.51888	1	3.54452	4.58908	1	1	1	1	4.02894
5430431A17Rik	1	16.0923	1	47.2325	71.0814	36.8241	10.7775	17.2749	14.2827	17.5511	23.5674	25.3782	41.6865	14.2469	13.5474	41.5779	31.9758	24.4376	39.1958	44.1315	60.0936	54.4447	55.1781	7.3613	6.38362	8.35499	5.9028	3.47964	8.4491	11.6013
5430433H01Rik	1	1	1	1	1	1	1	1	1	1	1	1	1	1	1	1	1	1	1	1	1	1	1	1	1	1	1	1	1	1
5430434F05Rik	1	7.79153	4.4527	18.7817	29.9992	7.57994	6.49985	14.02	6.53446	7.278	3.41793	24.5075	58.7749	87.6145	78.5655	52.6447	28.2212	11.4167	15.1466	44.1315	22.2737	108.927	53.7334	76.6995	93.4188	55.7538	80.2619	101.012	78.4707	98.6832
5430434I15Rik	1	1	1	1	1	1	1	1	1	1	1	1	1.81373	1	1	1	1	1	1	1	1	1	1	1	1	1	1	1	1	1
5430435K18Rik	1	1	1	1	1	1	1	1	1	2.14145	1	1	1	1	1	1	1	1	1	1	1	3.5944	1	1	1	1	1	1	1	1
5430437J10Rik	40.2912	36.4669	80.4121	1	1	6.84883	1	1	1	2.71218	1.80598	1	1	1	1	1.73778	1.93866	1	56.1717	18.76	19.91	38.8783	10.3909	6.08904	8.17816	6.72055	15.7084	9.26546	8.4491	16.9019
5530400C23Rik	1	1	1	1	1	1	1	1	1	1	1	1	1	1	1	1	1	1	1	1	1	1	1	1	1	1	1	1	1	1
5530400K19Rik	1	1	1	1	1	1	1	1	1	1	1.80598	1	1	1	1	1	1	1	2.41466	1	1	1	1	1	1	1	1	1	1	1
5530401A14Rik	1	1	1	1.71127	1	1	1	1	1	1	1	1	6.69611	1	1	1	1	1	1	1	1	13.4531	1	2.27226	1	1.81722	1	1	1	1
5530601H04Rik	37.4847	16.0923	51.6396	54.3452	31.6103	58.0261	37.6657	52.5373	37.5274	62.0678	44.5228	92.4181	115.736	74.3676	120.77	72.5647	109.885	111.678	77.3916	51.743	133.37	53.9258	55.9005	62.0685	87.138	81.0877	68.0049	72.9095	101.563	94.897
5730403I07Rik	1	1	1	1	1	1	1	1	1	1	1	1	1	1	1	1	1	1	1	1	1	1	1	1	1	1	1	1	1	1
5730405O15Rik	15.0326	1.75461	15.9617	5.97889	10.6664	20.0087	8.33314	12.3925	5.98102	8.41945	10.6717	13.1891	17.2746	39.7218	26.0947	23.8712	16.0186	25.7397	6.65863	26.3715	3.36375	8.78321	18.337	12.4503	14.4591	16.5272	18.1598	6.78582	23.3473	21.4453
5730408A14Rik	1	1	1	1	1	1	1	1	1	1	1	1	1	1	1	1	1	1	1	1	1	1	1	1	1	1	1	1	1	1
5730409E04Rik	24.8554	20.62	36.6779	30.162	50.1376	47.7907	30.3325	31.9224	27.012	52.3654	46.1348	64.5573	47.3826	45.8358	43.2047	63.7114	14.1413	11.4167	101.441	69.503	45.9112	40.4349	47.232	63.3408	67.398	73.7327	50.028	77.0422	36.7557	46.434
5730412P04Rik	1	1	1	1	1	1	1	1	1	1	1	1	1.81373	1	1	1	1	1	1	1	1	1	1	1.63613	1	1	1	1	1	1
5730416F02Rik	1	1	1	1	1	1	1	1	1	1	1	1	1.81373	1	1	1	1	1	1	1	1	1	1	1	1	1	1	1	1	1
5730419F03Rik	1	1	1	1	1	1	1	1	1	1	1	1	1	3.03799	1	1	1	1	1	1	1	2.55664	1	1	1	2.63444	1	1	1	1
5730420D15Rik	2.40326	4.01846	3.3018	2.42254	1.80553	1.7311	1	1	1	1	1	1	1	1	4.42201	1	1	1	1	1	1	1	1	1.63613	1	1	1	1	1	1
5730422E09Rik	1	1.75461	1	3.13381	1.80553	1	2.22219	1	1.55345	1	1	1.87065	1.81373	2.01899	1	8.37781	2.87732	1	1	1	1	2.55664	6.779	1	1	5.90333	1.81713	1	1	1.75723
5730435O14Rik	1	1	1	1	1	1	1	1	1	1	1	1	1.81373	3.03799	1	2.47556	8.50929	6.20836	1	1	1	1.51888	1	1	1	1	1	1	1	1
5730437C11Rik	1	1	1	1	1	1	1	1	1	1	1	1	1	1	1	1	1	1	1	1	1	1	1	1	1	1	1	1	1	1
5730455P16Rik	37.4847	34.9576	37.8288	52.9227	29.9992	44.8662	102.442	99.7347	110.582	129.414	112.225	122.891	119.805	175.248	127.614	179.543	50.749	66.1045	20.8052	16.2229	34.0924	108.408	112.246	87.5137	79.9598	105.604	118.667	108.451	61.3377	99.4404
5730460C07Rik	1	1	1	1	1	1	1	1	1	1	1	1	1	1	1	1	1	1	1	1	1	1	1	1	1	1	1	1	1	1
5730480H06Rik	27.6619	37.9761	28.6216	37.2747	12.2775	16.3532	32.7769	28.6674	36.974	39.2387	31.6272	16.6717	27.8531	25.4559	63.7368	9.85337	32.9145	40.0627	8.07329	97.4117	50.6387	41.9916	24.8384	27.0813	27.9181	50.0333	15.7084	34.8884	24.8371	34.3183
5730488B01Rik	1	1	1	1	1	1	1.61109	1	1	1	1	1	1	1	1	1	1	1	1	1	1	1	1	1	1	1	1	1	1.74491	1
5730507A11Rik	1	2.50923	1	3.13381	2.61107	1	1	3.71249	1.55345	1	2.61196	7.96519	98.6477	123.279	100.238	19.4445	14.1413	20.5314	2.41466	8.61145	1	9.82097	1.72237	2.90839	8.17816	1.81722	8.3542	8.43891	6.21437	7.05787
5730507C01Rik	9.41954	46.2768	18.2635	1	3.4166	2.46221	1	1.5425	8.1948	1.57073	1	1	1	1	1	1	1	1	1	1	1	1	1	1	2.79454	1	1	1	1	1
5730522E02Rik	1	1	1	6.69016	5.8332	3.92442	1	1	1	1	1	1	5.88238	1	4.42201	2.47556	1	1	1	3.53715	1	2.03776	1	1.63613	3.69181	1.81722	1	2.65309	1.74491	1.75723
5730559C18Rik	1	1	1	3.84508	1	1.7311	1	1	1	1	1	1	1	1	1	1	1	1	1	1	1	1	1.72237	1	1	1	1	1	1	1
5730585A16Rik	1	1	1	1	1	1	1	1	1	1	1	1	1	1	1	1	1	1	6.65863	1	1	1	1.72237	1	1	1	1	1	1	1
5730596B20Rik	1	1	1	1	1	1	1	1	1	1	1	1	1	1	1	1	1	1	1	1	1	1	1	1	1	1	1	1	1	1
5830405F06Rik	1	1	1	1	1	1	1	1	1	1	1	1	1	1	1	1	1	1	1	1	1	1	1	1	1	1	1	2.65309	1	1
5830408C22Rik	6.61302	4.77307	5.6036	13.0916	9.05534	6.84883	10.1664	7.50998	11.5155	3.85364	1	8.83583	18.0883	16.2849	15.8287	6.90225	18.8346	15.323	9.48795	6.0743	10.455	20.1986	25.5607	13.0865	12.6645	29.6028	6.71993	24.1433	18.1329	13.873
5830411K02Rik	1	1	1	3.13381	1	1	1	1	1	3.28291	1	1	1	1	1	1	1	1	1	1	1	1	1	1	1	1	1	1	1	1
5830411N06Rik	1	1	2.1509	1	1	1	1	1	1	1	1	1	5.88238	1	2.14067	1	2.87732	1	1	1	1	1	1	1.63613	1.89727	1.81722	1	1	2.48982	1
5830415G21Rik	1	1	2.1509	1	1	1	1	1	1	1	1	1	1	1	1	1	1	1	1	1	1	1	1	1	1	1	1	1	1	1
5830416I19Rik	1	1	1	1	1	1	1	1	1	1	1	1	1.81373	2.01899	1	1	1	1	5.24398	1	1	1	2.44475	4.18065	2.79454	11.6239	1.81713	3.47964	1	1
5830417I10Rik	5.20977	7.03691	5.6036	7.40142	13.083	11.2355	16.8885	11.3075	7.64135	8.41945	4.22391	9.70648	10.7648	18.3229	20.3914	15.7556	16.0186	3.60418	5.24398	11.1486	8.09124	16.5664	16.8922	19.4478	23.4318	23.065	14.0741	22.4902	23.3473	23.717
5830418P13Rik	1	1	1	1	1	11.2355	1	2.085	1	1	1	2.7413	4.25492	1	1	1	1	1	1	1	1	1	1	1	1.89727	1.81722	5.9028	9.26546	1	2.51447
5830428M24Rik	1	1	1	7.40142	3.4166	28.0508	3.44438	1.5425	2.10689	1	1	1	1.81373	3.03799	1	3.21334	1	1	8.07329	1	1	1	1	1	3.69181	1	1.81713	5.13273	1	1
5830432E09Rik	30.4684	15.3377	11.3581	8.11269	8.2498	20.7398	110.386	126.317	115.01	8.41945	5.83587	17.5423	109.226	140.602	145.865	68.8758	44.1784	28.3439	47.6837	44.1315	38.8199	75.7188	82.6283	78.6079	79.0625	117.045	154.621	115.89	93.3689	147.903
5830437K03Rik	1	1	1	1	1	1	1	1	1	1	1	1	1.81373	1	1	1	1	1	1	1	1	1	1	1.63613	1	1	1	1	1	1
5830444B04Rik	5.20977	6.2823	4.4527	35.1409	12.2775	17.0843	2.22219	5.88248	9.85514	9.56091	1	6.22389	95.3928	153.849	102.519	107.978	123.965	145.532	25.0492	6.0743	67.1849	24.3496	36.3964	35.351	41.3772	17.3444	56.565	39.8477	47.1844	35.8328
5830444F18Rik	1	1	1	1	1	1.7311	1	1	1	1	1	1	7.50984	4.05698	6.70334	4.6889	1.93866	1	1	1	5.72749	1	3.8895	1	2.79454	1.81722	1	8.43891	1	1
5830454E08Rik	5.20977	9.30076	3.3018	25.8944	12.2775	10.5044	11.9997	2.085	4.87412	7.278	9.05978	5.35324	5.06865	2.01899	5.56267	18.7067	20.7119	15.323	23.6345	36.5201	38.8199	3.07552	6.05662	7.3613	2.79454	1.81722	2.63427	10.092	2.48982	6.30064
5830462I19Rik	1	1.75461	2.1509	15.9367	5.02767	2.46221	4.66657	1	1.55345	2.71218	1.80598	2.7413	11.5785	11.1899	1	1	2.87732	7.51045	1	1	1	5.15104	4.61187	1	3.69181	1	1.81713	4.30618	4.72455	7.05787
5830462O15Rik	1	1	1	5.26762	2.61107	5.38662	2.83328	6.96748	2.66034	2.14145	3.41793	2.7413	31.9218	36.6648	24.954	2.47556	4.75464	3.60418	1	3.53715	1	15.5287	16.8922	8.63356	7.28089	10.8067	23.8797	28.276	12.1737	10.844
5830468F06Rik	1	1	1	1	5.8332	8.31104	1	1	1	1	1	1	1	1	1	1	1	1	1	1	1	1	1	2.27226	1.89727	1	1	1	1	1.75723
5830473C10Rik	1	1	1	1	1	1.7311	1	1	1	1	1	1	4.25492	3.03799	1	1	1	1	3.82932	1	1	1	1.72237	1	1	1	1.81713	1	1	1
5830487J09Rik	1	1	1	1.71127	1	1.7311	1	1	1	1	1.80598	2.7413	4.25492	12.2089	6.70334	3.21334	1.93866	2.30209	2.41466	1	1	1	1.72237	2.90839	10.87	1.81722	1	4.30618	3.23473	5.5434
5930403N24Rik	1	1	1	54.3452	26.7771	28.782	2.22219	5.33999	2.10689	4.42436	1.80598	1.87065	88.8829	98.8235	85.4095	88.7959	37.6078	68.7087	15.1466	28.9086	15.1825	7.74545	8.22375	23.9007	22.5345	12.4411	23.8797	9.26546	18.8778	25.9887
5930409G06Rik	1	1	1	1	1	1	1	1	1	1	1	1	1	1	1	1	1	1	1	1	1	1	1	1	1	1.81722	1	1	1	1
5930412G12Rik	1	1	1	1.71127	1	1	1	1	1	1	1	1	4.25492	1	1	1	1	1	1	1	1	1	1	1	1	1	1	1.82655	1	1
5930420M18Rik	3.80651	5.52768	11.3581	18.7817	5.02767	3.19331	4.66657	10.2225	4.87412	8.99018	5.02989	10.5771	41.6865	38.7028	44.3454	12.0667	5.69331	11.4167	2.41466	3.53715	5.72749	8.26433	12.558	7.99743	27.0208	11.6239	20.6112	14.2247	14.4084	15.3874
5930422O12Rik	1	1	1	1	1	3.19331	1	1	1	1	1.80598	1	1	1	1	1	1	1	1	3.53715	1	1	1	1	1	5.08611	1	1	1	1
5930430L01Rik	1	1.75461	1	3.84508	9.05534	1.7311	1	1	1.55345	15.8389	11.4777	21.8956	18.0883	10.171	4.42201	5.42669	1	2.30209	12.3173	8.61145	1	3.5944	1.72237	7.3613	1	2.63444	1.81713	3.47964	3.23473	1
5930435M05Rik	1	1	1	1	1	1	1	1	1	1	1	1	1.81373	1	1	1	1	2.30209	1	1	1	1	1	1	1	1	1	1	1	1
6030400A10Rik	1	1	1	1	4.22214	1	2.22219	3.16999	2.10689	1.57073	1	2.7413	51.4513	44.8168	28.376	1	1	1	1	3.53715	5.72749	8.26433	3.8895	7.3613	18.0481	23.065	13.257	5.13273	8.4491	14.6302
6030407O03Rik	1	1	1	1	1	1	1	1	1	1	1	1	1	1	2.14067	1	1	1	1	1	1	1	1	1	1	1	3.4514	1	1	1
6030408B16Rik	1	1	2.1509	1	1	1	1	1	1	1	1	1.87065	1	2.01899	1	1	7.57063	1	1	13.6857	3.36375	2.03776	3.16712	5.45291	4.58908	2.63444	1.81713	4.30618	1.74491	4.02894
6030419C18Rik	1	1	1	1	1.80553	1	1	1	1	1	1	1	1	1	1	1	1	1	3.82932	1	1	1	1	1	1	1	1	1	1	1
6030440G07Rik	1	1	1	1.71127	1	2.46221	1	1	1	1	1	1	1	1	2.14067	1.73778	1	1	1	1	1	1	1	1	1	1	1	1	1	1
6030442E23Rik	1	1	1	1	1	1	1	1	1	1	1	1	1	1	1	1	1	1	1	1	1	1	1	1	1	1	1	1	1	1
6030442K20Rik	2.40326	1.75461	1	17.3592	11.4719	5.38662	4.05547	1	5.98102	2.14145	9.05978	4.48259	28.6668	32.5888	19.2507	6.90225	8.50929	2.30209	5.24398	1	8.09124	14.4909	16.1699	14.3587	18.0481	10.8067	17.3427	16.7044	4.72455	12.3585
6030443J06Rik	2.40326	1	1	27.317	5.02767	3.92442	5.88876	1	6.53446	4.99509	1	5.35324	7.50984	6.09497	1	1	15.0799	1	1	1	1	2.03776	3.8895	1.63613	1	6.72055	1	3.47964	1	1.75723
6030445D17Rik	1	6.2823	6.7545	1	1	1	8.94423	10.765	5.98102	4.42436	1.80598	1	1	1	1	1	1	1	1	11.1486	1	1	4.61187	1	1.89727	1	2.63427	1.82655	1	1
6030452D12Rik	1	1	1	1	1	1	1	1	1	1	1	1	1	2.01899	1	1	1	1	1	1	1	1	1	1	1	1	1	1	1	1
6030458C11Rik	229.731	232.667	197.804	402.867	464.988	401.645	216.105	188.162	189.172	290.359	323.391	234.334	181.648	245.559	212.024	324.886	352.998	476.263	114.173	122.783	71.9124	201.807	188.817	146.038	150.844	140.745	139.095	115.89	121.675	154.719
6030460B20Rik	1	1	1	3.13381	5.8332	4.65552	4.05547	3.16999	2.10689	2.71218	1	1.87065	2.62746	3.03799	3.28134	1	1	1	1	1	1	8.26433	1	2.27226	3.69181	11.6239	7.53706	3.47964	3.23473	1
6030466F02Rik	1	1	1	1	1	1	1	1	1	1.57073	1	1	1	1	1	1.73778	1	1	1	1	1	1	1	1	1	1	1	1	1	1
6030468B19Rik	1	3.26384	4.4527	1	1	20.7398	1	1.5425	1	1.57073	1.80598	1	114.109	130.412	105.941	81.4181	104.253	75.2192	8.07329	49.2058	19.91	3.5944	2.44475	4.18065	5.48635	1	1	2.65309	3.97964	1
6030469F06Rik	1	1	1	1	1	1	1	2.085	1	1	1	1	1	1	1	1	1	1	1	1	1	1	1	1	1	1	1	1	1	1
6030471H07Rik	1	1	1	1	1	1	1	1	1	1	1	1	1	1	1	1	1	1	1	1	1	1.51888	1	1	1	1	1	1	1	1
6030498E09Rik	1	1	1	1	1	1	1	1	1	1.57073	1	1	1	1	1	1	1	1	1	1	1	1	1	1	1	1	1	1	1	1
6230400D17Rik	10.8228	17.6015	14.8108	35.1409	36.4435	32.4375	7.72204	11.3075	4.32068	22.1169	15.5076	14.0597	21.3433	18.3229	11.266	40.8402	23.5279	14.0209	51.9277	18.76	27.0012	23.3119	32.0621	13.0865	17.1509	11.6239	20.6112	11.7451	27.8168	8.57234
6330403K07Rik	1	1	1	1	4.22214	5.38662	1	2.62749	1	1	1	1.87065	1.81373	1	8.98468	1.73778	1	1	1	1	1	1	2.44475	1	1	1	1	1	1	10.0868
6330403L08Rik	2.40326	1	3.3018	1.71127	5.8332	1.7311	1	1.5425	3.76723	2.71218	1.80598	1	17.2746	12.2089	5.56267	6.16447	4.75464	1	6.65863	1	29.3649	4.63216	16.8922	1.63613	1	8.35499	1	10.9186	3.97964	1
6330403N20Rik	1	1	1	1	1	1	1	1	1	2.14145	1	1	4.25492	1	1	2.47556	1	2.30209	1	1	1	1	2.44475	2.90839	1	1.81722	1	4.30618	1	1
6330409D20Rik	3.80651	1	2.1509	1	1	1.7311	1	1	1	1	1	1	9.13731	2.01899	2.14067	3.95112	1	1	1	1	1	2.03776	1	1	1.89727	1	1	1	1	11.6013
6330410L21Rik	1	1	1	1	1	1	1	1	1	1	1	1	1	1	1	1	1	1	1	1	1	1	1	2.27226	1	1	1	1	1	1
6330411D24Rik	1	1	1	1	1	1	1	1	2.10689	1	1	1.87065	1	1	1	1	1.93866	1	1	8.61145	1	1	1	1	1.89727	1	1	1	1	1
6330415B21Rik	1	1	1	1	1	1	1	1	1	1	1	1	9.13731	1	1	1.73778	1	1	1	1	1	1	3.16712	2.27226	1	1	1	1	1	1.75723
6330418K02Rik	15.0326	15.3377	15.9617	10.2465	21.9439	6.11773	13.833	9.67997	14.2827	20.4047	27.5973	21.0249	31.9218	37.6838	53.4707	57.0713	61.0743	37.4585	29.2932	26.3715	29.3649	19.1608	12.558	27.0813	15.3563	16.5272	22.2455	17.5309	18.8778	7.05787
6330419E04Rik	1	1	1	1	1.80553	1	1	1	1	2.14145	1	1	1.81373	1	1	1	1	1	1	1	1	1	1	1.63613	1	1	1	1	1	1
6330420H09Rik	1	1	1	1	1	1	1	1	1	1	1	1	1	1	1	1	1	1	1	1	1	1	1	1	1	1	1	1	1	1
6330537M06Rik	6.61302	7.03691	6.7545	18.7817	28.3882	48.5218	9.55533	12.935	12.6224	15.2682	5.02989	12.3184	27.8531	29.5318	28.376	20.9201	29.1598	25.7397	20.8052	16.2229	17.5462	23.8307	25.5607	13.7226	7.28089	18.1617	9.98846	10.9186	18.8778	25.9887
6330549D23Rik	2.40326	3.26384	3.3018	5.26762	1.80553	1.7311	6.49985	2.085	3.76723	2.71218	3.41793	3.61194	14.0197	10.171	19.2507	5.42669	1.93866	8.81254	1	8.61145	10.455	5.15104	11.8356	8.63356	5.48635	7.53777	26.3311	5.95928	11.4287	4.02894
6330562C20Rik	2.40326	5.52768	2.1509	30.162	16.3051	13.4288	5.27766	3.16999	7.64135	7.278	7.44782	3.61194	4.25492	6.09497	4.42201	1.73778	1	2.30209	23.6345	1	3.36375	8.26433	11.1132	2.90839	5.48635	6.72055	3.4514	7.61237	4.72455	4.78617
6430500D05Rik	1	1	1	2.42254	1	1	1	1	1	1	1	1	1	1	1	1	1	1	1	1	1	1	1	1	1	1	1	1	1	1
6430503K07Rik	1	1	1	1	1	1	1	1	1	1	1	1	1	1	1	1	1	1	1	1	1	1	1	1	1	1	1	1	1	1
6430511E19Rik	1	1	1	6.69016	9.86087	3.92442	1	1.5425	1.55345	4.42436	3.41793	4.48259	209.315	162.001	145.865	7.64003	11.3253	7.51045	6.65863	3.53715	3.36375	36.8028	60.2347	27.7175	103.289	85.1738	66.3706	85.3077	56.1234	90.3536
6430531B16Rik	1	1	1	1	1	1.7311	7.72204	8.05248	9.85514	11.2731	6.64184	6.22389	4.25492	1	1	2.47556	4.75464	1	12.3173	1	1	1	3.16712	1	1.89727	1	5.9028	1	3.97964	1
6430548M08Rik	61.34	47.0315	91.9212	405.001	352.213	329.997	167.218	222.882	314.804	318.324	255.689	342.294	38.4316	40.7408	32.9387	2.47556	26.3438	19.2293	30.7078	59.3544	90.8223	119.305	47.232	46.8014	35.9935	53.3022	58.1993	86.9608	93.3689	34.3183
6430550D23Rik	1	1	2.1509	8.11269	2.61107	16.3532	2.22219	4.79749	3.76723	6.70727	9.86576	9.70648	14.8334	32.5888	11.266	13.5423	6.63197	8.81254	8.07329	6.0743	19.91	13.4531	17.6146	14.9949	7.28089	6.72055	4.26853	7.61237	3.23473	4.02894
6430562O15Rik	8.01628	4.01846	5.6036	1.71127	10.6664	12.6977	1	2.62749	4.32068	6.13654	5.83587	4.48259	11.5785	18.3229	20.3914	15.7556	7.57063	8.81254	13.7319	3.53715	8.09124	3.07552	10.3909	9.90583	39.5826	17.3444	4.26853	17.5309	19.6228	17.6591
6430571L13Rik	3.80651	1	1	1	1	1	1	1	1	1	2.61196	1	1.81373	2.01899	1	1	10.3866	1	1	11.1486	1	1	1.72237	5.45291	1	1	1	1	1	1.75723
6430573F11Rik	1	1.75461	1	1	1	1	1	1	1	1	1	1	1	1	1	1	1	1	1	1	1	1.51888	1	3.54452	1	2.63444	1	1	1	1
6430573P05Rik	1	1	1	21.6268	3.4166	11.9666	2.83328	2.62749	5.98102	3.85364	3.41793	2.7413	27.0394	25.4559	15.8287	3.21334	3.81598	1	1	8.61145	5.72749	14.4909	3.8895	8.63356	4.58908	3.45166	1.81713	6.78582	6.95928	1.75723
6430584L05Rik	1	1	1	1	1	1	1	1	1	1	1	1.87065	3.44119	1	1	1	1	1	1	1	1	1	1	2.27226	1	1	1	1	1	1
6430590A07Rik	10.8228	12.3192	11.3581	51.5001	43.6933	28.0508	51.1098	65.0148	40.8481	71.1994	72.732	102.866	62.0298	44.8168	31.798	40.8402	5.69331	8.81254	8.07329	21.2972	19.91	51.8503	40.0082	18.1755	34.199	55.7538	36.9538	42.3273	59.103	46.434
6430628N08Rik	1	1	1	1	1	1	1	1	1	1	1	1	1.81373	1	1	1	1.93866	1	1	1	1	1	1	1	1	1	1	1	1	1
6430710C18Rik	1	1	1	1	1	1	1	1	1	1	1	1	1	1	1	1	1	1	1	1	1	1	1	2.27226	1	1.81722	1	1	1	1
6430710M23Rik	2.40326	1	1	1	1.80553	1.7311	1.61109	5.88248	4.32068	2.71218	1.80598	3.61194	18.9021	33.6078	12.4067	1	5.69331	1	6.65863	1	1	5.15104	11.8356	3.54452	23.4318	18.1617	1.81713	5.13273	6.21437	8.57234
6530401F13Rik	1	1	1	1	1	1	1	1	1	1	1	1	1	1	1	1	1	2.30209	1	1	5.72749	1	1	1	1	1	2.63427	1	1	1
6530402F18Rik	1	1	1	11.669	8.2498	19.2776	148.885	155.07	150.43	116.287	73.538	88.0648	3.44119	19.3419	10.1253	12.0667	3.81598	1	19.3906	6.0743	3.36375	59.1146	14.0027	17.5394	21.6372	10.8067	6.71993	24.1433	24.0922	19.1736
6530403H02Rik	1	1	1	1	1	1	1	1	1	1	1	1	1	1	1	1	1	1	1	1	1	1	1	1	1	1	1	1	1	1
6530409C15Rik	3.80651	1	4.4527	1.71127	1	1.7311	5.27766	8.05248	7.08791	1.57073	1	9.70648	16.4609	11.1899	24.954	5.42669	1.93866	17.9272	6.65863	1	3.36375	7.22657	3.16712	5.45291	7.28089	11.6239	1.81713	5.95928	15.8982	5.5434
6530411M01Rik	1	1	1	1	1	1	1	1.5425	1	1	1	1	1.81373	1	1	1.73778	1	1	1	1	1	1	1	1	1	1	1	1	1	1
6530437J22Rik	1	1	1	1	1	1	1	1	1	1	1	1	1	1	1	1	1	1	1	1	1	1.51888	1	1	1	1.81722	1	1	1	1
6720427I07Rik	8.01628	1.75461	1	1.71127	1.80553	3.92442	1.61109	2.085	2.10689	8.41945	1	4.48259	40.0591	39.7218	12.4067	3.95112	5.69331	10.1146	30.7078	18.76	10.455	13.972	16.1699	17.5394	29.7127	39.4094	9.17133	18.3575	26.327	8.57234
6720464F23Rik	1	1	1	1	1.80553	1	2.83328	2.62749	1.55345	2.14145	4.22391	2.7413	11.5785	14.2469	14.688	4.6889	1	2.30209	2.41466	3.53715	5.72749	12.9343	8.94612	12.4503	57.528	19.7961	8.3542	5.95928	5.46946	10.844
6720469O03Rik	1	1.75461	1	1	1	1	1	1	1	1	1	1	1.81373	1	1	1	1	1	1	1	1	1	1	1.63613	1	1	1	1	1	1
6720475M21Rik	3.80651	3.26384	2.1509	3.84508	3.4166	7.57994	3.44438	3.71249	3.21378	2.71218	5.02989	1	33.5492	12.2089	1	6.16447	1	2.30209	1	1	5.72749	6.1888	1	6.08904	4.58908	5.90333	12.4399	5.95928	1.74491	3.2717
6720482G16Rik	2.40326	1.75461	1	2.42254	1	2.46221	4.05547	3.71249	3.21378	5.56582	1	11.4478	11.5785	20.3609	24.954	3.95112	2.87732	2.30209	5.24398	1	1	5.15104	10.3909	6.08904	35.9935	11.6239	11.6227	2.65309	9.93892	4.78617
6720483E21Rik	1	1	1	1	1	1	1	1	1	1	1	1	1	1	2.14067	1	1	1	1	1	1	1	1	1	1	1	1	1	1	1
6720489N17Rik	15.0326	27.4115	37.8288	81.3734	67.0538	49.984	5.88876	8.59498	2.66034	4.99509	6.64184	12.3184	6.69611	10.171	11.266	1	15.0799	1	6.65863	8.61145	27.0012	5.15104	24.8384	18.1755	27.0208	50.0333	16.5255	29.9291	17.388	25.2315
6820402A03Rik	1	1	2.1509	3.84508	2.61107	1	1.61109	1.5425	1.55345	1.57073	1	1	74.2358	59.0827	51.1894	4.6889	1.93866	1	1	3.53715	3.36375	8.26433	9.6685	21.3562	32.4045	30.42	12.4399	19.184	22.6024	24.4743
6820408C15Rik	1	1	1	1	1.80553	1	1	1	1	1	1	1	2.62746	1	3.28134	1	1	1	3.82932	1	1	1.51888	1	1	1	1	1	1	2.48982	1
6820426E19Rik	1	1	1	1	1	1	1	1	1	1	1	1	1	1	1	1	1	1	1	1	1	1	1	1	1	1	1	1	1	1
6820431F20Rik	2.40326	4.01846	1	5.26762	8.2498	8.31104	5.27766	3.71249	4.32068	6.70727	2.61196	4.48259	22.9707	13.2279	15.8287	12.8045	10.3866	8.81254	5.24398	16.2229	29.3649	9.82097	7.50137	18.1755	10.87	9.98944	9.17133	6.78582	12.9186	16.1447
7330404K18Rik	1	1	1	1.71127	1	1	1	1	1	1	1	1	1	1	1	1	1	1	1	1	1	1	1	1	1	1	1	1	1	1
7330423F06Rik	1	1	1	1	1.80553	1	1	1	1	1	2.61196	7.09454	8.32358	12.2089	8.98468	10.5912	1	2.30209	6.65863	3.53715	12.8187	4.11328	4.61187	5.45291	5.48635	8.35499	6.71993	5.13273	7.70419	5.5434
7420426K07Rik	1	1	1	1	1	1	1	1	1	1	1	1	5.88238	1	1	1	1	1	1	1	1	1	1	1	1	1	1	1	1	1
[truncated: 50,996 more rows]

## Sheet: DEGs
	Lung1	Lung2	Lung3	Spleen1	Spleen2	Spleen3	SPM1	SPM2	SPM3	LPM1	LPM2	LPM3	Spinal1	Spinal2	Spinal3	Brain1	Brain2	Brain3	DRG1	DRG2	DRG3	SN1	SN2	SN3	FN1	FN2	FN3	VN1	VN2	VN3
Pkn2	13.6293	33.4484	28.6216	16.6479	22.7494	29.5131	14.4441	27.0399	44.7222	27.8242	13.8956	21.0249	106.785	94.7475	111.645	17.969	24.4665	17.9272	33.5371	23.8343	10.455	85.5775	62.4018	92.6028	148.152	104.787	85.9818	110.104	89.6443	111.556
Fam120b	344.798	268.888	228.878	484.663	585.012	460.864	275.382	215.829	193.599	296.637	325.003	372.767	616.994	581.827	599.851	665.741	465.637	549.18	118.417	112.635	100.277	319.074	362.91	324.79	330.298	394.901	347.464	338.231	408.466	374.316
B3gat2	1	1	19.4144	4.55635	1.80553	1.7311	2.83328	1.5425	2.10689	4.99509	1	1.87065	5.06865	13.2279	19.2507	2.47556	1	3.60418	15.1466	1	1	15.5287	18.337	4.81678	16.2536	23.065	13.257	9.26546	15.1533	7.05787
Mxd3	89.4051	87.7806	80.4121	29.4508	7.44427	30.2442	34.6102	25.9549	28.1189	11.8438	16.3136	23.6369	3.44119	1	1	1	10.3866	1	44.8544	23.8343	24.6375	18.6419	2.44475	26.4452	11.7672	41.0439	11.6227	7.61237	10.6838	22.2026
Synrg	41.6944	23.6384	55.0923	72.8382	75.1091	94.5813	58.4429	92.6822	34.7602	44.946	31.6272	70.6519	184.089	118.184	128.755	82.1559	43.2397	42.6669	57.5863	77.1145	93.1861	146.805	131.75	148.582	198.399	157.907	115.399	160.523	148.492	168.349
Pogz	38.8879	27.4115	35.527	115.514	70.2759	115.783	33.9991	42.7724	25.9051	43.8045	17.9255	51.4976	250.815	276.129	199.476	102.076	110.823	106.469	114.173	132.932	183.008	160.296	165.701	145.402	184.94	252.704	172.598	150.605	264.698	174.407
Pcdhga2	1	1	1	7.40142	6.63874	1	1	1	4.32068	9.56091	2.61196	8.83583	50.6376	30.5508	79.7061	20.1823	31.9758	2.30209	13.7319	1	1	3.07552	2.44475	9.26969	9.9727	10.8067	4.26853	26.6229	9.93892	10.0868
Tbx19	1	1	1	1	1.80553	1.7311	1	1	1	1	1	1	1	4.05698	1	2.47556	10.3866	19.2293	1	3.53715	1	1.51888	3.16712	2.27226	1.89727	1.81722	1	1	1	1
Gm19931	3.80651	1	1	3.13381	1	2.46221	1	3.16999	2.10689	2.71218	1	1.87065	6.69611	11.1899	16.9694	9.11559	2.87732	4.90627	1	1	1	1	1	1	1	1	1	1.82655	1.74491	1
Pdcd1	1	1	1	10.9578	34.0269	60.2194	73.7203	92.1397	40.2947	1	1	1	359.041	218.046	193.773	5.42669	50.749	27.0418	23.6345	79.6516	22.2737	1	1	1	1	1	5.08566	15.0513	1	1
Jag1	27.6619	40.9945	79.2612	23.7606	34.0269	21.4709	7.11095	11.85	10.4086	125.989	125.927	152.493	5.88238	6.09497	4.42201	5.42669	1.93866	1	139.637	132.932	69.5486	86.6153	117.302	59.524	105.083	108.873	68.0049	115.063	99.3282	132.001
Socs6	47.3074	71.1791	93.0721	155.345	149.218	115.052	1249.47	1370.27	1515.23	155.667	162.196	143.786	183.276	152.83	227.993	185.445	277.905	291.366	84.4649	69.503	64.8211	131.758	102.132	91.9666	134.693	120.314	93.336	94.3997	91.8791	141.846
Gm17491	13.6293	12.3192	20.5653	50.0776	58.1929	22.9331	1.61109	3.71249	2.66034	6.13654	9.05978	7.09454	14.0197	13.2279	37.5014	19.4445	41.3624	71.3129	80.2209	18.76	45.9112	8.26433	19.0594	11.8142	15.3563	6.72055	7.53706	13.3982	7.70419	19.9309
Mark3	34.6781	47.7861	44.7342	74.972	50.1376	79.9592	27.2771	41.6874	30.8861	40.3802	25.9853	77.617	328.933	266.958	201.758	75.5159	136.167	114.282	135.393	143.08	142.825	235.015	157.755	163.849	160.714	148.917	141.547	167.962	116.461	167.591
Fus	414.961	389.626	273.763	921.383	808.145	798.634	396.378	369.356	404.462	463.289	437.84	377.991	1700.88	1485.67	1505.54	1252.28	542.607	674.181	122.661	226.806	220.828	513.135	630.911	504.815	945.826	761.016	536.222	444.855	526.162	485.63
Apbb2	6.61302	2.50923	9.0563	1.71127	1	6.11773	2.83328	1	2.66034	1	1	1.87065	388.336	551.257	425.329	299.801	312.635	249.699	33.5371	77.1145	15.1825	2.55664	10.3909	5.45291	22.5345	4.26889	9.98846	5.13273	12.9186	2.51447
Uxs1	318.136	392.645	268.009	178.817	150.829	169.885	450.155	384.546	424.386	258.969	281.48	253.488	67.7259	105.956	105.941	86.5826	161.511	98.6568	122.661	74.5773	119.187	80.3887	99.243	120.593	88.0352	96.6149	81.079	43.1538	76.9809	69.9083
Pqbp1	148.342	154.941	187.446	144.676	133.913	153.07	222.827	250.007	187.511	191.623	129.956	202.12	97.0202	127.355	117.348	214.219	189.671	180.688	504.618	663.196	480.84	203.882	237.217	214.104	151.741	166.896	203.649	189.452	231.922	185.008
CT025639.2	9.41954	5.52768	7.9054	42.9649	29.9992	23.6642	11.9997	3.16999	5.42757	9.56091	6.64184	15.801	1	4.05698	1	1	1	1	20.8052	1	5.72749	16.0475	7.50137	11.1781	7.28089	1.81722	2.63427	1.82655	1	2.51447
Adipor2	1710.17	1677	1827.48	117.648	68.6648	80.6903	142.163	277.132	218.504	634.507	380.616	774.136	194.668	162.001	160.694	104.289	133.351	209.334	186.32	323.218	329.561	211.665	224.214	217.284	160.714	154.638	220.809	227.474	269.168	200.91
Gm21885	2.40326	1	2.1509	3.84508	1.80553	3.19331	1	1	3.76723	1	1	1	7.50984	10.171	11.266	3.21334	1	3.60418	1	1	1	3.07552	1.72237	4.18065	1.89727	7.53777	1	1.82655	1	1.75723
Taf1	37.4847	56.8414	35.527	60.0354	89.6087	97.5057	90.2198	87.7997	71.8411	107.726	63.8663	78.4877	139.334	170.153	191.492	64.4492	36.6691	33.5523	23.6345	54.2801	50.6387	171.712	172.925	136.496	325.812	292.748	197.929	168.789	208.085	208.482
Erc1	163.778	114.947	71.2049	120.493	99.2751	121.632	24.2216	53.6223	30.3326	99.1651	92.8815	83.7116	24.5982	29.5318	34.0794	12.0667	1.93866	6.20836	27.8785	39.0572	38.8199	43.0293	39.2859	37.8956	24.329	78.636	47.5766	20.0106	33.0311	50.2202
Nsf	351.814	408.492	303.687	533.029	634.955	555.177	776.479	834.82	712.178	539.766	365.302	646.15	378.571	383.123	376.28	193.561	95.8048	149.438	121.246	143.08	97.9136	373.037	336.182	394.129	385.032	326.254	374.43	382.038	364.516	300.107
Fgf1	6.61302	12.3192	18.2635	176.684	145.996	212.289	1	1	1	3.28291	1.80598	1	8.32358	4.05698	20.3914	5.42669	1	1	5.24398	6.0743	1	1	4.61187	2.27226	11.7672	1.81722	7.53706	1	1	1.75723
Efhd1	1	1	1	2.42254	1	1	2.83328	3.71249	2.10689	1	2.61196	1	1	2.01899	1	1	1	1	39.1958	132.932	27.0012	4.11328	8.22375	12.4503	5.48635	9.98944	23.8797	11.7451	3.23473	4.02894
Cenpw	17.8391	21.3746	34.3761	7.40142	11.4719	36.093	17.4996	14.5625	17.0499	12.4145	16.3136	30.602	1	4.05698	1	3.21334	1	1	13.7319	11.1486	10.455	5.66992	6.779	4.81678	9.07543	19.7961	2.63427	2.65309	1.74491	2.51447
Trim10	1	1	1	62.1692	23.5549	180.852	1	1	1	1	1	1	9.13731	1	1	1	1	1	1	1	1	1	1	3.54452	1	1	1	1	1	1
Gm13708	2.40326	1	1	1.71127	9.86087	10.5044	15.0552	10.2225	4.87412	2.71218	1.80598	9.70648	35.1767	16.2849	38.6421	15.0178	4.75464	3.60418	15.1466	3.53715	5.72749	21.7552	18.337	23.2646	15.3563	18.1617	27.1483	24.1433	6.21437	34.3183
Rhno1	182.02	193.427	241.538	96.3101	106.525	146.49	129.33	127.945	133.827	115.716	171.061	107.219	148.285	120.222	132.177	249.632	343.611	299.179	298.078	315.607	225.556	101.663	99.243	67.1576	59.3226	61.4744	116.216	62.9909	56.8683	59.307
Epha1	1	1	1	7.40142	4.22214	11.9666	1	5.88248	3.21378	10.7024	2.61196	4.48259	18.9021	15.2659	6.70334	12.0667	19.7732	16.6251	3.82932	3.53715	1	15.0098	13.2804	9.90583	18.9454	9.17222	13.257	20.8371	13.6635	14.6302
Mrc1	2011.87	1874.71	1851.65	3420.07	5732.37	3275.61	2177.72	2615.3	1836.23	78.0482	25.9853	91.5474	1.81373	33.6078	5.56267	57.0713	34.7918	30.9481	4253.46	4123.87	5057.05	7949.73	13082.5	18555.7	30176.2	30670.5	18576.1	15680.6	15127.9	16082.4
Gm42671	1	3.26384	3.3018	1.71127	1	2.46221	1.61109	2.085	2.10689	1	1	1.87065	6.69611	15.2659	14.688	1.73778	1.93866	1	1	11.1486	5.72749	4.63216	7.50137	1.63613	6.38362	10.8067	7.53706	1.82655	4.72455	5.5434
Rab3a	68.3563	31.9392	73.5067	137.564	129.08	128.943	60.8873	58.5048	54.1308	60.3556	88.8516	64.5573	52.265	40.7408	24.954	146.343	117.394	97.3547	115.587	153.229	157.007	59.6335	75.4046	47.4375	22.5345	32.8716	42.6738	65.4706	44.2048	32.0466
Rnf130	116.067	237.949	139.108	220.071	121.83	39.7485	180.051	185.992	293.773	119.141	133.986	61.0747	263.021	271.034	253.088	148.556	231.911	335.637	302.322	909.3	651.03	526.107	324.624	367.411	350.038	415.331	388.321	488.662	532.121	490.173
Gdf9	1	1	1	8.11269	21.9439	4.65552	22.3883	19.9874	25.9051	5.56582	5.83587	5.35324	55.52	34.6268	81.9875	57.0713	77.0315	76.5212	117.002	188.749	166.462	29.5384	81.906	37.2594	51.2471	21.4305	23.8797	78.6953	44.9497	30.5321
Lin7c	64.1465	23.6384	37.8288	89.1974	130.691	68.2616	158.662	100.82	103.941	168.794	89.6576	157.717	184.089	287.337	402.515	63.7114	90.1728	73.9171	87.2942	99.9488	102.641	137.466	158.478	262.45	444.252	359.76	232.249	223.341	222.983	195.609
Rhbdf1	26.2586	34.9576	101.128	25.1832	20.3328	3.19331	5.27766	7.50998	7.64135	26.6827	21.1494	30.602	65.2847	30.5508	72.8621	71.0892	125.842	86.938	285.346	236.955	112.096	235.534	220.602	196.292	166.995	190.595	166.878	210.943	201.381	112.313
Itga5	782.614	616.011	773.254	71.4157	87.1921	117.246	301.048	366.101	272.742	125.989	220.226	186.448	232.913	199.704	162.975	230.45	401.808	310.898	85.8795	110.097	133.37	269.261	235.049	271.992	237.879	249.435	344.196	165.483	217.769	178.95
Tcaf1	292.877	373.025	281.82	1	1	1.7311	1	3.16999	1.55345	16.4096	18.7315	43.6618	99.4614	78.4436	105.941	65.1869	70.4609	86.938	32.1225	18.76	8.09124	47.6992	68.1808	100.872	114.953	87.6255	103.142	92.7466	84.43	92.6253
AC154640.4	1	1	1	1	1	1	1	1	1.55345	1	1	4.48259	27.8531	32.5888	29.5167	3.21334	1	2.30209	1	1	1	6.1888	3.16712	3.54452	18.0481	18.1617	1.81713	10.092	9.93892	8.57234
AC138284.1	1	1	1	1	1.80553	1	1	1	1	1	1	1	15.6472	2.01899	8.98468	1	1	1	1	1	1	4.11328	1	9.26969	1.89727	4.26889	1.81713	3.47964	1.74491	7.05787
Ccr5	16.4358	3.26384	20.5653	14.5141	20.3328	26.5886	253.993	434.456	222.378	102.019	61.4483	138.562	3093.18	3344.32	3146.96	1601.98	2295.09	1487.99	421.154	346.052	398.109	640.78	1262.27	1277.08	1439.32	1211.31	1105.76	1687.15	3059.6	2069.76
Gm15270	1	1	1	1	1	5.38662	1	1	1	1	1.80598	2.7413	2.62746	1	1	1	1	1	12.3173	8.61145	45.9112	2.03776	8.22375	6.72517	4.58908	2.63444	5.9028	3.47964	3.23473	4.78617
Tpgs1	1588.08	991.054	1674.41	546.544	508.486	634.136	733.703	686.175	724.908	410.782	499.9	492.046	188.972	159.963	267.916	586.06	1052.3	1403.35	1707.08	2578.74	2487.66	257.846	191.707	196.928	126.618	136.659	234.7	251.443	220.004	263.76
Klf13	1119.4	1779.63	1347.55	590.642	663.954	412.612	1273.91	1484.73	1681.82	2545.87	2768.73	2355.23	356.6	249.635	265.635	606.718	532.282	387.721	1667.47	2335.18	2017.27	1465.28	1070.11	266.266	243.263	305.006	325.402	518.418	412.191	475.028
AI467606	546.867	504.328	325.554	67.8593	100.081	280.282	3277.08	3024.34	2811.95	2250.81	2136.04	1606.48	354.159	433.054	432.173	471.704	386.79	306.991	1329.36	1216.29	1237.24	421.812	711.817	485.095	348.244	377.739	402.212	639.92	566.387	466.699
Gm42502	1	2.50923	1	4.55635	1	1.7311	1	2.62749	2.10689	1.57073	1	1	14.0197	3.03799	16.9694	2.47556	1	2.30209	1	3.53715	1	8.26433	3.16712	14.9949	15.3563	9.98944	2.63427	14.2247	8.4491	6.30064
Depdc5	57.1302	39.4853	99.9775	76.3946	203.995	96.0435	62.1095	80.7473	58.5584	72.3409	84.0157	102.866	249.188	296.508	331.794	209.054	167.143	129.907	115.587	69.503	57.7299	157.702	158.478	213.468	220.831	239.629	233.066	176.228	222.983	247.858
Slc39a1	698.418	709.583	732.973	661.058	494.792	408.956	455.043	451.816	509.617	334.875	393.511	205.602	119.805	137.545	145.865	299.063	427.152	451.523	305.152	399.332	284.649	538.56	605.628	282.806	213.653	215.929	244.506	229.953	280.341	218.326
Znhit2	917.326	710.337	1623.77	252.078	234.605	20.7398	334.047	220.712	301.521	273.237	358.854	163.811	92.9516	90.6715	121.911	62.2358	383.974	508.815	346.177	1178.24	1076.5	74.1621	69.6256	48.0736	49.4526	59.8399	81.079	62.1644	115.716	77.4806
Mapk7	542.657	360.196	535.018	525.917	547.957	399.452	401.267	304.799	316.464	292.071	399.153	218.662	176.766	202.761	227.993	468.753	499.429	554.388	170.759	115.172	76.6399	296.243	257.443	210.923	207.372	170.165	218.357	224.167	222.983	197.881
Eef1akmt4	221.311	338.313	198.955	87.0636	79.9423	94.5813	164.162	141.507	193.599	164.799	171.867	159.458	42.5003	22.3989	35.2201	67.4003	30.0985	30.9481	97.1968	181.138	149.916	43.5482	58.79	39.804	40.4799	25.5166	32.051	32.4087	22.6024	57.0353
Gm45278	1	1	1	1	1	1	1	1	1	1	1	1	7.50984	15.2659	7.84401	4.6889	1	1	1	1	1	1	1	1	1	1	1	1	1	1
mt-Co1	1533.36	1346.48	2145.13	2034.52	1434.04	2450.2	3085.2	3335.19	3176.12	4673.54	2323.02	4469.17	10016.4	8986.49	11240	1101.03	506.938	327.825	5615.78	6866.53	5142.15	9286.88	10545.5	13142.2	21255.5	23155.3	11237.4	9273.19	11264.8	9086.29
Rdm1	211.488	213.047	114.939	122.627	86.3866	121.632	115.886	82.3747	111.136	131.126	112.225	160.329	40.0591	38.7028	28.376	126.423	120.21	106.469	241.492	150.692	317.742	95.9551	118.747	97.6918	88.9325	122.766	78.6276	96.0528	93.3689	85.053
Rin3	929.955	1341.95	1307.27	714.403	476.265	469.638	909.698	1037.17	1224.67	250.978	248.435	168.164	320.796	292.432	275.901	422.273	408.379	493.19	384.372	582.007	575.39	445.681	247.33	213.468	218.139	173.434	322.133	195.238	192.442	231.956
3110002H16Rik	1632.99	1417.41	1781.44	499.6	659.927	540.555	460.543	464.294	452.612	423.338	552.289	413.687	376.13	271.034	247.384	279.143	373.648	333.033	218.857	163.378	178.281	216.854	232.16	263.086	248.647	246.166	336.842	243.178	263.208	206.968
Gm45779	3.80651	3.26384	6.7545	7.40142	8.2498	12.6977	10.1664	1.5425	1.55345	3.28291	9.05978	2.7413	44.1277	47.8737	29.5167	12.0667	18.8346	11.4167	5.24398	1	5.72749	40.9538	35.674	24.5368	17.1509	41.0439	63.1021	20.0106	13.6635	13.873
Fam216a	34.6781	66.6514	101.128	39.4085	30.8048	96.7746	40.1101	43.8574	39.7412	42.6631	102.553	75.0051	42.5003	21.3799	2.14067	17.2312	56.381	34.8544	115.587	209.046	204.282	24.3496	21.9489	46.1653	19.8427	35.3233	16.5255	33.2353	29.3066	19.1736
Mkln1	343.394	443.958	277.216	471.149	466.599	501.806	481.932	388.886	407.229	435.323	527.304	432.842	831.819	934.399	922.66	712.221	446.864	489.284	124.075	138.006	133.37	496.012	513.164	560.795	875.839	641.702	440.617	544.041	578.306	654.493
Arf2	471.091	471.879	381.948	433.452	409.406	357.048	1003.2	749.105	858.841	522.645	505.542	554.732	262.208	278.166	255.369	476.869	527.589	400.742	254.224	198.898	201.918	335.678	293.562	352.144	263.9	218.381	308.242	302.689	303.434	215.297
Gm45592	1	1	1	7.40142	3.4166	1	2.83328	8.59498	1.55345	1	2.61196	1	9.95104	6.09497	12.4067	3.21334	5.69331	1	1	1	1	2.03776	1	1.63613	11.7672	1	1	1	3.97964	1.75723
Gm43359	3.80651	3.26384	2.1509	6.69016	5.8332	14.891	19.9439	17.8174	7.08791	22.1169	8.2538	18.413	56.3337	83.5386	58.0334	21.6579	8.50929	2.30209	10.9026	3.53715	10.455	35.2461	47.9544	23.9007	37.7881	32.8716	18.1598	18.3575	14.4084	20.6881
Matk	10.8228	13.0738	22.8671	175.261	227.355	370.208	494.765	449.646	500.762	178.496	142.852	146.398	545.386	593.036	699.089	1317.94	2178.69	2437.21	1589.66	1718.65	2192.19	425.963	595.514	474.281	438.868	395.718	459.412	437.416	512.009	383.403
Gm22118	6.61302	1.75461	2.1509	2.42254	4.22214	3.92442	2.22219	1.5425	2.10689	1.57073	1.80598	1	9.13731	8.13296	6.70334	9.85337	16.0186	11.4167	13.7319	1	15.1825	6.1888	1.72237	3.54452	4.58908	7.53777	1.81713	5.95928	1.74491	1.75723
Fut4	123.083	184.371	159.824	222.916	92.8309	35.3619	76.7758	41.6874	57.4515	80.3311	86.4336	56.7215	72.6083	62.1397	40.9234	66.6625	111.762	84.3338	36.3665	61.8916	41.1837	93.8796	98.5206	101.509	52.1444	107.239	60.6507	216.728	195.422	220.598
Ncapg	71.1628	190.408	125.297	1	33.2214	118.708	84.72	47.6549	96.1927	42.0923	71.1201	70.6519	5.06865	7.11397	11.266	1	9.44795	1	42.0251	18.76	31.7287	39.916	23.3936	58.8879	44.9662	193.864	43.4909	14.2247	51.6539	22.9598
AC167565.1	3.80651	10.81	3.3018	2.42254	3.4166	3.92442	1.61109	6.42498	7.64135	4.42436	4.22391	4.48259	24.5982	24.4369	16.9694	2.47556	6.63197	1	5.24398	13.6857	3.36375	6.70768	1	5.45291	6.38362	2.63444	3.4514	4.30618	11.4287	9.32957
Chdh	1	1	1	1.71127	4.22214	1	1.61109	1	1	1	1	1.87065	12.3922	8.13296	3.28134	9.85337	3.81598	3.60418	5.24398	1	1	8.78321	4.61187	1	2.79454	2.63444	6.71993	5.13273	1	3.2717
Ankrd50	6.61302	13.8284	7.9054	40.1198	78.3313	66.0683	8.33314	18.9024	17.0499	30.6778	19.5375	20.1543	48.1964	55.0067	72.8621	17.969	39.4851	27.0418	33.5371	23.8343	57.7299	20.1986	41.453	41.0762	68.2953	73.7327	52.4794	36.5415	108.267	85.053
Gm28035	1	1	1	6.69016	5.8332	3.92442	1	1	2.10689	1	1	1	117.363	85.5765	92.2535	102.814	110.823	149.438	40.6104	18.76	22.2737	4.11328	6.779	11.1781	1.89727	2.63444	9.98846	7.61237	6.21437	4.02894
Nudt18	793.84	540.549	1075.94	264.17	143.579	107.741	222.216	220.712	221.272	273.808	204.106	153.363	166.187	72.3296	66.0181	212.005	270.396	391.627	279.688	437.39	346.107	120.343	120.914	58.8879	54.8362	90.0771	74.542	76.2157	130.614	87.3247
Zfp691	36.0814	22.1292	21.7162	31.5846	13.8885	32.4375	7.72204	2.62749	3.21378	5.56582	14.7016	2.7413	195.482	136.526	196.054	405.304	383.035	347.356	194.808	168.452	109.732	40.4349	22.6712	21.9923	37.7881	36.9577	90.8846	62.1644	66.5521	59.307
Pip4k2a	288.667	205.5	177.088	577.839	614.817	433.082	588.262	667.188	584.886	110.58	84.0157	139.433	577.935	665.384	685.401	780.097	546.362	558.295	262.712	313.069	360.289	671.394	596.237	503.543	731.378	739.768	638.364	639.093	589.479	688.568
Dcaf10	6.61302	14.5831	14.8108	17.3592	24.3605	6.84883	18.1107	16.19	12.0689	12.4145	10.6717	13.1891	46.5689	52.9687	60.3148	24.609	27.2825	10.1146	15.1466	89.8002	86.0948	52.3692	35.674	16.2671	27.0208	43.4955	48.3937	22.4902	47.9294	24.4743
Rps6kb2	274.635	352.65	474.02	331.029	309.519	305.87	219.772	147.475	168.694	156.238	206.524	142.045	227.217	139.583	209.742	406.042	402.747	395.533	334.859	183.675	272.831	135.909	143.308	121.229	66.5007	50.8505	86.7989	92.7466	75.491	117.614
Ltn1	118.874	87.026	126.448	141.12	216.883	119.439	169.051	157.782	146.003	164.799	223.45	223.015	315.1	371.914	466.393	147.081	110.823	146.834	78.8062	66.9659	102.641	194.024	183.038	319.701	340.168	383.46	330.305	325.006	284.066	405.363
Mbd2	22.0488	31.1846	32.0743	28.0282	38.8601	17.8154	29.7215	23.7849	17.0499	15.8389	13.0897	24.5075	33.5492	37.6838	29.5167	8.37781	31.0372	20.5314	101.441	69.503	79.0036	77.2754	48.6767	70.9743	54.8362	81.9049	70.4563	70.4299	81.4503	54.7636
Ndufa11	393.912	383.589	357.779	213.67	154.857	213.02	505.764	419.809	516.258	320.607	385.451	324.011	53.8925	45.8358	61.4554	181.019	145.554	158.553	344.762	513.504	261.012	168.08	138.251	113.595	76.3707	85.1738	115.399	123.329	82.9401	113.828
Arhgap18	34.6781	31.1846	52.7905	138.275	114.58	124.557	178.217	346.029	125.525	53.5069	25.9853	68.0399	105.158	79.4626	104.801	37.889	61.0743	28.3439	228.76	173.526	159.371	458.653	520.387	885.857	877.633	907.299	809.962	553.133	641.623	637.834
A130050O07Rik	3.80651	3.26384	4.4527	2.42254	3.4166	1	6.49985	2.085	2.66034	2.71218	1	1	37.6179	43.7978	35.2201	8.37781	6.63197	4.90627	3.82932	6.0743	3.36375	9.82097	10.3909	13.0865	33.3017	6.72055	14.8913	2.65309	14.4084	20.6881
Gm26779	2.40326	1.75461	4.4527	3.84508	3.4166	1	1	1.5425	1.55345	2.14145	1	1.87065	18.0883	14.2469	11.266	3.95112	1.93866	2.30209	1	1	1	6.1888	9.6685	2.27226	6.38362	4.26889	6.71993	2.65309	1.74491	7.81511
Sema6b	20.6456	16.0923	61.9977	10.2465	9.86087	3.92442	11.9997	25.9549	30.8861	13.556	11.4777	9.70648	8.32358	14.2469	3.28134	5.42669	9.44795	6.20836	29.2932	41.5944	19.91	78.3132	55.1781	47.4375	18.9454	23.8822	50.8451	28.276	19.6228	49.463
Sytl1	1	1	1	15.2254	5.02767	33.1686	2.22219	4.25499	2.66034	2.14145	1.80598	1.87065	1.81373	1	4.42201	1	1	1	13.7319	6.0743	1	1.51888	6.779	4.81678	5.48635	3.45166	5.08566	3.47964	1	1
Cntrl	217.101	225.875	241.538	489.642	494.792	713.826	293.103	265.739	226.806	184.774	129.956	263.065	971.781	930.323	1170.19	468.015	291.046	214.543	175.003	247.104	417.019	572.806	440.204	546.8	817.516	810.867	532.953	484.529	452.416	556.053
Apip	152.552	149.659	103.43	85.6411	113.775	122.363	191.662	130.657	186.958	273.808	322.585	238.687	61.2161	33.6078	43.2047	85.8448	97.6821	63.5003	257.053	209.046	303.559	101.663	114.413	97.0557	73.6789	69.6466	64.7364	88.6139	120.931	103.227
Plekhj1	702.628	461.315	1181.82	338.142	323.214	422.847	320.603	295.577	325.873	266.388	345.153	298.762	106.785	89.6525	83.1281	170.69	398.054	431.992	630.523	1013.32	1121.42	185.721	176.537	135.224	83.5489	86.8083	110.496	150.605	132.104	106.256
Ubb	1374.79	1429.48	1139.24	1199.49	1096.53	1444.2	1630.79	1345.31	1534.6	1377.59	1382.45	1295.65	538.876	508.459	517.723	1016.92	769.763	667.67	1840.06	2390.99	2284.38	769.462	748.658	963.465	764.577	818.222	887.589	1002.77	874.035	813.512
Nup107	138.519	196.445	109.185	65.7255	116.191	195.474	250.938	176.769	189.172	227.579	267.779	202.12	128.756	105.956	70.5808	76.9914	127.719	219.751	49.0984	26.3715	24.6375	150.438	197.486	219.193	180.454	193.047	192.209	156.391	215.534	168.349
Ccdc189	6.61302	7.79153	4.4527	8.82396	1.80553	6.11773	11.3886	6.96748	11.5155	11.2731	28.4032	31.4727	18.0883	4.05698	20.3914	9.11559	13.2026	12.7188	29.2932	1	5.72749	8.26433	3.16712	2.90839	1.89727	5.90333	2.63427	19.184	1	1
Slco2a1	2.40326	1	1	47.9438	41.2767	36.093	1	1	1	1.57073	1.80598	7.09454	1	1	29.5167	10.5912	1	1	3.82932	1	1	5.66992	1	4.81678	1.89727	1	1	1	1	7.81511
Gm23297	1	6.2823	1	5.26762	3.4166	6.11773	1	1	1.55345	1.57073	1.80598	1	5.06865	5.07598	6.70334	6.16447	14.1413	12.7188	16.5612	21.2972	17.5462	9.30209	11.1132	4.18065	4.58908	5.90333	5.08566	6.78582	5.46946	4.02894
Gm38266	1	1	1	1	1	1	1	3.16999	1.55345	3.85364	3.41793	5.35324	82.3731	60.1017	32.9387	12.0667	2.87732	1	13.7319	31.4458	41.1837	28.5007	32.0621	40.4401	91.6243	90.0771	54.9308	72.9095	59.103	93.3825
Vav3	9.41954	10.0554	2.1509	95.5988	84.7755	94.5813	98.7752	110.042	124.418	102.589	72.732	135.08	4.25492	4.05698	2.14067	1	1	1	56.1717	87.2631	48.2749	186.24	211.211	179.117	268.387	293.565	231.431	186.146	227.453	175.921
Tmem100	1	1.75461	3.3018	1	1	2.46221	1	1	1	1.57073	1.80598	1.87065	153.981	190.533	254.228	205.365	184.978	133.813	25.0492	69.503	10.455	1	3.16712	1	2.79454	7.53777	1	1.82655	1	19.1736
Gtf2h5	247.973	288.508	196.653	166.726	157.274	152.339	232.605	195.757	241.196	210.457	278.256	249.135	64.471	59.0827	54.6114	74.0403	98.6207	66.1045	190.564	313.069	263.376	104.776	102.855	78.6079	67.398	77.0016	120.301	70.4299	54.6335	54.7636
Cxcr5	1	1	1	1	34.0269	23.6642	1.61109	1	10.962	6.70727	1	1.87065	2.62746	6.09497	5.56267	9.85337	9.44795	1	1	1	1	2.55664	4.61187	2.90839	7.28089	1	5.08566	1	5.46946	4.78617
Spsb4	1	1	1	1	1	1.7311	37.0546	41.1449	52.4705	32.9607	30.0152	29.7314	1	1	1	1.73778	1	1	1	1	1	1	2.44475	1	1	1	1	1	1	1
Bbs7	43.0977	28.1661	12.509	55.7677	85.5811	32.4375	20.555	30.8374	34.7602	68.3458	52.5826	52.3682	77.4907	55.0067	56.8928	53.3824	122.087	103.865	9.48795	18.76	8.09124	48.737	45.7872	49.3459	91.6243	63.1088	38.5881	51.4193	34.521	41.1334
Tbl1xr1	69.7595	84.7622	110.336	77.8171	112.969	73.3793	113.441	130.657	113.903	119.711	99.3293	143.786	350.904	305.679	281.604	152.245	126.781	170.272	95.7821	130.395	88.4586	244.355	222.047	212.831	394.004	450.472	366.258	267.148	293.75	218.326
Tmem50b	427.59	481.689	361.232	163.169	199.161	462.327	1201.8	1220.54	930.789	562.025	758.619	686.2	691.044	865.107	877.033	1448.53	982.839	958.036	668.719	346.052	414.655	570.731	593.347	376.953	594.993	614.733	687.392	601.072	599.908	487.901
Dcun1d3	73.9693	65.8968	78.1103	32.2959	15.4996	14.1599	32.7769	26.4974	12.6224	16.9804	10.6717	21.8956	43.314	11.1899	31.798	18.7067	7.57063	19.2293	12.3173	13.6857	8.09124	34.7272	21.9489	32.1704	18.0481	37.775	24.6969	51.4193	8.4491	47.9485
Fcrla	1	6.2823	4.4527	30.8733	19.5273	67.5305	2.22219	5.33999	4.32068	2.71218	1	1	5.88238	1	1	1	1	1	1	1	1	2.03776	1.72237	1	1	1	1	1.82655	1	1
Cstb	1186.75	1092.93	1215.2	261.325	296.631	265.66	619.428	503.896	624.18	317.183	329.033	319.657	64.471	59.0827	38.6421	136.014	142.738	120.792	906.381	1173.16	1171.05	423.888	368.689	352.78	176.865	179.154	243.688	201.024	179.034	137.302
Keap1	694.208	616.765	1072.49	569.304	558.429	541.286	543.041	416.011	523.453	394.802	499.094	330.105	216.639	232.312	196.054	450.309	710.628	1141.63	701.256	736.773	740.852	184.684	252.386	227.462	158.022	215.929	147.267	226.647	255.014	301.622
Cep41	6.61302	12.3192	2.1509	37.986	13.083	90.9258	8.33314	9.67997	4.32068	24.9705	9.86576	13.1891	18.0883	36.6648	21.532	26.8223	34.7918	55.6878	8.07329	8.61145	19.91	19.1608	27.7279	32.1704	24.329	25.5166	17.3427	5.95928	5.46946	29.0177
Cops9	264.812	218.329	292.178	160.324	144.385	177.196	321.214	290.694	320.338	258.398	245.211	382.344	69.3534	46.8548	67.1588	74.0403	113.639	140.324	258.468	470.373	426.474	164.447	122.359	60.1601	73.6789	77.8188	107.227	80.3484	75.491	88.0819
Best1	231.134	145.886	248.444	37.986	48.5265	52.9084	1.61109	1.5425	3.21378	8.41945	5.83587	3.61194	91.3241	117.165	120.77	81.4181	47.9331	46.5732	9.48795	8.61145	15.1825	9.82097	1.72237	32.1704	19.8427	1.81722	5.08566	11.7451	24.0922	18.4164
Kcnq1	1	1	2.1509	71.4157	56.5818	11.2355	359.102	379.664	295.433	2.14145	1	1.87065	2.62746	1	3.28134	1	1.93866	1	1	3.53715	1	9.30209	1	5.45291	7.28089	2.63444	6.71993	2.65309	1	10.0868
Abhd15	356.024	376.798	408.419	309.691	342.546	115.783	93.8864	45.4849	61.3256	4.99509	21.9554	21.0249	1051.53	824.348	938.629	1496.48	3227.18	3053.1	1712.74	1977.44	1721.81	290.535	216.99	205.834	371.573	318.899	429.178	585.368	398.782	451.554
Uqcrfs1	1463.19	1816.6	1901.14	937.031	672.815	626.825	2357.38	1721.26	2074.21	1288.56	1610.54	1516.8	268.717	320.964	312.402	454.735	563.258	632.514	1281.27	1990.13	2109.46	608.609	467.654	490.82	397.594	347.502	455.326	555.612	416.66	443.225
Epg5	51.5172	41.7492	58.545	109.824	264.41	182.314	46.8321	42.2299	48.5964	80.3311	71.926	143.786	148.285	128.374	196.054	74.0403	77.9702	80.4275	57.5863	18.76	53.0024	84.5398	154.143	193.747	219.037	165.262	212.637	155.564	286.301	163.805
Supt4a	113.26	111.174	94.223	109.113	110.553	125.288	160.496	197.927	214.077	121.423	97.7173	149.01	53.0788	38.7028	31.798	94.6982	143.676	89.5422	288.176	353.664	329.561	161.853	106.467	89.4221	59.3226	61.4744	68.822	100.186	88.1545	91.1108
Llph	193.246	162.487	257.651	146.099	100.081	114.321	134.219	155.07	153.751	176.213	236.346	135.08	88.0692	53.9877	56.8928	79.2048	119.271	149.438	303.737	310.532	279.922	93.3607	112.968	68.4298	62.0144	63.1088	84.3475	79.5219	72.5114	60.8215
Dusp18	22.0488	22.8838	15.9617	1	6.63874	1	17.4996	40.6024	10.962	38.668	22.7614	34.0846	25.4119	15.2659	20.3914	6.16447	9.44795	15.323	13.7319	1	3.36375	4.11328	1.72237	4.81678	17.1509	12.4411	10.8056	1.82655	1	1.75723
5830454E08Rik	5.20977	9.30076	3.3018	25.8944	12.2775	10.5044	11.9997	2.085	4.87412	7.278	9.05978	5.35324	5.06865	2.01899	5.56267	18.7067	20.7119	15.323	23.6345	36.5201	38.8199	3.07552	6.05662	7.3613	2.79454	1.81722	2.63427	10.092	2.48982	6.30064
Rita1	85.1954	82.4983	134.504	84.9298	91.2198	46.3284	32.7769	43.3149	39.1878	53.5069	87.2396	54.9802	27.0394	18.3229	42.0641	65.1869	51.6877	92.1463	115.587	92.3374	74.2761	15.5287	49.3991	27.7175	16.2536	14.0755	15.7084	39.8477	7.70419	46.434
Fndc3b	144.132	121.738	109.185	33.0071	50.1376	25.1264	79.2201	117.095	54.1308	172.218	136.404	233.463	224.776	103.918	178.944	151.507	87.3568	112.98	80.2209	143.08	76.6399	258.365	250.942	194.384	285.435	300.92	202.832	229.953	238.626	263.003
Gm38071	1	1	1	1	1	1	1	1	1	24.3998	6.64184	27.9901	49.8238	35.6458	44.3454	6.90225	1.93866	8.81254	6.65863	3.53715	1	14.4909	31.3397	14.9949	25.2263	26.3339	9.17133	7.61237	9.19401	7.81511
Gm3716	1	1	1	1	1	1	2.83328	1	1	1	1	1	19.7158	12.2089	3.28134	15.0178	7.57063	1	1	1	29.3649	6.1888	6.779	2.90839	3.69181	1	2.63427	1	7.70419	1
Gm45477	1	1	1	5.26762	1	4.65552	1.61109	2.085	2.10689	1	1	1.87065	38.4316	34.6268	43.2047	3.21334	1	3.60418	1	13.6857	1	9.82097	6.779	10.542	31.5072	16.5272	16.5255	12.5716	15.8982	10.0868
Zkscan8	22.0488	18.3561	37.8288	60.7466	61.415	44.8662	22.9994	26.4974	18.1568	32.39	30.8212	22.7662	116.55	110.032	79.7061	63.7114	36.6691	64.8024	42.0251	18.76	10.455	59.1146	60.2347	93.2389	140.974	81.9049	131.741	91.0935	126.89	116.857
Gm26669	1	2.50923	2.1509	15.2254	27.5826	22.9331	2.83328	3.71249	1.55345	4.42436	1.80598	6.22389	56.3337	67.2346	46.6267	43.7913	17.8959	16.6251	27.8785	28.9086	19.91	17.6042	37.1187	29.6259	22.5345	18.1617	31.2339	33.2353	41.9701	29.0177
Gm45033	1	1	1	1	1.80553	1	1	1.5425	1	1.57073	1	2.7413	9.95104	15.2659	7.84401	1.73778	1.93866	1	1	1	1	2.55664	1.72237	2.27226	8.17816	4.26889	5.9028	5.13273	4.72455	1
Ranbp2	79.5823	96.836	106.883	365.17	438.405	416.267	142.163	149.645	110.029	95.17	119.479	168.164	470.523	453.434	490.347	206.103	104.253	72.615	74.5622	46.6687	126.279	313.366	362.187	393.492	866.866	741.403	468.4	561.398	366.006	553.781
A630072L19Rik	3.80651	3.26384	2.1509	1	1	3.19331	10.1664	10.2225	8.74825	3.28291	2.61196	8.83583	1.81373	1	1	1	1	1	1	1	1	5.66992	1.72237	1	1	1	2.63427	1	1	2.51447
Amotl2	1	1	1	2.42254	3.4166	1	7.11095	21.0724	14.2827	1	6.64184	6.22389	14.0197	5.07598	19.2507	12.0667	1	32.2502	6.65863	16.2229	1	4.11328	10.3909	7.99743	28.8154	23.065	13.257	7.61237	36.7557	53.2491
Gm37979	1	1.75461	1	2.42254	2.61107	4.65552	2.22219	4.79749	2.66034	2.71218	1	5.35324	21.3433	53.9877	23.8134	6.16447	2.87732	3.60418	2.41466	1	3.36375	16.5664	24.116	16.9033	16.2536	19.7961	12.4399	10.9186	9.19401	13.1157
Kat6a	76.7758	83.2529	86.1666	147.521	278.104	202.054	211.217	213.117	200.794	211.028	199.271	197.767	670.7	830.461	775.514	372.104	284.476	243.189	115.587	178.6	194.827	380.82	420.7	505.451	770.858	696.456	577.896	604.379	710.9	628.747
Prkcd	2465.12	1641.53	2741.29	1495.38	1289.05	925.115	4598.27	4782.04	3009.53	2238.82	1996.6	1878.99	3278.71	3242.42	3226.81	5039.31	5715.57	5261.45	1790.54	1335.54	1024.5	2810.22	2581.32	1817.79	2009.09	2217.3	2334.73	2827.79	2440.58	2548.34
Ndufb10	718.064	601.673	615.581	278.395	263.604	373.132	673.204	540.243	694.468	518.079	661.096	536.449	125.501	80.4816	77.4248	236.352	243.175	208.032	804.526	820.499	981.954	338.791	296.451	280.897	173.276	183.24	232.249	264.668	213.299	200.153
Mgll	1865.93	1558.52	1699.73	48.655	52.5542	98.9679	1	1.5425	2.10689	1	1.80598	1	275.227	280.204	275.901	818.461	747.236	920.276	56.1717	59.3544	50.6387	13.4531	16.1699	16.2671	6.38362	14.8928	12.4399	6.78582	5.46946	8.57234
Itgal	1461.79	1055.95	1386.68	128.317	257.965	420.654	125.052	157.24	117.224	3.85364	17.9255	10.5771	8.32358	2.01899	4.42201	12.0667	1.93866	1	87.2942	33.9829	45.9112	328.932	30.6174	30.262	62.0144	32.8716	58.1993	108.451	82.9401	68.3938
Negr1	1	1	1	2.42254	6.63874	1.7311	11.9997	16.19	10.962	1	1.80598	1	14.8334	1	6.70334	2.47556	1	1	131.149	94.8745	36.4562	34.7272	43.6201	40.4401	38.6854	38.5922	41.8566	94.3997	61.3377	73.6945
Zfyve16	31.8716	47.0315	25.1689	134.007	145.996	109.203	80.4423	79.6623	74.0549	57.502	66.2842	49.7563	183.276	186.457	191.492	68.8758	42.3011	38.7606	70.3183	74.5773	81.3673	117.229	123.804	161.941	298.894	290.296	240.42	223.341	184.248	163.048
Gja1	1	1	2.1509	113.381	127.469	128.943	1	2.085	2.10689	5.56582	1	1.87065	7.50984	1	1	3.95112	1	1	1	3.53715	1	1.51888	3.8895	11.8142	5.48635	9.17222	9.17133	1.82655	1	1
AC164624.1	1	1	1	2.42254	1	4.65552	1.61109	1.5425	1	7.278	7.44782	10.5771	17.2746	18.3229	10.1253	5.42669	1.93866	6.20836	6.65863	1	1	17.0853	8.94612	8.63356	13.5618	16.5272	4.26853	3.47964	4.72455	4.78617
Spryd3	155.358	167.77	119.543	70.7044	129.08	80.6903	172.718	177.854	143.789	139.116	98.5233	107.219	61.2161	35.6458	36.3607	43.7913	85.4795	72.615	59.001	74.5773	19.91	90.7663	84.7955	77.3356	71.8844	50.0333	81.8962	55.552	80.7054	107.77
Rbm41	1	1.75461	6.7545	5.97889	4.22214	6.11773	4.66657	3.71249	1	3.85364	1	10.5771	59.5886	71.3106	68.2994	4.6889	12.2639	3.60418	5.24398	23.8343	8.09124	54.4447	34.2292	46.1653	88.9325	59.8399	56.565	54.7255	54.6335	46.434
Cxxc5	8.01628	2.50923	3.3018	16.6479	22.7494	20.7398	11.9997	4.25499	8.1948	1	1	1	383.453	469.737	515.441	1295.07	1324.51	1618.2	295.249	450.075	383.927	42.5104	97.7982	151.763	103.289	109.69	133.376	128.288	92.624	70.6655
Gm14221	103.438	92.3083	255.349	153.923	117.802	95.3124	1	1	2.10689	1	1	1	2.62746	1	1	3.95112	1	2.30209	51.9277	84.7259	8.09124	1	4.61187	1	12.6645	2.63444	6.71993	1	9.93892	1.75723
Zranb2	145.535	153.432	134.504	161.747	143.579	183.776	230.772	226.137	229.02	252.12	225.062	308.339	176.766	324.021	254.228	180.281	190.61	175.48	56.1717	72.0402	93.1861	267.186	253.109	207.106	329.401	354.04	228.163	244.005	213.299	181.979
Prrt2	1	1	1	1	4.22214	2.46221	33.388	25.9549	20.3706	1	1	1	1	1	1	1	1	1	1	1	1	2.03776	1.72237	1	1	1	1	1	1	1
Clip2	146.939	83.2529	125.297	15.2254	25.166	117.977	13.833	5.33999	5.42757	2.14145	26.7913	25.3782	124.687	127.355	132.177	178.805	230.972	295.272	25.0492	16.2229	24.6375	22.793	20.5041	39.804	73.6789	66.3777	71.2734	69.6033	55.3785	69.9083
Arfgef3	1	1	1	1.71127	1	4.65552	1	1.5425	1	1	1	1	20.5295	1	13.5474	1.73778	4.75464	1	1	1	1	3.5944	3.16712	3.54452	1	5.90333	5.08566	1	1.74491	1
Mttp	6.61302	16.8469	2.1509	54.3452	54.1652	39.0174	5.27766	13.4775	8.1948	12.4145	16.3136	19.2836	82.3731	71.3106	55.7521	107.24	66.7063	72.615	23.6345	13.6857	48.2749	18.1231	19.0594	14.9949	16.2536	9.98944	14.0741	29.9291	12.9186	20.6881
Nudt22	99.2279	76.4614	89.6194	72.1269	42.8878	92.388	78.609	69.8973	86.7841	31.2485	41.2989	38.4379	59.5886	76.4056	56.8928	119.045	149.308	167.668	207.54	196.361	149.916	70.53	75.4046	56.9795	47.6581	66.3777	36.1367	69.6033	54.6335	84.2957
Gbp4	1	3.26384	1	42.2536	93.6364	105.548	22.9994	7.50998	12.0689	1	1.80598	1	7.50984	5.07598	11.266	6.90225	5.69331	10.1146	20.8052	39.0572	8.09124	21.7552	6.779	2.90839	55.7335	29.6028	23.0626	29.1026	26.327	6.30064
mt-Nd6	5.20977	1	12.509	5.26762	9.05534	9.04214	3.44438	15.6475	7.08791	12.9853	5.02989	19.2836	55.52	69.2726	72.8621	3.95112	3.81598	1	29.2932	49.2058	41.1837	100.106	89.8521	111.687	133.796	122.766	146.45	94.3997	118.696	107.013
Alg11	44.5009	49.2953	38.9797	58.6128	70.2759	59.4883	74.9425	72.0673	63.5394	92.3163	63.0603	123.761	201.178	273.072	237.118	171.427	108.946	103.865	70.3183	61.8916	112.096	89.7286	146.197	116.776	148.152	179.154	116.216	125.808	115.716	106.256
Gm38056	2.40326	2.50923	1	75.6833	124.247	55.1017	7.11095	10.2225	15.3896	2.71218	1	1.87065	248.374	290.394	246.244	118.307	238.481	101.261	49.0984	59.3544	24.6375	22.793	21.2265	17.5394	18.9454	9.17222	27.9654	8.43891	12.1737	14.6302
Gm5970	1	1	1	3.84508	15.4996	5.38662	1	1	1	3.28291	2.61196	6.22389	1.81373	2.01899	1	1	1	1	1	3.53715	19.91	2.03776	9.6685	12.4503	44.069	28.7855	20.6112	15.0513	6.95928	25.2315
Gm34408	1	1	1	1	1	1	1	1.5425	1	1	1	1	15.6472	30.5508	21.532	2.47556	1.93866	1	1	1	1	2.55664	3.8895	8.63356	11.7672	23.065	5.9028	6.78582	7.70419	8.57234
Naa30	5.20977	12.3192	12.509	13.0916	13.083	17.8154	10.7775	9.67997	19.2637	10.7024	10.6717	4.48259	40.8728	60.1017	75.1434	15.7556	7.57063	10.1146	6.65863	11.1486	34.0924	28.5007	11.1132	15.631	28.8154	65.5605	22.2455	11.7451	27.8168	25.2315
4833404L02Rik	1	1	1	1	2.61107	1	1	1	1	1	1	1	1	2.01899	1	1	1	1	9.48795	21.2972	5.72749	6.70768	1	1	7.28089	1	1.81713	1	5.46946	7.81511
Slc50a1	671.756	570.734	804.329	718.671	719.536	748.919	414.711	273.877	337.495	527.21	736.052	455.478	292.316	333.192	368.295	781.572	1039.16	1287.47	994.09	1173.16	1067.05	278.082	344.128	266.902	190.324	149.734	189.758	251.443	280.341	209.997
Chmp5	426.187	339.067	441.795	242.832	165.329	218.869	559.541	521.798	649.639	404.504	257.301	535.578	147.472	182.381	148.146	175.116	224.401	153.345	295.249	292.772	438.293	309.215	253.831	249.091	248.647	337.695	257.58	263.842	306.413	265.275
Mylip	734.903	713.356	1791.8	1037.32	1192.38	1074.99	104.886	74.2373	112.796	526.64	648.2	512.941	905.055	1220.74	1313.91	3458.24	4978.72	6795.31	391.446	620.065	506.842	168.08	84.7955	77.9718	92.5216	107.239	141.547	271.281	263.953	280.419
Abhd8	313.926	278.698	280.669	166.014	211.244	182.314	148.885	139.88	141.022	86.0383	163.808	162.07	52.265	62.1397	63.7368	141.178	222.524	331.731	211.784	472.91	334.288	41.9916	73.9598	42.3485	53.939	53.3022	54.1136	64.644	85.1749	67.6366
Zfp523	203.069	114.192	285.272	102.712	119.413	83.6148	45.6099	34.0924	32.5464	94.5992	104.165	98.5126	51.4513	70.2916	111.645	152.245	135.229	227.564	158.027	82.1888	121.551	32.6517	47.9544	51.2543	25.2263	14.8928	25.514	51.4193	29.3066	29.7749
Atp2c1	885.051	1136.69	601.77	765.615	420.683	74.8415	794.812	552.721	521.239	875.354	930.292	438.065	977.477	1218.7	1046.99	521.873	779.15	990.589	142.466	323.218	216.101	265.629	410.586	404.307	583.328	727.51	414.469	523.377	433.793	543.937
Gm17058	2.40326	4.01846	1	3.13381	1	4.65552	4.05547	3.71249	4.32068	2.14145	1.80598	1	18.9021	7.11397	11.266	1	1.93866	1	1	1	1	4.11328	6.05662	7.3613	4.58908	11.6239	6.71993	6.78582	1	5.5434
Pkig	337.781	290.017	429.135	413.536	200.772	264.929	241.16	184.907	217.397	129.414	137.21	128.115	352.532	324.021	385.405	442.193	547.301	504.909	893.649	1282.26	1227.78	295.724	213.378	201.381	237.879	254.339	224.077	343.19	301.944	263.76
Whamm	19.2423	18.3561	29.7725	18.7817	46.1099	35.3619	7.72204	7.50998	15.3896	8.99018	6.64184	7.09454	25.4119	26.4749	11.266	20.1823	36.6691	32.2502	36.3665	49.2058	71.9124	32.1328	27.7279	24.5368	20.7399	12.4411	19.7941	25.7964	25.582	25.2315
Dck	114.664	108.91	93.0721	199.444	183.051	238.609	182.495	137.167	192.492	147.106	177.509	216.921	51.4513	66.2156	61.4554	54.1202	55.4423	72.615	115.587	79.6516	50.6387	207.514	279.114	181.661	428.998	420.235	384.235	359.721	310.883	275.119
Duoxa1	1	1	1	1	1.80553	1	1	1	1	1	1	1.87065	18.9021	10.171	15.8287	38.6268	33.8531	51.7815	12.3173	6.0743	1	1	3.16712	4.18065	1	1	1	1	1	1
2310058D17Rik	20.6456	33.4484	38.9797	113.381	77.5257	102.623	27.8882	50.3673	49.1498	43.8045	49.3587	45.4031	35.1767	30.5508	18.11	55.5958	68.5836	73.9171	196.223	206.509	152.28	39.3972	47.9544	23.2646	18.9454	17.3444	15.7084	24.9698	13.6635	31.2894
Cenpx	200.262	160.978	207.011	89.9087	125.052	107.01	123.83	210.404	129.953	134.55	98.5233	185.577	57.1474	39.7218	66.0181	81.4181	98.6207	115.584	227.345	320.681	372.108	161.853	157.033	122.501	81.7543	91.7116	141.547	108.451	103.053	97.926
Rnf24	9.41954	9.30076	29.7725	4.55635	5.8332	9.04214	5.88876	11.3075	5.98102	2.14145	5.02989	4.48259	86.4417	113.089	66.0181	62.9736	16.0186	23.1355	6.65863	6.0743	1	32.1328	30.6174	65.2492	43.1717	29.6028	52.4794	43.9804	68.0419	63.0932
2410021H03Rik	1	1	1	42.9649	58.9984	34.6308	1	1	1	1	1	1	11.5785	8.13296	11.266	4.6889	1	1	2.41466	1	1	1	1	1	1	1	1	1	2.48982	1
3110053B16Rik	43.0977	52.3138	63.1486	5.97889	1.80553	1.7311	5.27766	9.13747	7.64135	5.56582	7.44782	1	10.7648	1	3.28134	1	1.93866	4.90627	1	1	5.72749	4.63216	3.16712	4.81678	3.69181	3.45166	1	1	3.23473	4.02894
Trim46	141.326	105.891	198.955	8.11269	3.4166	9.77325	77.9979	103.532	97.2996	5.56582	2.61196	5.35324	1	1	1	1	1	1	1	3.53715	3.36375	4.11328	1	6.08904	7.28089	1	1	5.13273	1	1
Dusp2	1	4.01846	1	12.3803	29.9992	39.0174	1	1	1	2.14145	1	1	14.0197	2.01899	2.14067	1	1.93866	2.30209	1	3.53715	1	3.5944	1	2.90839	1.89727	5.08611	6.71993	27.4495	21.8575	17.6591
Gm13827	1	1	1	10.2465	17.1107	14.1599	5.27766	7.50998	1.55345	4.42436	1.80598	6.22389	18.0883	20.3609	7.84401	8.37781	11.3253	3.60418	8.07329	11.1486	3.36375	14.4909	8.22375	16.9033	10.87	9.17222	6.71993	6.78582	12.1737	11.6013
Col4a1	1	4.01846	4.4527	8.11269	9.05534	1.7311	14.4441	3.16999	19.8172	6.70727	1	1.87065	4.25492	1	1	1	1	1	12.3173	3.53715	1	5.66992	3.8895	6.72517	32.4045	11.6239	9.17133	5.95928	27.0719	12.3585
Sgta	1762.09	1793.21	2172.75	806.868	895.143	775.239	962.252	753.988	871.017	1028.88	1259.13	925.628	433.091	516.611	478.94	1034.63	1128.33	1489.29	1527.42	947.357	1223.06	503.276	568.064	462.195	404.772	351.588	445.52	449.814	444.967	457.612
Celsr3	51.5172	63.633	50.4887	13.0916	6.63874	14.891	146.441	154.527	102.834	199.042	291.958	266.548	8.32358	5.07598	1	1.73778	4.75464	8.81254	15.1466	11.1486	24.6375	35.765	22.6712	6.72517	23.4318	9.98944	1.81713	5.13273	3.97964	7.81511
Prc1	104.841	146.641	111.486	15.9367	19.5273	153.07	57.8318	37.3474	66.3066	45.5167	52.5826	108.96	7.50984	18.3229	64.8774	5.42669	1	1	16.5612	1	1	84.5398	48.6767	102.145	64.7062	313.179	161.975	15.0513	45.6946	8.57234
Pno1	180.617	186.635	147.164	175.972	161.301	158.187	319.991	293.407	319.232	199.613	162.196	206.473	78.3044	48.8927	107.082	103.552	70.4609	83.0317	224.516	173.526	294.104	87.1342	70.348	95.7834	112.262	90.0771	137.461	72.083	71.0216	48.7057
Fam241b	8.01628	21.3746	14.8108	1	2.61107	4.65552	1	1	1	1.57073	1.80598	1	1	1	1	1	2.87732	1	1	1	1	1	1.72237	2.27226	1	2.63444	1	1	1	1
Uba1	1647.02	1833.96	1486.81	1691.69	1931.86	2078.8	2606.71	2517.11	2013.33	2321.58	2297.23	2242.92	754.515	729.581	879.315	1641.09	1377.08	1314.81	465.008	434.853	447.748	1371.88	1624.9	1684.2	1416.89	1310.19	1631.18	1517.71	1709.82	1732.04
Mzb1	1	1	1	14.5141	8.2498	20.7398	1	1	2.66034	1.57073	1	1	1.81373	1	2.14067	1	1	1	1	1	1	1	1	1	1	1	1	1	1	1
Usp4	1075.89	1264.98	1258.93	907.868	1055.44	1050.13	1490.24	1176.59	1349.75	992.924	1298.62	890.803	730.916	822.31	835.969	990.364	1248.48	1366.89	360.323	231.881	187.736	746.112	773.941	675.934	913.524	697.273	656.341	688.686	663.97	750.662
AC153524.2	1	1	1	8.11269	1	3.19331	1.61109	1	1	3.28291	1	5.35324	23.7845	11.1899	24.954	6.90225	4.75464	2.30209	1	3.53715	1	6.70768	2.44475	6.08904	6.38362	4.26889	2.63427	1.82655	3.23473	7.81511
Sulf1	1	1	1	1	1	1	1	1	1	1	1	1	2.62746	3.03799	2.14067	1	1	1	13.7319	1	1	1	1	7.3613	1.89727	9.98944	8.3542	7.61237	7.70419	9.32957
Insl6	6.61302	2.50923	2.1509	5.97889	8.2498	13.4288	1	3.16999	1.55345	2.71218	7.44782	4.48259	1	1	1	1	1	1	20.8052	1	1	6.1888	3.16712	1.63613	1	2.63444	1	1	1	13.1157
Fgf9	1	1	1	1	1	1	1	1	1	4.99509	23.5674	11.4478	1	1	1	1	1	1	2.41466	11.1486	1	4.11328	3.16712	2.27226	1	1	1	3.47964	1	1
Psme2	278.845	276.434	221.973	340.275	249.91	426.503	502.709	488.706	527.881	356.563	337.093	333.588	118.991	148.754	144.724	183.97	188.732	162.459	486.228	645.436	573.026	293.649	285.616	207.742	207.372	186.509	256.763	304.342	307.158	281.177
Gm19221	3.80651	12.3192	3.3018	7.40142	13.083	4.65552	7.72204	10.765	8.1948	11.2731	16.3136	13.1891	42.5003	39.7218	29.5167	13.5423	10.3866	7.51045	15.1466	1	1	13.4531	19.7817	35.351	58.4253	64.7433	25.514	40.6742	71.0216	37.3472
Ms4a4b	1	1	1	14.5141	47.721	66.7994	1.61109	3.71249	4.32068	2.14145	1	1	11.5785	4.05698	1	1	1	1	3.82932	31.4458	53.0024	20.7175	11.1132	14.3587	68.2953	40.2266	59.8336	44.8069	11.4287	25.2315
Ncs1	3.80651	3.26384	4.4527	1	1	1.7311	81.6645	130.115	76.2687	10.1316	7.44782	8.83583	38.4316	37.6838	63.7368	121.258	306.065	144.23	32.1225	46.6687	24.6375	59.6335	76.127	35.9872	45.8635	27.9683	22.2455	14.2247	38.9904	12.3585
AU040972	1	1	2.1509	1	1	1	1	1	1	1	1	1.87065	26.2256	17.3039	16.9694	2.47556	1	1	1	3.53715	1	2.03776	4.61187	9.90583	15.3563	16.5272	2.63427	6.78582	7.70419	10.844
Hmces	224.118	237.949	266.858	171.705	125.858	213.02	106.719	94.3097	117.777	120.282	159.778	119.408	115.736	113.089	153.85	180.281	177.468	172.876	445.203	437.39	580.118	155.107	193.152	216.012	158.022	170.165	184.855	188.626	221.493	165.32
Gm17749	1	1	2.1509	5.26762	1	1	12.6108	3.16999	6.53446	1	1	1	1	2.01899	2.14067	1	1	1	2.41466	1	1	3.07552	3.8895	1.63613	1	2.63444	1	1	1	1
AC158605.3	1	1	1	1	1	1	1	1	1	1	1	1	7.50984	5.07598	10.1253	4.6889	1	1	1	1	1	1	6.05662	1.63613	7.28089	3.45166	1	2.65309	1	1
Gm33994	1	1	1	28.0282	17.1107	15.6221	1	1	1	1	1	2.7413	1.81373	1	2.14067	1	1	1	2.41466	1	1	1	1	1	1	1	1	1.82655	1	1
9430087J23Rik	1	1	1	8.82396	1.80553	4.65552	2.22219	1	1.55345	1	1.80598	1	4.25492	11.1899	7.84401	1	1	2.30209	1	1	5.72749	3.07552	1	4.18065	5.48635	6.72055	1	1.82655	1.74491	1.75723
Dcaf8	718.064	639.404	739.878	988.953	1144.05	950.704	638.983	492.503	559.427	864.51	873.874	707.096	976.663	1165.71	905.55	1023.56	1054.18	1245.8	320.713	176.063	138.097	489.785	695.924	686.112	740.351	671.122	577.896	732.493	628.215	646.163
AC124732.4	1	1	1	1	1.80553	7.57994	5.27766	4.25499	3.21378	3.28291	1.80598	6.22389	92.9516	77.4246	76.2841	11.3289	4.75464	1	6.65863	11.1486	8.09124	21.2363	23.3936	23.2646	13.5618	18.9789	23.8797	32.4087	27.0719	29.0177
Pimreg	45.9042	58.3507	81.563	1	1	18.5465	22.9994	10.765	40.2947	29.5364	16.3136	50.627	1	6.09497	18.11	7.64003	1	1	54.757	1	17.5462	33.1706	11.8356	46.1653	16.2536	112.959	29.5996	23.3167	6.95928	1
Atf4	1113.78	1140.47	1255.48	781.263	701.009	862.241	848.588	744.765	890.941	690.438	693.335	653.986	490.052	553.295	553.084	1074.47	1340.47	1195.02	2152.7	1842.97	1783.26	616.911	616.463	723.644	374.264	384.277	414.469	463.866	515.733	511.376
Rdh5	24.8554	31.9392	30.9234	42.9649	25.166	52.9084	6.49985	4.79749	14.2827	9.56091	8.2538	14.9304	75.0495	96.7855	55.7521	76.9914	34.7918	47.8753	20.8052	31.4458	19.91	43.5482	48.6767	35.351	51.2471	46.7644	27.9654	49.7662	56.8683	49.463
Baz1b	100.631	133.057	126.448	159.613	203.189	183.776	131.774	167.547	281.597	119.711	114.643	122.891	521.788	356.629	451.564	152.983	201.873	157.251	143.881	163.378	131.006	357.99	170.036	309.523	413.744	501.957	318.865	474.611	486.682	543.18
Rrs1	273.232	768.443	1216.35	75.6833	18.7217	43.404	20.555	49.8248	290.452	44.3753	17.9255	17.5423	86.4417	77.4246	46.6267	13.5423	15.0799	115.584	10.9026	39.0572	22.2737	104.776	22.6712	62.7046	60.2198	57.3883	72.0906	91.9201	44.2048	78.2379
Tbc1d32	10.8228	11.5646	12.509	25.1832	34.0269	29.5131	29.7215	27.0399	28.6723	22.6876	27.5973	34.0846	55.52	45.8358	51.1894	34.2001	24.4665	15.323	3.82932	13.6857	12.8187	35.2461	42.1754	44.893	88.0352	81.0877	55.7479	46.46	85.9198	74.4517
Tagap1	45.9042	16.0923	50.4887	92.0425	64.6372	44.1351	25.4438	19.9874	27.5654	34.6729	24.3734	41.9205	28.6668	19.3419	27.2354	29.0357	60.1356	73.9171	51.9277	31.4458	31.7287	26.944	53.011	20.0839	16.2536	12.4411	10.8056	30.7557	12.1737	24.4743
AC101945.2	114.664	83.2529	182.842	1	1	1	1	3.16999	1	1	1	1	34.363	55.0067	30.6574	15.0178	22.5892	46.5732	12.3173	8.61145	22.2737	18.6419	14.7251	13.0865	23.4318	13.2583	10.8056	11.7451	6.21437	24.4743
Gm37730	1	1	1	4.55635	1	1	1	1	1	1	1	1	128.756	95.7665	110.504	83.6315	38.5464	27.0418	3.82932	1	15.1825	1	1	2.90839	1.89727	1	1	1	1	2.51447
Tcf7l2	1077.3	1156.31	1301.52	2491.15	2229.91	1864.58	37.0546	51.9948	48.5964	165.94	134.792	194.284	264.649	309.755	274.76	361.775	234.727	180.688	132.563	170.989	131.006	165.485	161.367	95.7834	115.851	130.938	87.6161	159.697	151.472	201.667
Rps29	183.423	154.187	131.052	233.585	228.161	300.753	286.992	267.909	286.025	220.159	331.451	364.06	75.8632	71.3106	66.0181	196.512	143.676	136.417	513.106	790.054	459.567	203.882	158.478	108.506	81.7543	83.5394	135.01	103.492	104.543	98.6832
Zbtb11	90.8084	123.247	66.6013	154.634	170.968	113.59	93.2753	60.1323	87.3376	99.1651	158.166	113.314	284.992	347.458	293.011	144.129	77.0315	98.6568	23.6345	31.4458	74.2761	114.116	144.753	122.501	251.338	271.5	178.318	158.87	140.298	107.013
Gm43860	15.0326	21.3746	61.9977	5.26762	5.02767	11.9666	1	4.79749	1	2.71218	1	1.87065	2.62746	5.07598	2.14067	6.16447	10.3866	25.7397	1	1	1	1.51888	9.6685	1.63613	1.89727	3.45166	1	5.13273	1	1
Gm15371	1	1	1	2.42254	1.80553	1.7311	1.61109	1.5425	1	2.14145	1.80598	2.7413	14.0197	9.15196	8.98468	4.6889	1	1	10.9026	8.61145	1	9.30209	7.50137	9.26969	19.8427	7.53777	8.3542	6.78582	9.19401	7.81511
Retnlg	1	1	1	1	1	1	1	1	1	1	1	1	1	1	1	1	1	1	1	1	1	1	1	1	1	1	9.17133	32.4087	1	7.05787
Gm14830	12.226	17.6015	12.509	10.9578	7.44427	16.3532	20.555	21.0724	27.012	23.2584	23.5674	20.1543	10.7648	9.15196	3.28134	6.90225	5.69331	3.60418	17.9759	13.6857	8.09124	19.6797	11.8356	9.26969	9.07543	9.98944	5.9028	7.61237	11.4287	12.3585
Rccd1	26.2586	34.9576	40.1306	72.1269	125.052	72.6482	13.2219	11.85	12.6224	10.7024	19.5375	11.4478	56.3337	28.5129	55.7521	47.4802	97.6821	64.8024	37.7811	33.9829	27.0012	28.5007	45.7872	20.0839	31.5072	13.2583	14.8913	13.3982	27.8168	30.5321
Palb2	19.2423	16.0923	48.1869	136.141	243.466	190.356	30.9436	28.1249	33.0999	32.39	18.7315	38.4379	81.5593	68.2536	79.7061	49.6935	25.4052	8.81254	40.6104	39.0572	19.91	39.3972	69.6256	66.5214	88.9325	85.991	86.7989	82.0015	103.053	81.2668
Ivd	153.955	193.427	196.653	825.361	889.504	633.405	223.438	242.412	252.818	212.74	315.331	289.185	176.766	203.78	217.727	255.534	252.561	284.856	350.421	406.944	386.291	233.977	303.675	242.73	195.708	225.736	356.453	320.047	342.169	331.911
Dusp5	165.181	68.1607	157.522	19.493	12.2775	20.0087	21.1661	18.3599	12.0689	2.14145	1	2.7413	1	1	1	2.47556	1.93866	1	1	1	17.5462	7.74545	1	2.27226	1	3.45166	1	5.13273	2.48982	4.78617
Coq3	95.0182	98.3452	109.185	83.5072	95.2475	65.3372	61.4984	54.1648	64.0929	55.2191	45.3288	67.1693	41.6865	43.7978	37.5014	83.6315	30.0985	10.1146	84.4649	107.56	69.5486	30.5762	20.5041	18.1755	14.4591	16.5272	24.6969	8.43891	15.8982	16.1447
Praf2	72.5661	68.1607	81.563	20.2043	33.2214	36.8241	63.9428	68.8123	53.5774	48.9411	55.0005	47.1444	14.0197	11.1899	19.2507	38.6268	39.4851	45.2711	109.929	160.84	171.19	23.8307	40.0082	21.9923	17.1509	16.5272	17.3427	32.4087	18.1329	20.6881
Mrpl53	9.41954	2.50923	13.6599	9.53523	19.5273	11.2355	5.27766	5.88248	3.76723	7.278	9.86576	2.7413	5.06865	1	7.84401	8.37781	23.5279	11.4167	26.4639	64.4287	41.1837	3.5944	6.05662	4.81678	4.58908	1.81722	8.3542	7.61237	1	1
Gm44280	41.6944	50.8045	41.2815	10.9578	5.8332	15.6221	4.05547	3.71249	3.76723	3.85364	5.02989	10.5771	14.8334	1	4.42201	7.64003	10.3866	20.5314	1	6.0743	8.09124	3.5944	1	12.4503	4.58908	1.81722	4.26853	12.5716	16.6431	1.75723
Rap1gap2	1	1	1	114.803	146.802	94.5813	123.219	123.062	53.0239	156.808	118.673	158.587	97.8339	148.754	120.77	72.5647	75.1542	93.4484	83.0502	61.8916	157.007	116.71	63.1242	99.6002	88.9325	66.3777	81.8962	125.808	100.073	178.193
Vis1	1	1	1	9.53523	13.8885	8.31104	1.61109	1.5425	1	10.1316	5.02989	7.09454	30.2943	19.3419	23.8134	17.2312	40.4238	40.0627	3.82932	1	1	13.4531	12.558	22.6284	30.6099	31.2372	18.1598	15.0513	33.7761	32.0466
Cs	1945.91	1677.75	1287.71	904.312	783.173	1199.28	1770.12	1657.79	1687.9	1218.36	1093.91	1055.36	494.121	485.022	501.753	812.559	597.05	809.598	323.542	282.624	469.022	771.537	552.894	659.395	673.953	623.723	703.734	636.614	588.734	610.573
Nme4	2.40326	4.77307	5.6036	108.402	127.469	63.1438	13.833	5.88248	8.74825	104.872	154.136	95.03	3.44119	17.3039	16.9694	55.5958	45.1171	40.0627	131.149	335.904	310.651	43.5482	94.1863	77.3356	49.4526	56.5711	76.9934	67.1237	64.3174	49.463
Cd99l2	45.9042	70.4245	47.036	198.733	179.829	161.112	19.3328	12.935	7.64135	90.0334	109.807	102.866	79.9319	113.089	87.6908	144.867	193.426	102.563	51.9277	89.8002	123.915	91.8041	183.761	185.478	134.693	213.478	175.866	143.992	142.533	125.186
Spop	1510.9	1122.36	2131.32	1047.28	1131.97	1433.23	2143.5	1956.71	1568.91	1433.52	1554.12	1511.57	446.111	510.497	499.472	717.385	1104.87	922.88	1252.97	896.614	1095.41	977.533	997.877	767.537	803.16	850.91	845.915	1024.26	960.445	933.155
Tpr	899.084	1056.71	541.923	1486.84	752.563	576.379	1349.08	1394.68	1479.81	1081.39	784.41	721.897	734.171	655.194	524.567	296.85	303.249	409.856	622.035	1404.04	1438.16	1107.25	682.199	740.82	947.62	1010.27	883.503	864.741	1028.98	948.3
Setdb1	110.454	110.419	101.128	211.536	370.74	164.036	149.496	198.469	181.423	153.384	108.195	155.975	363.924	374.971	439.017	313.819	260.07	240.585	118.417	209.046	145.188	494.974	519.665	452.653	379.648	435.762	497.817	427.498	439.007	441.71
Sys1	861.196	940.495	1263.54	611.269	243.466	21.4709	624.317	467.549	577.137	539.766	552.289	92.4181	147.472	96.7855	153.85	51.1691	251.623	639.024	173.588	1634.92	1185.24	297.8	188.817	116.14	135.591	153.82	165.244	231.606	211.81	121.4
Dguok	786.823	740.522	909.061	1047.28	859.699	949.242	611.484	529.936	573.817	741.233	1035.07	665.305	268.717	239.445	287.308	615.571	760.377	1093.45	1482.15	1683.13	1452.34	380.302	575.288	364.23	273.77	288.662	358.087	345.67	390.588	381.131
Bod1l	82.3888	50.8045	58.545	123.338	117.802	88.7325	64.5539	126.86	81.2497	113.433	71.1201	116.796	439.601	500.307	425.329	104.289	72.3382	106.469	100.026	163.378	138.097	321.668	232.16	327.971	318.634	435.762	292.716	370.466	383.139	417.479
Cby1	38.8879	72.6883	73.5067	39.4085	46.1099	66.7994	77.3868	79.6623	88.9979	118.57	127.539	109.831	12.3922	22.3989	32.9387	51.9069	70.4609	55.6878	187.735	82.1888	227.92	55.4824	53.011	37.8956	39.5826	36.9577	22.2455	33.2353	41.9701	19.9309
Gm17875	1	1	1	1	1	1	1	2.085	1.55345	1	1	1	5.06865	8.13296	11.266	1	1	1	1	1	1	1	1.72237	1	1.89727	1	1	1.82655	1	1
AC154669.1	1	1	1	1	1	1	1.61109	6.42498	1	1	1	1	9.95104	10.171	10.1253	5.42669	1.93866	2.30209	2.41466	1	1	1	7.50137	3.54452	2.79454	4.26889	10.8056	2.65309	1	7.05787
Gm13665	1	1	3.3018	1.71127	3.4166	5.38662	1	2.085	2.66034	1	1	1.87065	23.7845	13.2279	5.56267	1.73778	3.81598	2.30209	1	1	5.72749	5.66992	11.1132	4.81678	9.9727	6.72055	3.4514	5.95928	1.74491	13.873
Lgr4	2.40326	1.75461	2.1509	18.7817	9.05534	3.92442	1	1.5425	3.76723	12.4145	13.8956	14.9304	8.32358	10.171	12.4067	3.21334	17.8959	11.4167	5.24398	41.5944	3.36375	16.5664	10.3909	23.9007	32.4045	9.98944	9.17133	25.7964	18.8778	9.32957
Prrt1	36.0814	23.6384	60.8468	3.84508	1	9.77325	1	1	1	1	1	1	1	1	1	1	1	1	1	1	8.09124	1.51888	1	1	1	1	1	1.82655	1	1
0610037L13Rik	229.731	232.667	368.137	266.303	382.823	331.459	219.161	171.887	185.298	322.319	320.167	304.856	585.259	555.333	484.643	825.101	1124.58	961.943	416.91	467.836	502.114	299.356	409.864	277.717	281.846	293.565	351.55	328.312	319.822	377.345
Axl	7178.65	6695.18	5381.46	17628.4	18544.4	14403	1539.13	1186.36	1149.4	304.056	222.644	258.712	1021.42	1128.01	1150.79	51.9069	61.0743	43.969	1339.27	1244.2	1149.78	1513.54	2001.26	2532.8	3323.59	2479.63	2805.4	4286.64	4095.77	4241.51
Cxcl14	40.2912	40.9945	44.7342	1	1	1	27.2771	14.5625	17.0499	20.9754	24.3734	12.3184	1	3.03799	1	1	1	1	143.881	252.178	265.74	17.6042	24.8384	19.4478	31.5072	14.8928	24.6969	42.3273	37.5006	41.1334
Ms4a7	16.4358	13.8284	18.2635	170.282	170.968	182.314	1	1	1	2.14145	7.44782	1	1.81373	4.05698	1	3.95112	1	1	1568.44	2345.33	2475.84	753.896	806.448	1055.7	1354.08	1345.33	1489	833.332	996.945	890.75
Comtd1	353.217	288.508	600.619	45.81	72.6925	99.699	118.33	100.277	94.5324	38.0973	56.6125	35.8259	105.158	110.032	143.584	257.01	345.489	468.45	177.832	264.864	365.017	30.5762	24.116	22.6284	28.8154	27.1511	27.9654	39.8477	18.1329	44.9196
Elf4	159.568	268.133	160.975	124.761	160.496	131.868	156.218	263.027	277.17	90.0334	89.6576	90.6768	236.168	201.742	216.586	138.227	176.53	166.365	193.394	188.749	161.735	478.37	232.882	226.19	255.825	231.456	319.682	335.751	418.895	365.987
Acad11	89.4051	55.3322	89.6194	87.0636	58.1929	74.1104	94.4975	106.245	80.1428	86.0383	60.6424	104.607	97.8339	117.165	116.208	99.1249	78.9089	67.4066	30.7078	1	15.1825	51.3314	58.0676	59.524	96.1107	62.2916	31.2339	43.1538	100.073	116.1
Kdm2b	66.953	52.3138	55.0923	166.014	131.496	84.3459	247.882	251.092	349.118	52.3654	69.5081	34.0846	292.316	335.23	305.558	380.957	324.838	474.961	90.1235	89.8002	48.2749	159.259	214.101	239.549	249.544	244.532	276.374	302.689	265.443	292.535
Wwp1	62.7433	45.5222	72.3558	631.896	298.242	82.1525	95.7197	82.3747	123.312	161.945	116.255	54.1095	124.687	101.88	120.77	19.4445	36.6691	53.0836	405.592	916.911	743.216	1337.12	2142.84	2227.46	2208.29	2581.79	1703.9	1355.71	1487.84	1535.91
Gm16982	2.40326	1	3.3018	8.82396	28.3882	9.04214	7.11095	13.4775	8.74825	3.85364	5.83587	8.83583	27.0394	22.3989	13.5474	20.1823	4.75464	2.30209	8.07329	3.53715	5.72749	80.9076	55.9005	42.3485	47.6581	51.6677	54.9308	50.5928	27.0719	35.0755
Zfp62	65.5498	124.757	80.4121	166.014	274.882	304.408	175.162	151.815	163.713	223.013	217.808	228.239	666.632	734.676	725.324	447.357	192.487	232.772	64.6596	54.2801	109.732	304.545	237.939	359.141	499.882	651.508	315.596	378.731	357.067	341.755
Gm12231	10.8228	4.01846	4.4527	6.69016	4.22214	4.65552	7.11095	9.67997	13.1758	4.42436	6.64184	7.09454	1.81373	2.01899	3.28134	3.21334	5.69331	1	2.41466	8.61145	1	4.63216	4.61187	4.18065	2.79454	5.90333	3.4514	2.65309	2.48982	1
Slk	104.841	65.1422	116.09	30.8733	49.332	48.5218	131.163	226.137	113.903	84.8969	50.1646	172.518	136.079	111.051	181.226	37.1513	31.9758	19.2293	81.6355	92.3374	81.3673	258.365	175.815	209.015	333.887	324.62	307.425	163.83	182.758	247.101
Serpini1	1	1	1	1	3.4166	6.84883	10.7775	1.5425	5.42757	1	3.41793	4.48259	3.44119	1	6.70334	3.21334	2.87732	1	5.24398	1	1	6.70768	11.8356	6.72517	6.38362	1.81722	1	5.13273	4.72455	5.5434
Gm16712	1	2.50923	1	29.4508	38.8601	16.3532	9.55533	14.5625	3.76723	4.42436	6.64184	8.83583	22.157	28.5129	36.3607	26.8223	78.9089	32.2502	30.7078	21.2972	36.4562	46.6615	45.0649	27.0813	39.5826	26.3339	17.3427	19.184	32.2862	23.717
Gm43051	2.40326	3.26384	4.4527	17.3592	23.5549	22.202	14.4441	19.9874	17.6034	11.2731	7.44782	25.3782	280.923	275.11	186.929	45.2669	26.3438	33.5523	8.07329	16.2229	22.2737	51.8503	37.1187	59.524	114.953	133.39	83.5304	120.023	66.5521	86.5674
Tmem55a	66.953	69.6699	93.0721	100.578	102.497	103.355	203.272	185.992	206.882	249.837	235.54	302.244	134.452	89.6525	119.63	93.2226	88.2955	70.0108	101.441	84.7259	34.0924	127.088	141.141	152.399	202.886	186.509	107.227	120.849	135.084	99.4404
Zfp367	37.4847	95.3268	103.43	104.845	84.7755	85.8081	95.7197	61.7598	78.4825	91.7456	119.479	108.96	48.1964	26.4749	18.11	42.3157	20.7119	47.8753	27.8785	56.8173	31.7287	64.3034	72.5151	58.8879	123.029	133.39	52.4794	48.9397	59.103	20.6881
Susd3	1	1	1	33.0071	46.1099	65.3372	865.088	736.628	877.659	353.709	351.6	312.692	1274.49	1197.3	1300.22	2246.07	2561.67	2670.29	1741.03	2210.86	2192.19	692.149	651.86	549.98	525.006	381.008	498.634	645.706	650.562	604.516
Foxp4	22.0488	6.2823	9.0563	3.84508	4.22214	3.92442	8.33314	9.13747	14.2827	8.41945	14.7016	7.09454	3.44119	2.01899	1	8.37781	1	6.20836	15.1466	16.2229	22.2737	8.78321	6.05662	4.81678	2.79454	8.35499	10.8056	6.78582	6.95928	16.9019
Abi3	118.874	64.3876	96.5248	677.417	610.789	597.581	15.0552	15.6475	16.4965	719.545	758.619	641.797	817.986	856.955	862.205	1589.44	1508.49	1447.62	322.127	386.647	261.012	184.165	7.50137	9.90583	30.6099	23.8822	45.9423	110.104	64.3174	72.18
Hhex	778.404	775.989	2191.16	507.424	351.407	145.759	211.217	133.37	173.675	331.451	555.513	261.324	433.091	457.51	397.953	653.198	1938.4	2241.9	923.357	1117.35	2170.92	137.466	263.944	193.747	205.578	151.369	152.987	194.412	254.27	156.99
Cd40	1	1	3.3018	36.5635	4.22214	45.5973	151.94	130.115	149.877	448.45	345.153	376.249	2.62746	10.171	3.28134	1	1	1	266.956	432.315	303.559	377.707	248.052	212.195	175.968	130.121	154.621	221.688	276.617	192.58
Cd82	699.821	627.33	906.759	9053.33	9482.13	7834.05	87.7755	67.1848	64.6463	212.169	276.644	182.095	669.887	672.517	696.808	1523.78	1844.53	2071.32	1073.31	977.803	1107.23	444.643	433.702	428.48	303.38	273.135	471.669	450.641	474.763	488.659
Gm45137	1	1	1	1.71127	2.61107	4.65552	2.22219	1	1	3.28291	1	1.87065	36.8041	50.9307	22.6727	3.21334	1	3.60418	1	1	5.72749	6.70768	7.50137	17.5394	10.87	27.9683	12.4399	16.7044	9.19401	8.57234
2020-03-03	12.226	24.393	18.2635	129.74	82.3589	88.7325	5.88876	8.05248	2.66034	12.4145	9.86576	13.1891	22.157	33.6078	21.532	14.2801	4.75464	4.90627	44.8544	31.4458	15.1825	20.7175	33.5069	24.5368	27.0208	45.13	58.1993	23.3167	24.8371	38.1045
Tspan15	2.40326	1	1	656.079	321.602	151.607	1	2.085	3.21378	1	1	1	5.88238	1	4.42201	1	1.93866	1	1	1	1	1.51888	3.16712	2.90839	1	1.81722	1	1	1	1
Mettl14	222.714	212.292	179.39	102	63.0261	63.1438	68.2204	62.8448	81.2497	111.15	109.001	82.8409	75.8632	96.7855	85.4095	135.276	110.823	119.49	53.3424	36.5201	19.91	69.4922	108.634	46.8014	82.6516	92.5288	68.822	71.2564	94.1138	85.8102
Lipt2	45.9042	253.041	436.04	1.71127	1.80553	1	9.55533	25.4124	136.594	6.70727	1.80598	1.87065	38.4316	39.7218	20.3914	3.95112	1	25.7397	1	33.9829	10.455	25.9063	2.44475	33.4426	28.8154	21.4305	21.4283	74.5626	57.6132	26.746
Gm44530	1	1	1	1	1	1	1	1	1	1	1	1.87065	3.44119	2.01899	13.5474	1.73778	1	1	1	1	1	3.5944	1.72237	8.63356	2.79454	7.53777	6.71993	5.13273	1	1
Urb1	131.503	87.026	76.9594	170.993	250.715	201.323	35.2213	27.0399	19.2637	67.7751	65.4782	54.1095	112.481	124.298	97.9568	202.414	154.94	146.834	105.685	46.6687	48.2749	120.861	167.146	100.872	122.131	96.6149	127.656	119.196	123.165	169.863
D17H6S53E	232.537	188.144	394.608	214.381	195.134	126.019	93.2753	99.7347	100.62	115.145	163.002	98.5126	57.1474	71.3106	62.5961	128.636	199.057	278.345	224.516	214.121	187.736	128.645	107.911	51.8904	44.069	21.4305	54.1136	53.8989	36.0108	71.4228
Cdca7l	187.633	244.74	272.613	114.803	92.8309	207.902	66.9982	37.3474	49.1498	218.447	395.929	189.06	5.06865	3.03799	13.5474	1.73778	1.93866	7.51045	25.0492	21.2972	1	25.9063	36.3964	47.4375	41.3772	36.9577	32.051	55.552	21.1126	25.2315
Zfp959	17.8391	11.5646	3.3018	46.5212	34.0269	15.6221	65.776	70.4398	79.5893	59.7849	55.0005	47.1444	74.2358	79.4626	66.0181	39.3646	39.4851	54.3857	19.3906	33.9829	27.0012	50.8125	79.7388	48.0736	67.398	56.5711	62.285	24.1433	71.0216	55.5208
Gm37289	1	1	1	3.13381	1	10.5044	3.44438	2.085	3.76723	2.71218	5.83587	9.70648	14.0197	6.09497	15.8287	6.16447	1	1	1	13.6857	15.1825	7.74545	6.779	2.27226	11.7672	4.26889	1.81713	4.30618	3.23473	7.81511
Gm45449	1	1	1	1.71127	1	1	1.61109	2.085	1	1.57073	1	1	5.88238	4.05698	10.1253	1	3.81598	1	9.48795	18.76	5.72749	7.22657	30.6174	17.5394	18.0481	14.0755	14.8913	8.43891	21.1126	21.4453
Hmgb3	6.61302	8.54614	1	3.13381	2.61107	16.3532	11.9997	4.79749	10.4086	11.8438	5.02989	13.1891	1.81373	3.03799	2.14067	1	1.93866	1	10.9026	6.0743	5.72749	4.11328	1	11.1781	9.07543	11.6239	7.53706	1.82655	3.97964	2.51447
Tgtp2	1	1	1	52.9227	41.2767	30.2442	5.27766	6.96748	1.55345	4.42436	1	2.7413	3.44119	1	1	1.73778	1.93866	2.30209	40.6104	54.2801	45.9112	6.1888	11.8356	10.542	61.1171	68.8294	44.308	76.2157	77.7258	50.2202
Ube2c	298.49	302.846	498.189	47.2325	15.4996	346.812	178.217	71.5248	217.397	146.535	112.225	256.971	1.81373	13.2279	16.9694	1	3.81598	1	49.0984	31.4458	166.462	76.2377	14.7251	60.7963	41.3772	159.541	88.4332	29.9291	22.6024	13.1157
Tmem192	698.418	846.922	1341.8	358.768	156.468	36.093	283.937	274.962	317.571	246.413	141.24	106.348	59.5886	32.5888	40.9234	71.827	149.308	347.356	470.667	736.773	745.58	288.979	158.478	113.595	41.3772	74.5499	72.9077	96.0528	141.788	158.505
Gm37621	1	1	1	3.84508	4.22214	1.7311	1	1.5425	1	4.99509	1	2.7413	18.9021	24.4369	15.8287	3.95112	2.87732	3.60418	8.07329	3.53715	1	4.63216	7.50137	5.45291	22.5345	13.2583	7.53706	5.13273	7.70419	22.2026
Gm23582	1	2.50923	1	1	1	3.19331	1	2.085	2.10689	2.71218	1	1	7.50984	19.3419	15.8287	2.47556	1.93866	1	1	11.1486	1	8.26433	9.6685	4.18065	5.48635	4.26889	10.8056	10.092	4.72455	10.0868
Snx18	58.5335	31.9392	52.7905	146.81	164.523	112.859	14.4441	18.3599	15.3896	52.9362	59.0304	33.214	773.23	495.212	590.726	350.708	382.096	353.867	214.613	138.006	107.369	163.41	136.084	110.414	200.194	233.091	148.901	281.199	270.658	232.714
Ndufs2	2459.5	2350.87	3020.96	1166.77	1022.42	1281.89	1405.91	1074.6	1380.74	1107.07	1467.88	1131.1	415.189	525.782	465.252	924.702	1329.21	1296.58	1749.52	2266.67	1674.53	621.581	533.39	590.057	584.226	536.28	690.66	699.431	552.234	587.099
Slc7a7	183.423	163.997	154.07	757.791	983.751	864.434	48.6654	81.8322	46.3826	187.628	87.2396	197.767	668.259	603.226	626.086	903.306	849.55	727.566	523.009	549.024	341.379	287.941	356.408	261.177	235.188	180.789	276.374	331.618	313.862	283.448
Apcdd1	3.80651	2.50923	3.3018	1	1	1	1	1	1	9.56091	5.02989	11.4478	1	1	1	1	1	1	1	1	1	1	1	1.63613	1	1	1	1	1	1
Troap	40.2912	32.6938	53.9414	1	1	24.3953	22.3883	5.33999	18.1568	12.9853	13.8956	23.6369	1	5.07598	14.688	1	1.93866	1	10.9026	13.6857	1	23.3119	14.7251	19.4478	20.7399	34.5061	33.6853	9.26546	3.97964	5.5434
Morn1	34.6781	26.6569	45.8851	47.2325	57.3874	95.3124	13.2219	11.3075	5.42757	29.5364	45.3288	34.9553	49.8238	63.1587	31.798	57.8091	37.6078	60.8962	71.7329	28.9086	17.5462	15.0098	28.4502	12.4503	19.8427	28.7855	16.5255	21.6636	11.4287	38.8617
Anxa3	407.944	420.565	327.856	381.529	231.383	286.862	1572.12	1461.95	1842.87	3147.99	3051.63	3066.55	3437.38	3468.64	3673.95	2997.13	3398.95	3607.79	2553.04	3304.37	3418.98	738.329	693.035	1127.59	1295.76	1150.83	1132.73	960.62	1220.42	1005.09
Gm37063	1	1	1	1	1	1	1	1	1	1	1.80598	2.7413	29.4806	9.15196	26.0947	3.21334	1	1	2.41466	3.53715	3.36375	2.55664	9.6685	8.63356	27.0208	18.1617	12.4399	9.26546	7.70419	11.6013
Synj2	320.942	292.281	376.194	15.9367	2.61107	23.6642	107.942	171.887	110.582	145.394	172.673	162.07	171.883	202.761	103.66	54.858	20.7119	23.1355	53.3424	66.9659	62.4574	71.5677	79.7388	106.598	154.433	185.692	147.267	74.5626	71.7665	63.8504
Hjurp	492.14	534.512	515.453	815.403	1040.14	701.398	322.436	217.457	287.685	346.29	433.004	452.866	501.444	632.777	615.82	515.233	585.786	501.003	81.6355	94.8745	43.5474	404.17	427.923	525.171	590.507	774.909	467.583	363.027	363.026	254.673
Fbxo10	36.0814	13.8284	24.018	39.4085	21.9439	30.9753	40.1101	63.3873	34.7602	42.6631	103.359	38.4379	68.5396	100.861	101.379	46.0046	57.3197	208.032	15.1466	26.3715	64.8211	62.7468	64.569	65.8853	88.9325	97.4321	62.285	85.3077	126.89	117.614
Zfp703	530.028	411.51	520.056	273.416	253.132	120.17	98.7752	91.5972	101.174	31.2485	50.9706	27.1194	41.6865	40.7408	43.2047	73.3025	128.658	148.136	132.563	193.823	95.5498	47.1804	63.1242	23.2646	29.7127	23.065	15.7084	32.4087	47.1844	52.4919
Tlk2	22.0488	24.393	13.6599	33.7184	51.7486	19.2776	27.2771	34.6349	25.3516	34.6729	27.5973	36.6966	112.481	56.0257	78.5655	67.4003	38.5464	28.3439	19.3906	54.2801	31.7287	100.106	52.2886	54.435	94.3161	96.6149	76.1762	66.2971	74.0012	59.307
Tomm6os	15.0326	12.3192	14.8108	13.8028	4.22214	4.65552	2.22219	2.62749	3.76723	1.57073	2.61196	6.22389	5.06865	4.05698	3.28134	12.8045	13.2026	8.81254	16.5612	3.53715	5.72749	6.1888	6.779	4.81678	1.89727	4.26889	4.26853	1	2.48982	2.51447
Rcn3	55.727	54.5776	89.6194	210.824	102.497	172.809	26.0549	12.935	51.917	69.4872	42.1049	62.816	3.44119	6.09497	12.4067	12.0667	7.57063	15.323	374.47	726.625	417.019	92.8418	138.974	125.682	33.3017	32.0544	29.5996	71.2564	97.8384	82.024
Fxyd4	12.226	22.1292	6.7545	28.7395	29.9992	20.0087	2.22219	19.4449	12.6224	11.8438	11.4777	7.09454	5.88238	2.01899	18.11	21.6579	2.87732	4.90627	5.24398	8.61145	5.72749	15.0098	8.94612	1.63613	5.48635	2.63444	5.9028	15.8778	2.48982	5.5434
Gm37174	6.61302	2.50923	2.1509	28.0282	5.8332	6.11773	1	3.71249	1	7.278	8.2538	1	31.9218	19.3419	15.8287	14.2801	25.4052	16.6251	23.6345	8.61145	10.455	10.8587	9.6685	2.27226	20.7399	5.08611	21.4283	9.26546	5.46946	7.81511
Ap2b1	285.861	260.587	226.577	157.479	305.492	276.626	393.934	469.719	273.295	228.72	145.27	196.896	372.875	343.382	343.201	300.539	179.346	115.584	102.855	130.395	83.7311	437.897	453.929	681.659	505.266	519.936	631.009	648.185	639.388	622.689
AC160405.2	1	1	1	2.42254	10.6664	5.38662	1	1	1	2.71218	1	8.83583	8.32358	13.2279	12.4067	1.73778	2.87732	10.1146	1	1	15.1825	1	2.44475	5.45291	1.89727	5.08611	1.81713	3.47964	1	1
Spata2l	217.101	221.347	340.516	175.261	310.325	71.186	154.385	129.03	116.67	76.336	132.374	54.9802	53.0788	98.8235	83.1281	168.476	307.942	377.304	107.099	92.3374	145.188	82.4642	59.5124	55.7072	44.9662	44.3127	56.565	44.8069	50.1641	66.1221
Pkia	1	1	1	1	1	1	1	1	1.55345	1	1.80598	1	1	1	1	1	1	1	1	3.53715	1	4.11328	7.50137	11.1781	13.5618	22.2478	8.3542	17.5309	27.0719	5.5434
Wnt2	1	1	1	1	1	1	1	1	1	4210.11	3861.63	2952.5	1	1	1	1	1	1	1	6.0743	1	1	1	1.63613	1	1	1	1	2.48982	1
Gpr137c	3.80651	1.75461	1	1.71127	1	1	2.22219	1	1.55345	1	1	1	15.6472	18.3229	10.1253	1	1	3.60418	1	1	1	1	1	1.63613	10.87	4.26889	4.26853	3.47964	3.23473	6.30064
Psd4	278.845	279.453	292.178	42.2536	74.3036	181.583	398.212	453.986	294.326	40.9509	31.6272	87.1942	336.257	321.983	295.292	350.708	282.598	426.784	327.786	178.6	249.193	386.528	416.365	386.495	473.861	345.867	531.319	444.029	392.823	453.069
Gls	62.7433	31.9392	91.9212	52.9227	103.303	59.4883	44.9988	44.3999	41.955	36.9558	28.4032	26.2488	244.305	237.407	235.978	36.4135	47.9331	71.3129	44.8544	66.9659	90.8223	115.673	92.0192	112.323	184.043	195.499	128.473	100.186	103.798	92.6253
Kctd10	419.17	332.276	318.649	192.331	191.106	335.846	512.486	457.784	500.208	470.708	616.767	471.15	79.9319	91.6905	78.5655	89.5337	147.431	123.397	67.4889	39.0572	55.3661	162.891	137.529	169.575	191.221	240.446	197.929	155.564	219.259	178.95
Heatr5b	38.8879	33.4484	40.1306	92.7537	92.0253	115.052	56.6096	58.5048	48.0429	69.4872	44.5228	58.4628	118.177	197.666	120.77	74.0403	60.1356	54.3857	19.3906	28.9086	27.0012	80.9076	94.9087	103.417	158.92	161.175	126.021	137.38	90.3892	58.5498
Ggct	138.519	136.076	109.185	152.5	130.691	102.623	38.2768	24.3274	35.8671	128.843	173.479	164.682	22.9707	28.5129	12.4067	15.7556	33.8531	8.81254	30.7078	36.5201	36.4562	49.7748	7.50137	15.631	4.58908	10.8067	7.53706	15.0513	12.9186	8.57234
Mir467f	1	1	1	1	2.61107	3.19331	2.83328	5.33999	1	2.71218	4.22391	2.7413	12.3922	15.2659	8.98468	3.21334	2.87732	2.30209	1	1	1	7.74545	8.94612	4.18065	7.28089	9.98944	5.08566	7.61237	4.72455	5.5434
Ppef2	20.6456	7.03691	3.3018	3.84508	7.44427	13.4288	5.88876	10.2225	12.0689	3.28291	1.80598	1	3.44119	1	3.28134	1	1	2.30209	10.9026	1	1	4.11328	3.8895	6.08904	3.69181	3.45166	8.3542	7.61237	2.48982	2.51447
Icosl	62.7433	42.5038	55.0923	46.5212	59.804	90.9258	59.054	94.8522	54.1308	18.1218	29.2092	20.1543	224.776	298.546	233.696	217.908	195.303	226.262	121.246	140.543	76.6399	204.401	312.343	344.51	280.051	327.071	337.659	491.968	474.018	492.445
Jtb	840.147	804.664	752.538	1099.91	789.618	939.738	817.423	711.673	757.007	554.035	635.305	517.294	319.169	388.218	326.09	470.966	583.909	601.264	820.087	1294.95	1343.61	352.282	317.4	347.691	241.468	280.49	300.888	327.486	286.301	343.27
Phf8	79.5823	47.7861	64.2995	57.1903	102.497	164.767	195.939	178.939	151.537	149.96	88.8516	199.508	215.011	176.267	159.553	132.325	94.8661	28.3439	53.3424	31.4458	53.0024	227.232	181.594	257.997	306.969	265.78	289.448	275.413	247.565	349.328
Ppp1r16a	326.555	276.434	507.396	168.86	103.303	179.389	145.218	118.18	164.267	104.872	142.852	80.229	66.9122	71.3106	56.8928	209.054	309.819	649.441	88.7088	158.303	121.551	77.7943	64.569	60.7963	83.5489	54.1194	41.8566	72.083	68.0419	65.3649
Fech	304.103	396.418	414.173	797.622	551.18	472.562	439.766	387.259	380.111	544.903	655.454	578.24	293.129	285.299	355.748	248.157	437.477	429.388	170.759	170.989	149.916	245.393	240.106	242.73	315.045	292.748	237.151	302.689	205.105	265.275
Pou2f2	1	4.77307	1	737.164	672.815	563.219	16.2774	30.2949	24.2447	62.6385	79.1798	64.5573	228.845	236.388	224.571	297.588	438.416	438.502	381.543	409.481	405.2	141.098	178.704	112.959	119.44	105.604	165.244	128.288	141.788	143.36
Gm43761	3.80651	6.2823	4.4527	1	1	5.38662	1.61109	1	1	1	1	1	34.363	8.13296	23.8134	8.37781	5.69331	1	9.48795	8.61145	8.09124	9.82097	4.61187	7.3613	5.48635	11.6239	5.08566	8.43891	7.70419	12.3585
D630039A03Rik	68.3563	115.701	105.732	1	1	1	1	1	1	1	1	1	3.44119	1	1	1	1	1	1	1	1	1	1	2.90839	1	1	1	1	1	1
Rnf6	253.586	269.643	137.957	340.987	364.296	246.651	370.101	346.571	343.583	409.07	520.856	397.145	385.895	335.23	303.277	326.361	250.684	146.834	180.662	69.503	119.187	279.12	328.958	371.228	391.313	372.019	298.436	307.649	348.873	368.258
Ddost	5042.9	4678.85	9492.48	2573.66	2471.57	2443.62	4779.76	4134.29	4586.3	8256	11934.3	8030.12	1329.82	1167.75	1384.63	3768.11	6852.29	6969.79	5358.31	5975.99	7096.96	1286.79	1570.72	1525.17	1111.82	1167.18	1252.85	1341.66	1265.11	1201.97
Mcrip1	2049.75	1718.5	2544.49	902.178	547.957	507.655	825.367	675.325	948.5	947.265	870.65	545.155	359.855	308.736	353.467	730.665	1454.05	1967.16	1835.81	2987.23	3820.81	665.167	500.883	320.337	300.688	361.395	363.807	434.11	483.702	382.646
Gm28809	5.20977	4.01846	5.6036	1	1	1	1	2.62749	1	7.84872	5.83587	7.96519	16.4609	30.5508	19.2507	1	1.93866	1	3.82932	1	1	1.51888	1.72237	2.27226	1.89727	3.45166	1	1	3.23473	1
Slc14a1	1	1	1	140.409	116.997	162.574	31.5547	18.9024	17.0499	10.7024	4.22391	2.7413	9.95104	19.3419	16.9694	12.0667	21.6505	10.1146	57.5863	66.9659	67.1849	165.485	401.196	426.571	252.236	205.305	229.797	207.636	180.523	241.8
Nadk	2425.83	2165.23	2373.01	1387.98	1516.21	1764.42	3124.31	2704.27	2668.61	1984.85	2024.81	2155.85	547.827	550.238	598.71	828.79	905.869	955.432	641.84	549.024	435.929	1484.48	966.815	1184.84	1119.9	1288.12	1143.35	1209.41	1140.71	1029.32
Recql5os1	3.80651	1	2.1509	3.13381	4.22214	3.19331	1.61109	4.79749	2.66034	1.57073	2.61196	3.61194	21.3433	16.2849	10.1253	4.6889	2.87732	2.30209	1	1	3.36375	7.74545	3.8895	4.81678	14.4591	5.08611	3.4514	2.65309	3.97964	4.78617
6430573P05Rik	1	1	1	21.6268	3.4166	11.9666	2.83328	2.62749	5.98102	3.85364	3.41793	2.7413	27.0394	25.4559	15.8287	3.21334	3.81598	1	1	8.61145	5.72749	14.4909	3.8895	8.63356	4.58908	3.45166	1.81713	6.78582	6.95928	1.75723
CT009530.1	3.80651	1	3.3018	4.55635	1	1	2.83328	15.105	8.1948	8.41945	1	6.22389	440.415	449.358	433.313	93.2226	45.1171	63.5003	10.9026	11.1486	22.2737	53.9258	71.7927	63.3408	70.9871	71.2811	85.1647	34.8884	82.1952	64.6077
Tpd52-ps	23.4521	38.7307	35.527	15.9367	11.4719	9.77325	31.5547	33.0074	46.3826	14.1267	13.0897	13.1891	9.95104	10.171	8.98468	10.5912	2.87732	2.30209	20.8052	8.61145	15.1825	28.5007	21.9489	25.8091	35.0963	23.065	28.7825	16.7044	30.0515	17.6591
Tma7	85.1954	126.266	58.545	62.1692	48.5265	105.548	179.44	102.99	124.418	76.336	120.285	83.7116	16.4609	20.3609	20.3914	37.1513	24.4665	28.3439	61.8303	94.8745	57.7299	68.4545	46.5096	37.8956	34.199	32.0544	45.1252	47.2866	34.521	33.5611
Rapgef5	3.80651	1	1	1	1	1.7311	2.22219	1	1	17.5511	7.44782	14.0597	551.082	497.25	497.191	167.001	171.836	116.886	22.2199	13.6857	8.09124	24.3496	6.05662	23.9007	43.1717	63.1088	5.9028	11.7451	8.4491	18.4164
Eno1	1108.17	1037.84	1034.51	959.791	763.035	867.358	3616.24	3336.82	3761.67	3247.87	3289.39	2760.08	615.367	576.732	588.444	619.26	603.62	566.107	1677.37	1561.35	1811.63	746.112	637.412	556.978	526.8	445.569	514.977	482.876	383.139	507.59
6430548M08Rik	61.34	47.0315	91.9212	405.001	352.213	329.997	167.218	222.882	314.804	318.324	255.689	342.294	38.4316	40.7408	32.9387	2.47556	26.3438	19.2293	30.7078	59.3544	90.8223	119.305	47.232	46.8014	35.9935	53.3022	58.1993	86.9608	93.3689	34.3183
C4b	1	1	1	30.162	17.1107	11.9666	241.16	258.144	253.925	11394.4	9998.35	9397.04	2.62746	3.03799	3.28134	3.21334	1	1	404.178	381.572	289.377	79.3509	157.033	217.92	96.1107	184.875	135.827	215.902	248.31	153.204
Use1	739.113	917.102	694.993	722.938	729.203	837.383	990.974	863.572	987.241	931.285	1147.91	832.469	302.894	283.261	320.387	624.425	623.332	605.17	1509.03	1911.47	1858.9	739.886	651.86	754.178	424.512	483.161	619.57	591.154	607.357	536.364
Zfp579	29.0651	10.0554	11.3581	65.0142	25.166	16.3532	10.1664	8.59498	5.42757	10.7024	21.9554	17.5423	39.2453	29.5318	40.9234	59.2847	110.823	86.938	50.513	105.023	69.5486	25.3874	39.2859	13.7226	9.07543	12.4411	13.257	25.7964	24.0922	28.2604
Bloc1s3	10.8228	105.891	188.597	12.3803	5.02767	1.7311	3.44438	6.96748	108.369	7.278	1	5.35324	18.9021	1	11.266	1.73778	2.87732	3.60418	2.41466	16.2229	3.36375	42.5104	2.44475	8.63356	9.07543	21.4305	13.257	69.6033	50.1641	30.5321
Fgd5	1	1.75461	1	1	1	1	1	1	1	4.42436	16.3136	5.35324	1.81373	1	1	1.73778	1	1	1	1	3.36375	9.30209	23.3936	15.631	6.38362	13.2583	2.63427	1	1	8.57234
Chchd1	431.8	257.569	310.592	228.606	126.663	202.054	222.827	193.587	212.97	206.462	264.555	228.239	28.6668	42.7788	29.5167	113.143	108.946	153.345	341.933	414.555	476.113	94.9174	105.022	78.6079	70.0898	84.3566	106.41	77.8688	53.8886	71.4228
Cdk8	12.226	26.6569	52.7905	43.6762	38.0546	25.8575	22.9994	30.8374	23.1378	72.9116	68.7021	101.125	174.325	145.697	105.941	27.5601	65.7676	28.3439	20.8052	16.2229	36.4562	72.0866	45.0649	46.8014	108.672	73.7327	73.7248	33.2353	53.8886	58.5498
Gm26641	2.40326	1	1	1	1	1.7311	1	1	1	1	1	1	2.62746	4.05698	2.14067	6.90225	12.2639	6.20836	1	1	1	4.11328	1.72237	1	1	1	1	1	1	2.51447
Trp53rka	99.2279	283.98	292.178	40.1198	18.7217	9.04214	60.8873	93.7672	162.053	42.6631	35.657	11.4478	127.942	78.4436	48.9081	9.85337	24.4665	159.855	27.8785	135.469	147.552	109.965	55.1781	32.8065	37.7881	79.4533	57.3822	125.808	102.308	86.5674
Nrep	1	4.01846	1	1	1	1	5.88876	9.13747	7.08791	3.28291	1	1	69.3534	63.1587	53.4707	110.929	181.223	129.907	165.1	201.435	109.732	30.0573	46.5096	17.5394	46.7608	41.8611	33.6853	41.5008	40.4803	29.0177
Plcl1	2.40326	6.2823	1	10.2465	27.5826	11.2355	10.1664	6.42498	6.53446	1	1	1.87065	116.55	88.6335	103.66	62.9736	67.6449	83.0317	8.07329	31.4458	10.455	17.6042	8.94612	15.631	12.6645	26.3339	5.9028	3.47964	11.4287	2.51447
Gm45221	2.40326	1	4.4527	6.69016	11.4719	3.92442	2.83328	3.16999	1.55345	3.85364	1	1.87065	222.335	241.483	250.806	9.11559	9.44795	12.7188	20.8052	6.0743	3.36375	41.4727	41.453	84.3331	123.029	75.3672	103.959	74.5626	88.8994	136.545
Mrpl17	1182.54	987.281	919.419	449.1	502.848	574.917	693.981	620.533	670.116	728.106	775.545	684.459	263.021	184.419	177.804	380.219	450.619	344.752	749.354	889.002	698.305	307.658	378.802	210.923	191.221	192.23	302.522	239.045	251.29	256.188
Elp2	274.635	219.083	307.14	321.782	385.24	446.973	505.764	479.484	458.146	566.591	436.228	523.389	373.689	346.439	467.533	427.437	384.912	287.46	88.7088	92.3374	60.0936	347.093	448.15	416.393	340.168	483.161	441.435	464.692	397.292	353.114
Gm36266	3.80651	8.54614	2.1509	18.0705	20.3328	17.8154	4.66657	7.50998	7.08791	4.99509	4.22391	7.09454	14.0197	12.2089	22.6727	20.1823	26.3438	38.7606	27.8785	33.9829	31.7287	9.30209	19.7817	9.26969	8.17816	10.8067	12.4399	14.2247	9.93892	9.32957
Gm11653	1	1	1	1	1.80553	3.92442	2.22219	3.16999	2.10689	1	1	1	187.344	193.59	202.898	43.7913	20.7119	11.4167	6.65863	3.53715	1	36.2839	21.2265	26.4452	28.8154	30.42	9.17133	15.0513	13.6635	19.1736
Ltb4r2	23.4521	22.8838	5.6036	4.55635	5.02767	1	7.11095	15.6475	11.5155	3.28291	1	1	1	1	2.14067	7.64003	16.9572	32.2502	3.82932	21.2972	8.09124	2.55664	5.33425	4.18065	1.89727	2.63444	1	7.61237	1	1
Wdr26	103.438	74.1976	127.599	133.296	129.08	116.514	232.605	286.354	201.901	149.96	130.762	154.234	641.406	659.27	549.662	189.872	266.641	251.001	283.932	318.144	350.834	449.832	339.071	359.778	533.979	604.927	402.212	430.804	319.077	447.011
Sipa1	2159.21	1923	3588.36	853.812	517.347	195.474	1072.25	849.467	1012.15	1071.68	910.143	431.971	2307.93	1712.91	1357.25	2675.46	8409.53	13956.8	1431.22	2522.93	1936.91	1197.02	1213.14	569.701	797.776	1229.28	894.126	1857.42	1415.58	1602.55
Fam234b	221.311	214.556	228.878	560.769	626.094	530.319	40.1101	33.0074	17.6034	50.0825	80.7918	60.2041	175.952	249.635	224.571	288.735	298.556	368.19	84.4649	77.1145	76.6399	121.899	88.4073	58.2517	95.2134	85.1738	213.455	114.237	109.012	153.204
Art2b	1	1	1	35.1409	92.0253	41.9418	2.83328	4.25499	2.66034	7.84872	1.80598	1	1	1	1	3.95112	1	1	1	1	1	6.70768	1	4.81678	1	1.81722	1	3.47964	6.21437	9.32957
Ankle1	88.0019	99.0998	304.838	15.2254	13.083	90.1947	33.9991	12.935	49.1498	43.2338	55.8065	112.443	1	15.2659	4.42201	1	1	1	83.0502	21.2972	3.36375	72.0866	33.5069	40.4401	36.8908	139.11	50.8451	13.3982	1	18.4164
4632418H02Rik	1	5.52768	1	3.13381	1	1	1	3.71249	7.64135	2.14145	1	1.87065	10.7648	11.1899	20.3914	6.90225	2.87732	2.30209	8.07329	6.0743	1	8.78321	13.2804	1	6.38362	1	2.63427	2.65309	1.74491	1
Rpsa	760.162	711.092	659.315	528.051	588.234	987.99	1287.35	1674.61	1219.69	1303.4	952.86	1893.79	381.826	395.351	443.579	244.468	214.076	256.21	1602.39	2182.95	1681.62	1020.08	778.998	1109.78	688.309	708.714	984.011	1125.93	947.781	882.42
Gm10964	1	1	1	1	1.80553	1	1	1	1	1	1	1	9.13731	10.171	2.14067	1.73778	1	2.30209	1	1	1	2.03776	1	1.63613	1	1	1.81713	1.82655	1	1
Irf5	865.406	781.271	1131.18	2732.99	2470.77	2548.17	5661.57	4880.23	5304.12	2209.71	2878.34	1969.54	2733.51	2696.24	2638.23	3528.33	4629.54	4898.16	3638.09	2522.93	2386.02	2225.96	2285.87	2161.93	2071.9	1902.67	1687.56	2592.22	2322.89	2215.15
Ctsb	17979.5	16625.9	22252.5	83931.5	77868.7	64825.8	11291	8736.85	12054.5	27804	35011.9	23679.1	15600.2	17197.6	17336.9	23925	29448.7	31699.1	32889	23203.2	19570.4	14749.7	25151.2	26210.8	18704.6	22800.7	18772.2	18691.7	20471.9	18136
Mum1	2265.86	1824.15	2438.61	814.692	802.506	743.802	132.385	152.9	153.751	258.969	379.81	280.478	184.903	164.039	170.96	247.419	230.972	280.949	330.615	201.435	178.281	347.612	268.279	329.879	223.523	281.307	286.996	270.454	307.903	361.443
Abhd17b	2.40326	5.52768	5.6036	6.69016	14.6941	1.7311	4.05547	3.71249	3.76723	10.1316	3.41793	4.48259	23.7845	24.4369	35.2201	4.6889	4.75464	7.51045	3.82932	1	3.36375	13.972	16.1699	9.90583	26.1236	17.3444	24.6969	17.5309	12.9186	17.6591
Pfkp	1117.99	1171.41	1304.97	280.529	327.241	409.687	965.308	1335	764.756	365.695	404.795	430.23	27.8531	32.5888	10.1253	8.37781	34.7918	2.30209	252.809	143.08	171.19	288.979	237.939	332.424	359.011	269.049	392.407	272.934	155.941	249.373
Krt7	1	4.01846	1	30.162	43.6933	26.5886	19.9439	27.0399	13.7293	23.2584	13.0897	14.9304	1.81373	1	3.28134	1	1	1	1	11.1486	3.36375	11.3776	1	1.63613	4.58908	2.63444	1.81713	2.65309	2.48982	5.5434
Gm4204	44.5009	53.0684	37.8288	18.7817	23.5549	22.202	41.9434	34.6349	39.1878	38.0973	34.8511	41.0498	4.25492	8.13296	12.4067	9.11559	3.81598	4.90627	22.2199	28.9086	22.2737	27.4629	13.2804	41.0762	41.3772	36.1405	18.1598	26.6229	33.0311	25.9887
Gm17068	2.40326	2.50923	7.9054	1.71127	1.80553	3.92442	4.05547	3.71249	1	2.71218	4.22391	4.48259	23.7845	19.3419	11.266	3.21334	4.75464	6.20836	10.9026	3.53715	1	23.8307	14.0027	14.9949	18.9454	24.6994	11.6227	6.78582	6.21437	20.6881
Kcns1	1	1	2.1509	8.11269	1.80553	1	1	1	1	1.57073	1	1	4.25492	1	4.42201	1	1	4.90627	1	1	1	7.22657	2.44475	6.72517	1	1	1	1	1	1
Stxbp5	3.80651	1	2.1509	35.8522	26.7771	14.1599	14.4441	26.4974	9.30169	30.6778	21.1494	27.9901	210.129	132.45	185.788	47.4802	111.762	66.1045	54.757	74.5773	83.7311	93.3607	83.3507	156.216	236.982	174.251	129.29	75.3891	85.1749	104.741
Mbd5	40.2912	16.0923	27.4707	60.7466	70.2759	59.4883	28.4993	43.3149	23.6913	27.8242	31.6272	40.1792	199.55	167.096	167.538	59.2847	94.8661	128.605	51.9277	49.2058	43.5474	91.2852	79.0165	119.32	133.796	167.713	101.507	110.931	115.716	203.181
Kcnk7	2.40326	1	1	1	4.22214	1.7311	1	1	3.76723	3.85364	1.80598	6.22389	6.69611	18.3229	13.5474	3.21334	1	3.60418	1	1	1	1.51888	6.05662	2.27226	3.69181	1.81722	1.81713	3.47964	4.72455	3.2717
Gm44264	16.4358	12.3192	12.509	55.7677	23.5549	15.6221	10.7775	15.105	8.1948	10.1316	18.7315	14.0597	12.3922	13.2279	10.1253	33.4624	41.3624	29.646	39.1958	51.743	41.1837	9.82097	18.337	9.90583	4.58908	4.26889	9.98846	10.092	7.70419	6.30064
Gm45643	2.40326	1	3.3018	7.40142	15.4996	2.46221	1.61109	1.5425	1	1	1	1.87065	96.2065	74.3676	52.3301	41.5779	16.0186	11.4167	3.82932	33.9829	5.72749	10.3398	10.3909	9.26969	17.1509	24.6994	21.4283	36.5415	9.19401	29.7749
Dmtf1	55.727	52.3138	63.1486	166.014	269.243	164.036	148.885	123.062	117.224	220.159	156.554	177.742	852.976	656.213	785.78	338.904	224.401	140.324	57.5863	97.4117	109.732	243.317	351.352	382.042	557.308	430.041	331.122	415.1	446.456	460.641
Nupr1	76.7758	77.216	128.75	1	1.80553	4.65552	15.6663	44.9424	25.9051	169.935	81.5978	113.314	126.315	117.165	105.941	89.5337	130.535	97.3547	541.4	427.241	535.206	243.836	106.467	67.7937	30.6099	34.5061	71.2734	74.5626	69.5318	73.6945
Zscan20	3.80651	56.8414	9.0563	35.1409	58.1929	79.9592	20.555	18.3599	27.012	36.3851	29.2092	41.0498	57.1474	45.8358	32.9387	82.1559	119.271	70.0108	20.8052	16.2229	3.36375	41.4727	79.7388	55.7072	36.8908	45.13	52.4794	38.1946	63.5725	57.0353
Stim2	6.61302	21.3746	10.2072	24.4719	20.3328	27.3197	24.2216	33.5499	61.3256	24.9705	17.1196	18.413	62.0298	63.1587	77.4248	17.969	16.9572	2.30209	44.8544	49.2058	64.8211	49.7748	54.4557	53.7988	70.9871	74.5499	66.3706	65.4706	57.6132	83.5385
Donson	2.40326	17.6015	29.7725	14.5141	21.1383	15.6221	8.33314	5.88248	23.6913	13.556	13.8956	9.70648	131.197	57.0447	60.3148	23.8712	25.4052	32.2502	20.8052	13.6857	17.5462	40.9538	16.1699	35.351	56.6308	85.991	47.5766	81.175	74.7461	76.7234
Spn	23.4521	10.81	9.0563	9.53523	52.5542	25.8575	19.9439	22.1574	24.2447	2.71218	1.80598	7.96519	2.62746	1	1	1	1	1	25.0492	33.9829	45.9112	81.4265	26.2831	20.72	27.0208	35.3233	53.2965	58.0317	28.5617	51.7347
Tspan8	1	1	1	1.71127	1	20.7398	1	1	1	1	1	1	5.06865	8.13296	5.56267	1	1.93866	3.60418	3.82932	6.0743	15.1825	1.51888	6.779	6.72517	15.3563	4.26889	3.4514	1.82655	3.23473	18.4164
Rp2	90.8084	97.5906	124.146	228.606	245.077	220.331	404.323	328.126	460.914	107.155	119.479	222.145	581.19	804.987	792.624	200.939	167.143	185.897	125.49	122.783	90.8223	435.822	375.19	574.153	1069.65	1161.45	691.477	619.256	564.897	487.901
Prr5	1	1	1	16.6479	5.8332	13.4288	1	1	1	1	1	1	1.81373	9.15196	2.14067	23.1334	13.2026	122.094	30.7078	39.0572	41.1837	33.1706	15.4475	31.5343	9.07543	12.4411	21.4283	12.5716	18.1329	10.0868
Rinl	910.31	1010.67	1668.66	727.206	822.645	950.704	776.479	891.24	811.799	395.943	516.826	658.339	333.816	264.92	335.216	623.687	841.102	990.589	1615.13	1868.34	2274.92	227.751	412.031	266.902	278.257	297.651	333.573	310.955	351.853	300.107
Brsk2	2.40326	2.50923	9.0563	5.26762	1.80553	6.84883	7.11095	5.33999	5.42757	4.42436	1.80598	3.61194	20.5295	18.3229	11.266	2.47556	18.8346	2.30209	5.24398	3.53715	3.36375	2.55664	3.8895	4.81678	4.58908	6.72055	6.71993	19.184	1	23.717
Gm12589	12.226	4.77307	26.3198	1	1	3.19331	9.55533	14.02	13.1758	4.99509	4.22391	1.87065	1	1	1	1.73778	1	1	9.48795	3.53715	3.36375	5.15104	5.33425	1	1.89727	2.63444	4.26853	1	3.23473	1
Bicd2	535.641	447.732	651.259	395.043	322.408	316.837	259.493	219.084	284.918	216.164	287.122	176	539.69	469.737	575.897	917.324	1404.3	1691.11	425.398	244.566	386.291	195.58	268.279	313.976	417.333	389.997	330.305	234.913	475.508	362.958
Gm36933	27.6619	35.7122	18.2635	35.1409	51.7486	65.3372	163.551	129.03	159.286	136.262	40.4929	91.5474	153.981	132.45	134.458	83.6315	42.3011	28.3439	67.4889	77.1145	48.2749	113.078	154.866	102.145	122.131	78.636	84.3475	104.318	109.757	135.03
Hpse	1	1	1	13.8028	8.2498	3.92442	470.321	450.189	562.194	926.719	453.154	236.075	5.88238	6.09497	1	1	1	1	3.82932	31.4458	5.72749	294.686	17.6146	2.90839	9.07543	23.065	10.8056	7.61237	7.70419	1
Snhg12	50.114	76.4614	127.599	158.191	183.051	142.834	24.8327	31.3799	27.012	67.2043	59.0304	56.7215	59.5886	60.1017	63.7368	110.192	145.554	124.699	172.174	264.864	296.468	86.0964	56.6229	103.417	30.6099	29.6028	50.028	83.6546	47.1844	66.8794
9030624G23Rik	10.8228	6.2823	6.7545	1	1	1	1	1	1	1	1	1	1	1	1	1	1	1	1	1	1	1	1	1	1	1	1	1	1	1
Anapc2	2692.45	2453.5	3199.35	1335.34	1305.96	1120.32	1955.28	1540.61	1341.45	1589.9	1638.75	1328.74	799.27	779.512	785.78	2034.32	2765.36	2937.21	989.846	635.287	457.203	951.589	1210.98	1123.77	746.632	916.288	870.429	991.202	842.004	956.629
6030445D17Rik	1	6.2823	6.7545	1	1	1	8.94423	10.765	5.98102	4.42436	1.80598	1	1	1	1	1	1	1	1	11.1486	1	1	4.61187	1	1.89727	1	2.63427	1.82655	1	1
Hist1h2ab	16.4358	19.1107	34.3761	3.13381	1	9.04214	7.72204	3.16999	9.30169	3.28291	6.64184	10.5771	4.25492	13.2279	5.56267	1	3.81598	8.81254	19.3906	13.6857	29.3649	2.03776	5.33425	2.90839	1.89727	15.71	8.3542	2.65309	6.21437	1.75723
Gm37521	2.40326	1	3.3018	8.11269	11.4719	6.11773	1	1.5425	1	1	1	1.87065	12.3922	16.2849	3.28134	1	1	7.51045	1	1	1	3.5944	3.8895	8.63356	5.48635	1.81722	2.63427	4.30618	1	1
Gm44141	1	1	1	10.2465	4.22214	4.65552	1.61109	5.33999	2.10689	3.28291	1	9.70648	1	1	2.14067	1	1	1	6.65863	13.6857	41.1837	24.8685	33.5069	14.9949	27.0208	22.2478	14.0741	25.7964	20.3677	29.7749
Gm45342	1	1.75461	1	1.71127	2.61107	1	1	1	1	1.57073	2.61196	1.87065	14.8334	4.05698	15.8287	4.6889	1	4.90627	1	3.53715	1	17.0853	2.44475	1.63613	14.4591	9.98944	14.0741	10.092	4.72455	4.78617
Arg1	1	1.75461	1	1	1	1	10.7775	3.16999	142.129	3456.18	1634.72	1888.57	4.25492	3.03799	5.56267	3.21334	1.93866	1	1	1	1	6.70768	6.779	2.27226	1.89727	1	4.26853	5.13273	3.23473	2.51447
Tubb2a	104.841	58.3507	81.563	774.861	691.343	795.71	2539.49	2373.89	2465.5	655.053	758.619	559.086	354.159	340.325	459.549	593.438	977.207	830.432	2062.16	2276.82	1686.35	816.68	1239.87	1016.9	732.275	724.241	631.827	841.597	854.667	809.726
Grcc10	340.588	252.286	278.367	353.078	284.548	338.77	336.491	293.949	371.809	393.089	457.183	305.727	140.148	112.07	108.223	264.388	321.083	364.283	566.863	729.162	674.667	186.24	211.211	126.954	117.645	104.787	191.392	191.932	176.799	166.077
2020-09-06	61.34	74.9522	78.1103	134.719	308.714	830.803	493.542	459.954	463.681	119.141	93.6874	93.2887	85.628	49.9117	105.941	77.7292	28.2212	47.8753	57.5863	33.9829	90.8223	132.277	125.248	112.323	142.769	108.056	216.723	124.155	114.971	82.7813
Dctn6	245.167	159.469	273.763	140.409	145.191	102.623	124.441	217.999	147.663	135.692	117.061	183.836	99.4614	97.8045	115.067	124.947	184.039	254.908	340.518	602.304	561.208	172.231	193.874	165.758	126.618	144.014	116.216	135.727	205.85	150.932
Garnl3	2.40326	5.52768	1	54.3452	49.332	48.5218	1.61109	5.88248	4.87412	1742.86	939.158	1328.74	292.316	230.274	296.433	306.441	266.641	247.095	26.4639	122.783	95.5498	34.2083	46.5096	54.435	45.8635	45.9472	39.4052	29.9291	41.2252	29.7749
Atf6	78.1791	92.3083	61.9977	216.515	323.214	306.601	390.267	336.806	300.968	253.261	224.256	287.443	568.17	620.549	731.028	410.468	253.5	228.866	194.808	160.84	227.92	888.286	723.375	847.69	886.606	804.329	697.197	796.964	646.837	686.297
Epsti1	22.0488	33.4484	17.1126	752.812	740.48	1022.35	534.486	453.986	467.555	288.646	226.674	216.05	127.942	153.849	127.614	184.707	132.413	106.469	539.985	490.67	684.122	533.371	341.961	551.889	670.364	697.273	514.977	737.452	672.909	632.533
Dyrk1b	139.922	128.53	95.3739	118.359	145.191	110.666	101.831	105.702	96.1927	99.7358	138.016	85.4529	64.471	39.7218	52.3301	108.716	204.689	124.699	87.2942	92.3374	48.2749	72.0866	44.3425	58.2517	24.329	37.775	37.771	28.276	36.0108	45.6768
Gm38115	19.2423	10.81	6.7545	102.712	141.163	168.423	22.9994	22.6999	17.0499	26.6827	9.86576	30.602	54.7062	59.0827	51.1894	37.889	5.69331	15.323	16.5612	13.6857	8.09124	45.1048	50.1215	14.9949	53.0417	40.2266	27.1483	24.1433	26.327	43.4051
Dnajc28	22.0488	19.1107	37.8288	22.3381	17.9162	41.2107	21.1661	20.5299	27.5654	55.2191	36.463	40.1792	105.971	119.203	164.116	124.209	149.308	174.178	112.758	158.303	95.5498	31.6139	68.1808	61.4324	31.5072	41.0439	76.9934	50.5928	67.297	63.8504
Zfp169	30.4684	12.3192	10.2072	68.5706	137.135	104.817	8.33314	23.2424	21.4775	34.6729	21.9554	40.1792	183.276	102.899	118.489	136.752	161.511	103.865	33.5371	51.743	36.4562	53.9258	108.634	100.872	143.666	93.346	159.524	113.41	122.42	111.556
Acy3	17.8391	25.1477	18.2635	15.9367	16.3051	6.84883	13.833	35.1774	14.2827	41.5216	22.7614	57.5921	5.88238	1	1	1	1	4.90627	40.6104	13.6857	10.455	1	1.72237	4.18065	2.79454	1.81722	2.63427	1.82655	1	1
Vstm2a	315.329	259.833	292.178	1	1	1	1	1	1	1	1	1	9.95104	1	3.28134	1	1	1	1	1	1	1	1	1	1	1	1	1	1	1
Gstt3	114.664	114.947	66.6013	47.9438	8.2498	6.84883	37.6657	44.9424	44.1688	97.4529	90.4635	79.3583	15.6472	2.01899	1	10.5912	4.75464	6.20836	68.9036	18.76	41.1837	30.5762	35.674	51.2543	16.2536	30.42	13.257	24.9698	19.6228	3.2717
Vgll4	78.1791	91.5537	86.1666	104.845	133.108	182.314	156.829	195.757	184.191	312.046	204.912	344.035	888.78	823.329	782.358	454.735	416.827	370.794	449.447	614.99	750.307	226.713	289.228	275.808	346.449	276.404	322.95	425.018	316.842	437.924
Gm22353	1	1	1	1	1.80553	3.19331	1	1	1.55345	1	1	1	7.50984	10.171	11.266	2.47556	1	1	1	1	1	2.55664	1.72237	5.45291	9.9727	5.08611	3.4514	1	2.48982	4.78617
AC156163.1	1	1	6.7545	1.71127	9.86087	2.46221	1.61109	4.25499	1	2.14145	1	3.61194	25.4119	18.3229	35.2201	1.73778	2.87732	1	9.48795	3.53715	8.09124	1.51888	11.1132	9.90583	5.48635	6.72055	4.26853	9.26546	13.6635	2.51447
Usp10	368.653	299.073	218.52	319.649	412.628	554.446	272.937	293.949	294.326	266.388	317.749	235.204	441.228	522.725	396.812	675.332	628.964	487.982	177.832	99.9488	107.369	234.496	306.564	352.78	283.64	272.318	312.328	281.199	272.892	311.466
Il31ra	1	1	2.1509	3.13381	4.22214	3.19331	9.55533	12.935	4.87412	1	1	1	1	2.01899	4.42201	1	1	1	1	1	1	9.30209	1	1	1	1	1	1	1	1
Lsm5	19.2423	9.30076	22.8671	6.69016	11.4719	12.6977	19.3328	15.105	15.943	15.2682	21.1494	17.5423	4.25492	1	4.42201	9.85337	9.44795	14.0209	32.1225	54.2801	38.8199	8.78321	8.94612	7.3613	3.69181	8.35499	15.7084	5.95928	2.48982	5.5434
Cox15	151.148	116.456	174.786	223.627	295.825	332.921	224.661	192.502	163.713	280.656	291.958	241.299	143.403	177.286	170.96	287.259	149.308	155.949	94.3675	51.743	50.6387	136.428	128.138	151.127	167.892	213.478	121.119	134.9	126.89	189.551
Gm44573	1	1	1	9.53523	5.8332	8.31104	1.61109	2.085	2.66034	1.57073	1	1.87065	9.13731	5.07598	20.3914	21.6579	7.57063	3.60418	2.41466	8.61145	8.09124	6.70768	12.558	7.3613	8.17816	5.08611	1.81713	1.82655	11.4287	11.6013
Wipf1	66.953	54.5776	99.9775	63.5917	67.0538	47.0596	86.5533	111.127	79.5893	43.2338	34.0451	45.4031	219.08	148.754	183.507	52.6447	119.271	70.0108	122.661	84.7259	133.37	145.249	81.906	109.778	230.701	209.391	118.667	111.757	102.308	141.846
R3hcc1l	306.91	228.893	196.653	262.747	289.381	260.542	187.995	158.325	186.404	242.988	224.256	193.413	245.119	158.944	180.085	109.454	112.701	131.209	47.6837	120.246	69.5486	251.1	282.726	333.696	379.648	353.222	288.631	339.057	290.025	304.651
Zc3h12c	3.80651	1.75461	1	1	1	1.7311	4.05547	1.5425	2.10689	3.85364	5.02989	6.22389	114.109	76.4056	78.5655	20.1823	3.81598	24.4376	9.48795	13.6857	5.72749	26.4251	17.6146	20.72	27.9181	44.3127	18.9769	12.5716	32.2862	37.3472
Fam167a	3.80651	1	3.3018	15.9367	29.1937	16.3532	1	1	1	1	1	1	1	1	7.84401	1	1	1	1	1	1	1	1	1	1.89727	2.63444	1	1	1	1
Gm37165	1	1	1	2.42254	1	1	1	1	1	1	1	1	9.13731	6.09497	23.8134	2.47556	4.75464	3.60418	1	1	1	1	1	3.54452	2.79454	3.45166	1	1.82655	1	2.51447
2010008C14Rik	17.8391	7.79153	10.2072	46.5212	57.3874	30.9753	30.3325	30.8374	33.0999	44.3753	46.9407	69.7812	20.5295	26.4749	20.3914	35.6757	45.1171	47.8753	10.9026	6.0743	5.72749	15.0098	13.2804	14.3587	11.7672	5.08611	13.257	17.5309	12.1737	23.717
9430025C20Rik	1	1	1	8.11269	11.4719	4.65552	2.22219	3.16999	5.98102	12.9853	2.61196	7.09454	35.9904	29.5318	28.376	17.2312	13.2026	7.51045	37.7811	28.9086	22.2737	9.30209	6.05662	4.18065	16.2536	10.8067	6.71993	29.1026	15.8982	13.873
Atp6v1g1	859.793	1083.12	681.182	323.916	284.548	370.208	400.656	368.271	435.455	319.466	366.108	275.254	173.511	153.849	173.241	335.953	355.814	245.793	648.914	800.202	804.673	286.384	247.33	156.852	172.379	203.671	183.221	152.258	182.758	155.476
Apbb1	1	1.75461	1	1	2.61107	1	11.3886	7.50998	14.2827	120.282	160.584	135.08	56.3337	42.7788	45.4861	49.6935	33.8531	107.771	129.734	74.5773	55.3661	90.2474	196.041	174.664	69.1925	127.669	96.6045	134.9	133.594	163.048
Ppp2r1b	896.277	754.105	709.955	352.367	477.876	461.596	441.599	327.584	354.652	262.964	222.644	164.682	287.433	330.135	396.812	455.473	358.63	458.034	39.1958	11.1486	10.455	197.656	190.985	240.821	274.667	282.941	266.568	205.157	174.564	157.747
Fam3c	737.709	766.179	693.842	271.282	174.19	169.154	103.053	139.337	165.927	241.276	242.793	152.493	238.609	221.103	232.556	226.023	216.892	450.221	276.858	315.607	433.565	163.41	311.621	258.633	386.826	334.426	313.145	240.698	290.025	244.072
Fbxo28	16.4358	25.9023	20.5653	12.3803	11.4719	43.404	18.1107	19.9874	21.4775	6.13654	9.05978	18.413	83.1868	100.861	50.0487	25.3468	32.9145	49.1773	25.0492	74.5773	60.0936	61.709	28.4502	57.6156	44.069	88.4427	60.6507	66.2971	28.5617	85.053
Gm19269	3.80651	1	1	1.71127	4.22214	2.46221	2.22219	5.33999	1.55345	3.28291	4.22391	2.7413	18.0883	9.15196	15.8287	12.8045	5.69331	3.60418	1	1	3.36375	2.03776	3.8895	1.63613	11.7672	5.90333	13.257	5.95928	1.74491	4.78617
Rps13	1067.47	905.028	766.349	557.924	600.317	673.616	825.978	687.803	859.395	731.531	964.949	701.872	165.374	156.906	142.443	262.174	268.518	273.137	1142.63	1558.81	861.403	534.928	422.144	478.098	244.16	294.383	380.15	446.508	359.302	306.923
Fzd4	291.474	267.379	249.595	3.84508	10.6664	1	41.9434	55.7923	71.2877	101.448	127.539	90.6768	79.1181	79.4626	112.786	99.1249	149.308	90.8442	25.0492	21.2972	10.455	10.8587	22.6712	11.8142	4.58908	19.7961	13.257	18.3575	1.74491	7.05787
Eef1b2	4149.02	4212.5	2193.47	3170.42	2834.87	6161.28	4704.6	3616.21	4390.93	5743.66	7224.98	4386.46	897.731	860.012	882.737	1206.53	1106.74	1254.91	3516.43	3819.41	1549.25	2343.23	1767.21	2454.55	1626.85	1720.43	2141.89	2183.91	2040.56	1556.36
Tmem2	69.7595	53.0684	80.4121	210.113	335.297	224.718	130.552	80.2048	82.91	228.149	202.494	302.244	79.9319	45.8358	39.7827	46.0046	62.9516	56.9899	122.661	143.08	112.096	81.4265	136.806	139.04	106.878	117.045	168.512	100.186	114.226	138.817
Endog	34.6781	41.7492	79.2612	6.69016	2.61107	1.7311	4.05547	7.50998	28.6723	5.56582	4.22391	1.87065	3.44119	3.03799	2.14067	3.21334	1	2.30209	23.6345	28.9086	31.7287	24.3496	1	1.63613	2.79454	1.81722	3.4514	17.5309	9.19401	1
Wnt5b	10.8228	10.0554	25.1689	6.69016	1	1	1	1	2.66034	1	1.80598	1	1.81373	1	1	1	1	1	1	1	1	1	1	1	1	1	1	1	1	1
Ost4	525.818	510.365	385.401	185.93	182.245	241.533	469.099	526.681	481.391	395.372	400.765	459.832	37.6179	38.7028	28.376	101.338	115.517	93.4484	448.032	500.818	495.023	244.355	211.211	158.124	110.467	93.346	185.672	125.808	135.084	128.215
Ccnd1	8.01628	4.01846	12.509	269.149	219.3	299.29	391.49	346.029	389.519	847.388	1187.4	1396.65	286.619	228.236	230.274	708.532	406.502	428.086	766.33	1043.77	1010.32	271.337	482.824	780.896	1115.41	973.494	969.302	696.952	738.461	633.29
Chil1	2.40326	1	1	3.84508	1	1.7311	1	1	1	3.85364	1.80598	1.87065	44.1277	52.9687	29.5167	19.4445	8.50929	7.51045	8.07329	6.0743	15.1825	185.721	5.33425	4.18065	8.17816	18.1617	11.6227	18.3575	9.93892	24.4743
Prcp	661.934	985.017	735.275	961.925	841.172	924.384	4092.28	3420.37	3709.09	996.919	1017.34	961.325	958.761	1039.36	1082.35	1037.58	852.366	516.628	810.185	751.996	495.023	1787.51	2040.99	2245.27	1624.16	1542.28	2087.96	1870.65	2007.04	2034.93
Kcnk5	104.841	44.013	34.3761	2.42254	18.7217	9.77325	1	1	1	1	1	3.61194	1	1	1	1	1.93866	1	1	1	1	1.51888	3.8895	6.72517	3.69181	6.72055	1	1.82655	1	1
Chd7	416.364	381.326	482.076	406.424	185.467	210.096	105.497	163.207	106.155	96.3114	121.091	100.254	727.661	629.72	634.071	436.291	571.706	822.619	224.516	287.698	209.01	267.705	176.537	159.396	201.989	206.123	148.901	167.136	205.85	245.587
Usp1	19.2423	62.8784	40.1306	3.13381	9.05534	6.84883	10.7775	14.5625	51.917	20.9754	15.5076	22.7662	19.7158	37.6838	13.5474	7.64003	4.75464	10.1146	8.07329	6.0743	8.09124	57.558	16.8922	46.8014	49.4526	59.8399	32.051	24.9698	21.1126	11.6013
Nckap1l	615.626	515.647	536.169	1638.34	1844.87	1514.39	798.479	1308.42	469.769	905.602	620.797	1042.3	2831.16	3738.67	3335.17	2966.88	2723.12	2279.66	1036.53	957.505	989.046	2225.96	2452.74	2598.96	3042.75	3112.16	2958.2	2344.26	2965	2806.55
Ushbp1	1	1	19.4144	221.494	260.382	200.591	1.61109	2.62749	1	4.99509	5.83587	1	5.06865	1	11.266	4.6889	1	1	2.41466	3.53715	3.36375	6.1888	3.8895	6.08904	1	2.63444	1	4.30618	1	25.2315
Filip1l	197.456	439.431	334.761	706.579	505.264	252.5	61.4984	107.33	265.547	54.0776	21.1494	22.7662	441.228	427.959	368.295	50.4313	86.4182	126.001	173.588	198.898	154.643	741.961	167.146	578.606	701.768	712.8	751.945	667.196	487.426	540.151
Cmklr1	1	1	1	144.676	181.44	142.834	98.1641	195.757	56.8981	617.956	208.942	1180.73	342.767	270.015	331.794	449.571	234.727	155.949	395.69	500.818	329.561	696.819	842.567	591.329	397.594	384.277	653.072	712.656	724.308	824.113
Gypc	1	1.75461	1	60.0354	24.3605	300.753	87.7755	63.9298	82.91	826.842	904.501	795.902	1	1	1	1	1	1	10.9026	8.61145	3.36375	46.6615	107.911	136.496	144.563	113.777	95.7874	3.47964	9.19401	1
Nfkbie	190.44	133.812	180.541	609.135	517.347	691.162	166.607	202.809	209.649	122.565	146.076	121.149	226.403	141.621	239.4	265.126	495.674	336.939	346.177	181.138	185.372	184.165	185.206	191.203	301.586	168.53	215.906	210.116	189.462	219.083
Gm37581	5.20977	1.75461	1	3.13381	6.63874	3.92442	2.83328	3.16999	2.10689	2.14145	1	2.7413	34.363	43.7978	30.6574	6.16447	3.81598	2.30209	5.24398	3.53715	1	3.5944	7.50137	7.99743	24.329	32.0544	17.3427	8.43891	19.6228	2.51447
Gm44822	1	3.26384	2.1509	10.9578	1	1	1	1	1	1	1	3.61194	42.5003	44.8168	12.4067	1	1.93866	2.30209	3.82932	13.6857	3.36375	7.22657	1.72237	10.542	14.4591	9.98944	7.53706	9.26546	3.97964	4.02894
Abhd1	1	1	1	10.2465	3.4166	6.11773	2.83328	8.05248	4.87412	2.71218	2.61196	3.61194	17.2746	7.11397	8.98468	4.6889	1.93866	7.51045	2.41466	11.1486	5.72749	3.5944	3.8895	5.45291	5.48635	4.26889	9.17133	5.13273	4.72455	1
Gm21738	2.40326	6.2823	6.7545	54.3452	21.9439	16.3532	6.49985	5.33999	10.962	14.6974	9.86576	17.5423	608.857	149.773	217.727	26.8223	15.0799	16.6251	15.1466	72.0402	60.0936	32.1328	27.7279	130.134	87.138	91.7116	39.4052	30.7557	44.2048	62.336
Dpysl2	1821.02	2387.84	2088.73	411.402	445.655	472.562	1933.89	2249.11	2640.38	1161.86	1497.7	1053.61	1608.12	1784.24	1603.64	3639.74	4615.46	3450.24	5726.12	3860	3504.07	1932.27	3331.87	1251.63	2811.25	3069.67	1908.19	1637.56	1953.41	1993.28
2010320M18Rik	52.9205	62.8784	85.0157	62.8804	34.0269	53.6395	27.8882	27.0399	25.3516	23.8291	25.1793	16.6717	16.4609	16.2849	23.8134	96.9115	54.5037	90.8442	25.0492	77.1145	74.2761	23.8307	7.50137	7.3613	9.9727	5.08611	24.6969	12.5716	6.21437	4.78617
Rasa1	34.6781	36.4669	58.545	100.578	67.0538	68.9927	31.5547	33.5499	28.1189	36.3851	42.1049	27.9901	280.923	225.179	274.76	76.2537	62.9516	58.292	115.587	214.121	107.369	181.052	240.106	217.284	364.394	385.911	193.843	165.483	165.625	174.407
Gm43916	1	1	1	6.69016	5.02767	6.84883	1	1	1	1	1	1	1	1	3.28134	1.73778	1	1	1	1	1	1	1	1	1	2.63444	1	1	1	1
Scamp5	6.61302	4.77307	21.7162	473.283	505.264	294.904	10.7775	9.67997	14.8362	114.004	71.926	75.0051	379.385	473.813	480.081	1219.08	1221.26	1640.33	394.275	358.738	535.206	284.828	500.161	394.765	352.73	335.244	393.224	344.017	427.089	403.848
Gm43274	1	1	2.1509	2.42254	3.4166	3.92442	1	6.96748	1.55345	1	1.80598	7.09454	50.6376	39.7218	36.3607	3.21334	1.93866	3.60418	1	1	1	12.9343	12.558	17.5394	41.3772	36.1405	35.3196	29.9291	27.0719	49.463
Plscr1	333.572	237.949	332.459	33.0071	38.8601	39.7485	32.7769	34.6349	29.7792	36.9558	21.1494	39.3085	21.3433	19.3419	14.688	15.7556	4.75464	4.90627	95.7821	44.1315	74.2761	38.8783	28.4502	34.7149	44.9662	23.8822	41.0395	29.9291	43.4599	46.434
Agpat2	132.906	97.5906	203.559	8.11269	1	1.7311	117.108	131.2	154.305	75.7652	75.15	54.9802	70.9808	78.4436	66.0181	44.5291	60.1356	136.417	249.98	168.452	279.922	137.466	109.356	120.593	64.7062	71.2811	107.227	134.074	109.012	103.984
Btnl4	1	1.75461	1	35.8522	50.9431	25.8575	1	1	1	1	1	1	1	1	1	1	1	1	1	1	1	1.51888	1	1	1	1	1	1	1	1
Notch1	448.639	429.621	309.441	167.437	176.606	112.859	610.873	799.558	711.071	952.402	709.454	775.877	250.815	255.749	297.574	743.208	490.042	683.295	365.982	536.339	419.383	542.192	594.07	513.721	329.401	302.555	417.738	431.63	613.316	613.602
Rad18	62.7433	80.2345	70.054	88.4861	74.3036	109.203	61.4984	48.7399	71.2877	67.7751	129.956	79.3583	36.8041	12.2089	29.5167	37.1513	37.6078	8.81254	64.6596	56.8173	27.0012	44.0671	37.8411	39.1678	63.8089	77.8188	34.5024	38.1946	21.1126	50.2202
Slain2	34.6781	50.0499	65.4504	38.6973	20.3328	20.0087	28.4993	25.9549	72.3945	17.5511	25.9853	24.5075	127.128	106.975	164.116	12.8045	25.4052	24.4376	25.0492	39.0572	38.8199	82.4642	49.3991	74.155	132.001	90.0771	52.4794	37.368	45.6946	83.5385
Tbc1d23	106.244	83.2529	116.09	161.747	203.995	142.834	161.107	170.802	116.67	131.696	97.7173	157.717	575.494	446.301	460.689	246.681	264.764	208.032	122.661	125.32	102.641	223.6	277.67	284.078	306.969	360.577	257.58	244.005	257.994	275.876
B3gnt8	535.641	457.542	600.619	4.55635	5.02767	3.92442	16.8885	19.4449	30.3326	15.2682	18.7315	9.70648	33.5492	27.4939	36.3607	17.2312	27.2825	23.1355	565.449	472.91	613.21	173.268	211.211	188.658	164.303	149.734	159.524	222.514	237.882	206.968
Gm45632	2.40326	1	1	1	1	1	2.22219	1	1	1	1	1	5.88238	21.3799	8.98468	1	1	1	1	1	1	17.6042	13.2804	7.3613	11.7672	11.6239	17.3427	14.2247	13.6635	17.6591
Fxyd5	1306.03	1243.85	1812.52	361.614	279.715	348.274	1246.41	2316.93	1092.95	2092.14	1296.21	2245.53	47.3826	68.2536	67.1588	21.6579	8.50929	2.30209	2571.43	3748.37	2747.67	1879.87	1655.96	1139.67	892.887	663.767	1071.44	889.537	957.465	950.571
Cdt1	903.294	1066.52	2470.83	203.712	269.243	407.494	284.548	151.272	232.894	231.003	453.96	398.886	36.8041	85.5765	51.1894	150.032	281.66	322.616	354.665	594.693	674.667	113.078	110.801	163.213	133.796	111.325	208.552	67.9502	93.3689	70.6655
Clec1a	3.80651	4.01846	12.509	20.9155	19.5273	17.0843	4.05547	1.5425	1.55345	1	2.61196	2.7413	9.95104	3.03799	14.688	1	1	3.60418	19.3906	1	5.72749	3.5944	16.1699	25.173	14.4591	9.98944	6.71993	20.8371	14.4084	15.3874
Sulf2	2692.45	2870.8	3357.03	273.416	212.855	383.367	186.162	159.41	213.523	15.8389	21.9554	22.7662	101.903	124.298	96.8161	197.987	163.388	193.709	399.934	409.481	516.297	664.648	638.857	617.41	490.012	589.399	563.187	348.149	345.149	349.328
Fam124a	1	1	1	3.13381	1	1.7311	7.11095	6.96748	2.66034	1.57073	1	1	1	1	3.28134	1	1	1	1	11.1486	1	2.55664	1	4.81678	1	1	1	1	1	1
Sowahc	440.219	339.822	423.381	485.374	358.657	327.804	124.441	133.37	118.331	152.813	135.598	230.851	790.319	1001.65	756.122	822.888	773.518	633.816	224.516	163.378	289.377	200.25	58.79	104.053	212.756	142.379	183.221	136.554	279.596	178.193
Tespa1	9.41954	1	3.3018	5.26762	15.4996	4.65552	1.61109	1	1	1	1	1	14.0197	1	6.70334	1.73778	1	1	2.41466	6.0743	1	19.6797	1	7.99743	13.5618	1	13.257	46.46	4.72455	8.57234
Clec10a	2.40326	1	1	1	1	9.77325	752.035	903.175	750.919	253.261	161.39	307.468	1	1	1	1	1	1	237.248	528.727	343.743	1036.69	1075.17	1226.19	263.9	322.985	389.955	276.24	344.404	293.292
Gm37578	1	1	1	3.13381	2.61107	1	1	1	1	1.57073	1	1	14.8334	19.3419	8.98468	1	1	2.30209	2.41466	1	1	1.51888	2.44475	1.63613	3.69181	7.53777	1	1	1.74491	2.51447
Gm38394	1	1	1	1	1	1	1	1	1	1	1	1	6.69611	4.05698	18.11	1	1	2.30209	1	1	1	3.07552	1.72237	6.08904	11.7672	9.17222	4.26853	1	6.95928	4.78617
Stbd1	29.0651	41.7492	9.0563	8.11269	7.44427	8.31104	61.4984	50.3673	59.1118	75.7652	34.8511	15.801	67.7259	34.6268	48.9081	79.9426	14.1413	24.4376	49.0984	21.2972	48.2749	40.4349	35.674	11.1781	29.7127	62.2916	6.71993	105.145	74.7461	33.5611
Prkcz2	116.067	116.456	99.9775	229.317	139.552	202.054	100.608	143.677	113.903	108.867	79.9858	139.433	188.158	181.362	220.008	181.019	259.132	187.199	494.716	328.292	362.653	84.5398	146.92	95.7834	101.494	102.335	87.6161	150.605	110.502	129.73
Mmgt2	124.487	93.8175	79.2612	44.3874	53.3597	51.4462	55.3874	66.0998	72.948	36.3851	62.2543	58.4628	171.07	116.146	144.724	167.738	169.959	152.042	234.419	307.995	180.645	89.7286	108.634	76.6995	72.7816	72.0983	112.947	96.0528	102.308	106.256
Tnni3	9.41954	5.52768	11.3581	43.6762	108.942	37.5552	7.11095	11.85	5.42757	3.85364	10.6717	3.61194	46.5689	31.5698	34.0794	15.0178	33.8531	23.1355	19.3906	41.5944	53.0024	44.586	28.4502	39.1678	19.8427	18.9789	26.3311	32.4087	27.0719	54.7636
AC151895.1	1	1	1	1	1.80553	1	1	1	1	1	1	1	21.3433	19.3419	6.70334	12.8045	6.63197	15.323	1	1	3.36375	3.5944	1	3.54452	2.79454	5.08611	2.63427	4.30618	1	3.2717
H2-DMb2	75.3726	52.3138	106.883	83.5072	98.4696	122.363	686.037	799.015	479.731	3.85364	10.6717	11.4478	79.9319	62.1397	85.4095	107.24	77.0315	76.5212	207.54	155.766	213.737	58.5957	53.011	28.3536	38.6854	33.6889	48.3937	49.7662	24.8371	32.0466
Tchh	19.2423	68.1607	50.4887	1.71127	1	1	19.9439	15.6475	22.031	14.1267	42.9108	5.35324	1	1	1	1	3.81598	1	1	1	1	1	1	1	1	1	1	1	1	1
Dcbld1	1	3.26384	1	150.367	88.8032	97.5057	1	1	1	2.71218	1.80598	1	2.62746	6.09497	1	1	1	1	1	1	1	4.11328	1.72237	1	1	1	1	1	1	1
Dnajb2	135.713	153.432	235.784	185.93	126.663	188.163	67.6093	53.0798	59.1118	71.1994	90.4635	41.0498	82.3731	101.88	132.177	213.481	501.306	251.001	101.441	209.046	173.553	50.8125	71.0703	54.435	40.4799	45.9472	79.4448	98.5324	63.5725	85.053
Hint2	403.734	396.418	690.389	136.852	170.162	199.86	153.774	124.147	144.896	170.506	233.122	212.568	29.4806	40.7408	46.6267	149.294	191.548	227.564	326.371	429.778	539.934	90.7663	59.5124	56.9795	46.7608	46.7644	48.3937	60.5113	45.6946	38.1045
Plekhg2	29.0651	25.9023	34.3761	175.261	156.468	155.263	116.497	94.8522	80.6962	38.668	33.2391	71.5225	114.109	144.678	104.801	198.725	182.162	145.532	64.6596	59.3544	38.8199	144.73	154.143	112.323	97.0079	152.186	124.387	161.35	133.594	188.037
Cst7	1	1	1	6.69016	13.083	29.5131	1	1.5425	1	5.56582	8.2538	7.96519	96.2065	56.0257	54.6114	13.5423	16.0186	8.81254	33.5371	54.2801	15.1825	4.63216	3.8895	1	1	1.81722	5.9028	1	1	1
Ipo9	326.555	352.65	284.122	426.339	622.872	517.891	241.771	177.854	144.896	193.335	234.734	168.164	660.122	637.872	680.838	582.371	385.851	493.19	177.832	198.898	220.828	496.012	584.679	810.794	899.168	974.311	1046.11	717.615	779.431	762.02
Gm42548	3.80651	1	1	2.42254	2.61107	3.19331	5.27766	8.05248	6.53446	6.13654	1	8.83583	19.7158	26.4749	52.3301	3.21334	5.69331	1	2.41466	8.61145	1	5.66992	6.779	8.63356	15.3563	32.8716	21.4283	11.7451	6.95928	5.5434
Csgalnact2	31.8716	71.9337	60.8468	34.4297	5.02767	3.92442	60.8873	89.9697	164.267	54.6483	22.7614	15.801	72.6083	83.5386	81.9875	6.90225	30.0985	23.1355	26.4639	18.76	24.6375	127.607	76.127	80.5163	90.727	161.993	77.8105	123.329	110.502	142.603
Fbl	196.053	121.738	109.185	74.972	50.1376	44.1351	93.2753	116.552	102.834	85.4676	41.2989	22.7662	73.422	78.4436	45.4861	75.5159	127.719	162.459	60.4157	186.212	97.9136	80.9076	50.8439	38.5317	30.6099	40.2266	28.7825	57.2051	41.9701	43.4051
Pibf1	27.6619	99.0998	105.732	99.8664	125.052	132.599	82.2756	101.362	100.067	180.208	148.494	154.234	223.962	295.489	271.338	220.859	110.823	70.0108	22.2199	61.8916	79.0036	136.428	189.54	186.114	207.372	202.854	224.894	173.748	208.83	209.239
Tcn2	558.093	454.523	445.248	2453.46	1418.74	1553.13	706.203	850.552	604.256	7399.34	4138.08	8696.16	2460.91	2706.43	2856.09	3114.44	2259.42	2136.43	2541.73	2269.21	1858.9	988.429	1406.74	1302.52	1165.66	1129.58	1349.27	1402.82	1449.85	1520.01
Spata6	253.586	432.639	393.457	125.472	148.413	131.137	646.927	596.663	508.51	628.229	822.291	736.698	94.579	83.5386	32.9387	67.4003	66.7063	85.6359	163.686	115.172	114.46	186.759	219.157	139.04	145.461	170.982	118.667	124.155	138.064	153.204
Msantd4	107.647	71.9337	78.1103	232.874	183.856	216.676	200.217	176.227	175.889	162.516	103.359	216.05	148.285	184.419	205.18	113.88	109.885	150.74	54.757	13.6857	38.8199	133.315	157.755	222.373	289.921	243.715	178.318	194.412	179.778	235.743
Spic	2.40326	1	1	3957.79	4424.19	3535.16	1	1	1	1	1	1	2.62746	1	7.84401	1	1	1	40.6104	59.3544	36.4562	267.186	47.232	43.6207	18.9454	38.5922	24.6969	44.8069	60.5928	38.1045
Zfp704	10.8228	25.1477	6.7545	21.6268	13.083	11.9666	24.8327	14.5625	10.4086	31.2485	17.9255	22.7662	168.629	172.191	173.241	74.7781	62.013	47.8753	216.028	153.229	197.191	378.226	421.422	309.523	576.15	501.14	362.99	422.538	267.678	522.734
Prdx3	306.91	317.938	223.124	235.719	191.106	402.376	814.978	759.955	814.566	978.655	738.47	955.23	239.423	232.312	241.681	321.935	231.911	219.751	377.299	546.487	336.652	296.243	343.406	381.406	351.833	339.33	325.402	363.854	290.025	235.743
Gna11	295.684	256.06	395.759	257.768	237.021	205.709	169.051	157.782	168.694	306.339	279.868	290.055	151.54	109.013	152.709	528.513	558.565	560.899	568.278	523.653	523.388	146.805	344.128	104.053	99.6997	79.4533	154.621	130.768	106.777	124.429
Kbtbd8	1	1	5.6036	1	9.86087	10.5044	5.88876	6.96748	2.10689	2.71218	2.61196	3.61194	26.2256	62.1397	74.0028	2.47556	31.9758	28.3439	3.82932	1	3.36375	7.22657	11.8356	17.5394	18.9454	23.065	20.6112	28.276	30.7964	18.4164
Gm45640	27.6619	28.1661	15.9617	117.648	97.6641	79.9592	41.9434	48.7399	32.5464	36.3851	21.1494	34.0846	443.669	391.275	359.17	414.895	227.217	145.532	95.7821	138.006	135.733	55.4824	62.4018	32.8065	159.817	103.97	125.204	161.35	130.614	125.186
Ptp4a1	80.9856	97.5906	106.883	14.5141	12.2775	17.0843	16.8885	8.59498	18.1568	11.2731	17.9255	6.22389	62.0298	62.1397	35.2201	7.64003	7.57063	6.20836	9.48795	8.61145	5.72749	29.5384	6.779	43.6207	48.5553	38.5922	52.4794	30.7557	53.1437	33.5611
Slc39a9	45.9042	46.2768	81.563	124.05	188.689	114.321	99.3863	163.749	61.3256	141.97	67.8962	168.164	319.982	313.831	319.246	230.45	154.94	92.1463	78.8062	77.1145	62.4574	199.212	240.828	291.075	324.915	272.318	301.705	323.353	436.028	391.733
Gm16104	5.20977	1	3.3018	2.42254	1.80553	1	11.9997	8.59498	9.85514	86.0383	87.2396	87.1942	1	1	1	1	1	2.30209	12.3173	8.61145	22.2737	3.07552	3.8895	2.27226	1.89727	1.81722	1.81713	2.65309	1	1
Gm37675	6.61302	2.50923	11.3581	89.1974	39.6656	115.052	2.22219	4.25499	3.21378	14.1267	2.61196	14.9304	187.344	187.476	173.241	268.077	32.9145	45.2711	17.9759	21.2972	41.1837	41.4727	82.6283	44.2569	50.3499	47.5816	34.5024	48.1131	50.909	42.6479
Atg4d	520.205	415.283	555.734	279.106	288.576	416.998	714.759	716.555	721.587	679.024	915.785	661.822	225.59	264.92	248.525	283.57	463.76	431.992	364.567	249.641	249.193	216.335	226.381	135.224	114.056	131.755	159.524	190.279	178.289	164.563
Vapa	482.317	2319.93	998.831	207.979	73.498	73.3793	225.883	527.223	2075.87	363.412	203.3	111.572	728.475	292.432	303.277	96.9115	106.13	538.763	159.442	368.887	282.286	735.216	172.925	205.198	319.531	671.122	278.008	528.336	576.071	465.184
Ptpn12	343.394	294.545	404.966	63.5917	41.2767	28.782	34.6102	74.7798	61.3256	38.0973	25.9853	48.015	19.7158	33.6078	24.954	3.95112	18.8346	3.60418	32.1225	33.9829	69.5486	74.681	107.189	97.0557	97.9052	115.411	122.753	72.9095	61.3377	75.2089
Zfp184	6.61302	4.77307	12.509	15.9367	11.4719	11.2355	1.61109	1	1	1.57073	2.61196	1	41.6865	52.9687	16.9694	35.6757	44.1784	76.5212	1	1	3.36375	1	1.72237	7.3613	1	10.8067	1	2.65309	1	6.30064
Ssu72	1426.71	1342.7	2097.94	810.425	696.176	746.726	1124.19	1033.37	1166.56	800.589	968.173	725.379	277.668	248.616	208.602	619.26	621.455	805.692	1262.88	1566.42	1589.44	456.058	444.538	385.859	269.284	266.597	344.196	308.475	333.23	346.299
Arhgef3	485.123	550.359	474.02	368.726	549.569	680.927	591.318	578.761	496.888	1664.67	1801.55	1357.47	184.903	132.45	121.911	190.61	80.7862	153.345	160.856	110.097	112.096	479.408	938.642	844.509	756.502	852.545	498.634	936.65	1028.98	925.583
Armc8	121.68	83.2529	106.883	350.945	326.436	441.856	521.653	845.127	414.978	211.028	158.972	266.548	178.393	211.932	271.338	171.427	123.026	83.0317	159.442	74.5773	142.825	249.025	250.942	238.913	256.722	236.36	267.385	180.36	276.617	268.304
Fbxw27	1	1	1	7.40142	14.6941	6.11773	1	1	1	1	1	1	1	1	2.14067	1	1	1	1	1	1	1	1	3.54452	1	1	1	1	1	1
Trip6	15.0326	22.8838	12.509	46.5212	25.9715	41.9418	9.55533	22.6999	18.1568	23.2584	25.1793	34.9553	146.658	158.944	152.709	158.885	198.119	245.793	125.49	150.692	230.283	82.9831	135.362	98.9641	86.2407	81.9049	88.4332	103.492	36.0108	68.3938
Tmem131l	73.9693	93.8175	121.845	318.937	394.906	305.139	267.437	283.099	219.611	362.841	432.198	389.309	460.758	495.212	512.019	506.38	348.305	322.616	283.932	373.961	331.924	589.41	510.997	499.09	639.857	485.612	523.148	598.593	560.428	627.233
Trerf1	600.19	626.575	499.34	82.796	141.968	329.266	2552.32	2505.71	2321.05	17.5511	9.86576	7.96519	50.6376	53.9877	39.7827	38.6268	16.9572	10.1146	409.836	307.995	308.287	753.377	675.698	624.408	444.252	370.384	492.097	336.578	326.526	370.53
2610001J05Rik	96.4214	89.2899	120.694	110.535	85.5811	96.0435	72.4981	180.567	73.5014	96.8821	63.8663	186.448	98.6477	103.918	100.238	83.6315	94.8661	84.3338	346.177	445.001	461.93	206.996	194.596	247.182	216.345	202.854	215.089	192.759	176.799	94.1398
Vnn3	2.40326	1	1	279.818	212.855	174.272	1.61109	1.5425	2.66034	120.282	71.1201	109.831	4.25492	1	1	1	1	1	32.1225	36.5201	60.0936	42.5104	10.3909	6.72517	5.48635	10.8067	9.98846	25.7964	44.2048	107.77
Gm34280	68.3563	39.4853	74.6576	47.2325	51.7486	30.9753	1	1	1	1	1	1	376.944	326.059	271.338	186.183	272.273	256.21	129.734	132.932	149.916	130.201	170.758	140.313	158.92	111.325	138.278	170.442	146.258	197.881
Slc16a1	50.114	59.8599	96.5248	29.4508	87.9977	144.296	27.8882	34.0924	17.6034	100.877	58.2244	81.9703	128.756	100.861	117.348	143.392	122.087	124.699	9.48795	6.0743	15.1825	26.4251	30.6174	43.6207	21.6372	32.0544	27.9654	34.0618	21.8575	33.5611
Haus7	83.7921	147.395	159.824	62.8804	94.4419	90.9258	145.829	112.755	87.891	78.0482	88.8516	56.7215	57.1474	32.5888	67.1588	143.392	123.026	161.157	184.906	297.847	149.916	65.3412	136.084	112.323	88.0352	103.97	66.3706	110.931	69.5318	110.799
Elavl4	1	1	2.1509	2.42254	1	1	2.83328	1	2.66034	1	1	1	23.7845	34.6268	13.5474	34.2001	14.1413	6.20836	17.9759	18.76	19.91	22.2741	26.2831	44.893	25.2263	15.71	22.2455	60.5113	84.43	63.0932
Gm44597	13.6293	16.8469	13.6599	71.4157	113.775	78.497	8.94423	22.1574	9.30169	19.834	15.5076	35.8259	13.206	26.4749	32.9387	78.467	77.9702	45.2711	30.7078	21.2972	19.91	33.1706	51.5662	23.2646	41.3772	30.42	15.7084	29.9291	28.5617	29.7749
Vwa5a	75.3726	117.965	126.448	99.1552	134.719	103.355	115.886	185.449	75.7152	157.95	124.315	285.702	784.623	815.177	981.975	429.651	370.832	215.845	208.955	130.395	244.466	801.633	1113.46	1450.74	2073.69	1910.85	1408.92	1314.38	1515.4	1182.29
Gm38248	2.40326	4.01846	4.4527	1	3.4166	1.7311	1	3.71249	2.66034	2.14145	1	2.7413	8.32358	20.3609	36.3607	7.64003	1	1	2.41466	1	3.36375	9.30209	4.61187	15.631	12.6645	13.2583	5.08566	1.82655	1	7.05787
Kcng2	8.01628	4.77307	1	11.669	9.05534	3.19331	9.55533	3.16999	3.21378	1	1.80598	1	1	1	1	1.73778	1	21.8334	13.7319	44.1315	27.0012	2.03776	15.4475	4.18065	9.07543	7.53777	19.7941	15.0513	21.1126	22.9598
Tiam1	1	1.75461	1	4.55635	13.083	39.0174	372.546	446.934	349.118	147.677	130.762	182.965	62.8435	69.2726	81.9875	62.2358	81.7249	42.6669	13.7319	28.9086	17.5462	113.078	76.127	170.847	76.3707	59.0227	63.1021	41.5008	13.6635	30.5321
Zfp869	131.503	182.862	86.1666	376.55	286.159	266.391	151.94	148.017	140.468	181.92	239.569	182.095	262.208	325.04	346.623	394.237	307.942	346.054	37.7811	13.6857	8.09124	119.305	185.928	197.564	268.387	244.532	198.746	239.045	228.198	242.558
Raly	295.684	410.001	755.991	66.4368	11.4719	14.891	115.275	220.169	360.74	124.848	74.344	21.0249	109.226	86.5955	61.4554	53.3824	23.5279	198.918	27.8785	343.515	383.927	185.721	119.469	54.435	53.0417	98.2494	96.6045	145.646	123.165	107.013
Sh2b2	260.602	285.49	482.076	47.9438	18.7217	118.708	41.3323	31.9224	28.6723	2.71218	8.2538	7.09454	228.845	276.129	229.134	513.02	899.299	908.557	292.42	211.583	305.923	47.1804	73.9598	67.1576	79.0625	87.6255	148.084	131.594	114.971	87.3247
Cilp2	1	1	24.018	1	1	1	1	1	1	1.57073	1	1	3.44119	1	1	1	25.4052	58.292	1	1	1	1	1	1	4.58908	1	1	1	1	1
Ccny	40.2912	98.3452	70.054	45.81	36.4435	35.3619	32.1658	51.4523	130.506	56.3605	49.3587	60.2041	180.834	76.4056	88.8315	27.5601	31.0372	21.8334	61.8303	77.1145	45.9112	123.456	71.0703	81.7886	130.207	211.026	162.792	261.362	295.24	291.021
C230085N15Rik	1	1	1	23.0494	13.083	23.6642	5.88876	1.5425	1	1	3.41793	1	27.0394	20.3609	19.2507	9.85337	10.3866	1	19.3906	6.0743	10.455	9.30209	2.44475	10.542	12.6645	1	16.5255	42.3273	7.70419	28.2604
Gm14636	1	1	2.1509	1.71127	1	3.19331	7.11095	21.0724	7.08791	1.57073	3.41793	13.1891	22.157	2.01899	4.42201	1	1	1	2.41466	3.53715	1	17.0853	10.3909	29.6259	43.1717	72.0983	19.7941	11.7451	24.8371	5.5434
Rdh12	5.20977	5.52768	5.6036	1	1.80553	2.46221	2.83328	6.96748	1.55345	1	1	5.35324	3.44119	2.01899	14.688	1	16.0186	3.60418	1	33.9829	5.72749	12.4154	12.558	20.0839	8.17816	30.42	3.4514	13.3982	9.93892	1
1700029N11Rik	1	1	1	1	7.44427	2.46221	1	1.5425	3.21378	1	1	1	1	1	1	1	1	1	9.48795	1	1	6.1888	7.50137	6.72517	9.07543	3.45166	6.71993	1	1	10.844
Fam20a	1	1	1	1.71127	1	1.7311	571.763	473.516	639.123	1723.45	1878.93	591.3	1.81373	2.01899	2.14067	1.73778	1.93866	2.30209	1	18.76	10.455	4.11328	6.05662	2.27226	1.89727	2.63444	1	1	7.70419	4.02894
Hist1h1c	729.29	482.444	745.633	411.402	330.463	465.251	315.714	312.937	357.973	75.7652	80.7918	83.7116	246.747	167.096	227.993	150.77	280.721	314.804	463.593	637.825	759.762	59.6335	50.1215	66.5214	79.9598	88.4427	68.0049	115.89	67.297	54.7636
Gpat3	212.892	305.864	195.502	1	1	1	10.1664	2.62749	1.55345	68.9165	28.4032	30.602	1	1	1	1	1	1	1	1	1	1	1	1	3.69181	1	1	1	1	1
Enpp2	2.40326	1	1	86.3523	165.329	87.2703	1	1	1	1	1	1	8.32358	1	1	1	1	1	2.41466	11.1486	1	4.63216	10.3909	2.27226	9.07543	18.1617	8.3542	18.3575	19.6228	6.30064
Kif24	27.6619	10.0554	10.2072	25.8944	16.3051	11.9666	20.555	18.3599	6.53446	4.42436	18.7315	34.0846	16.4609	31.5698	36.3607	5.42669	3.81598	6.20836	6.65863	3.53715	3.36375	20.7175	19.7817	32.1704	30.6099	59.0227	17.3427	21.6636	23.3473	29.7749
Blvrb	1080.1	959.36	724.917	4102.89	3858.7	3700.39	408.6	340.604	508.51	1740.58	2784.85	1735.33	84.8143	86.5955	109.363	245.205	354.875	422.877	3167.01	3788.96	3452.07	898.144	1143.07	1164.48	619.219	776.543	902.298	912.68	869.566	863.49
Xirp1	1	1	1	4.55635	1	1	1	1	1	2.71218	1	1	1	3.03799	1	29.0357	4.75464	8.81254	1	1	1	12.4154	3.16712	1	1.89727	1.81722	1	2.65309	1	1
AC163040.1	2.40326	6.2823	5.6036	1	1.80553	6.84883	8.33314	2.62749	3.21378	1	1	1	18.0883	22.3989	12.4067	8.37781	11.3253	2.30209	2.41466	6.0743	12.8187	10.8587	8.22375	3.54452	3.69181	9.98944	12.4399	8.43891	20.3677	4.78617
Dbndd2	37.4847	35.7122	73.5067	39.4085	23.5549	7.57994	10.1664	21.6149	11.5155	12.4145	7.44782	9.70648	10.7648	10.171	4.42201	1	1.93866	16.6251	12.3173	31.4458	24.6375	10.8587	8.94612	9.26969	14.4591	3.45166	5.9028	5.95928	12.1737	4.02894
Arhgap4	493.543	259.833	479.775	1533.79	1851.31	1689.85	631.65	631.383	564.962	502.098	682.857	472.891	1177.65	1209.53	1114.29	1805.61	2160.86	2705.44	278.273	231.881	164.098	612.241	621.52	478.734	538.465	493.785	577.079	613.471	524.672	613.602
Abcc5	886.455	678.643	1193.33	1349.57	1837.62	1148.83	145.829	175.142	96.7462	530.635	445.094	580.852	1685.42	1978.87	1708.58	866.417	682.468	735.379	279.688	297.847	400.473	527.145	894.577	978.096	1250	1339.61	1000.35	976.324	921.709	930.883
Syt11	12.226	4.77307	5.6036	8.11269	9.05534	30.9753	40.7212	92.1397	46.3826	11.2731	5.02989	9.70648	87.2554	87.6145	61.4554	89.5337	40.4238	70.0108	126.905	148.155	67.1849	137.466	152.699	81.7886	77.268	69.6466	93.336	76.2157	102.308	107.77
Rspo1	1	1	1	13.8028	23.5549	14.1599	1.61109	1.5425	1	1	2.61196	1.87065	7.50984	20.3609	19.2507	1.73778	7.57063	8.81254	1	1	1	2.03776	1	1	1	1.81722	1	2.65309	1	1
Slamf6	48.7107	44.013	64.2995	31.5846	98.4696	78.497	2.22219	4.25499	2.10689	3.85364	2.61196	9.70648	373.689	288.356	339.779	103.552	152.124	118.188	97.1968	117.709	128.642	79.8698	63.1242	79.244	49.4526	39.4094	115.399	119.196	114.971	127.458
Gins3	58.5335	68.1607	59.6959	30.162	61.415	52.9084	56.6096	52.5373	61.8791	42.0923	52.5826	77.617	25.4119	18.3229	4.42201	40.8402	45.1171	70.0108	85.8795	26.3715	48.2749	17.6042	32.0621	65.2492	50.3499	35.3233	41.0395	35.7149	75.491	49.463
Gm45293	2.40326	1	1	9.53523	18.7217	3.92442	1	5.88248	2.10689	2.14145	1.80598	1.87065	30.2943	22.3989	14.688	6.16447	5.69331	7.51045	3.82932	3.53715	1	13.4531	5.33425	7.3613	24.329	9.98944	1.81713	11.7451	8.4491	1
Apoc1	12.226	10.0554	9.0563	122.627	97.6641	79.9592	2.83328	2.62749	3.76723	358.275	155.748	191.672	2.62746	2.01899	2.14067	1	1	1	15.1466	13.6857	17.5462	7.22657	3.16712	2.90839	1	1	1	5.95928	2.48982	5.5434
Prr18	1	9.30076	9.0563	1	1	1	1	1	3.21378	1	1	1	3.44119	7.11397	4.42201	4.6889	1	29.646	2.41466	16.2229	17.5462	12.4154	5.33425	1.63613	5.48635	1	1	7.61237	6.95928	6.30064
Gm45041	1	1	1	1	1	1	1.61109	1	1	1	1.80598	1	25.4119	10.171	6.70334	3.95112	1.93866	1	2.41466	1	1	4.11328	1.72237	1.63613	8.17816	13.2583	5.08566	5.13273	2.48982	2.51447
Gm26542	27.6619	12.3192	17.1126	3.13381	3.4166	6.84883	5.88876	8.59498	10.962	12.9853	16.3136	13.1891	31.108	32.5888	19.2507	37.889	29.1598	55.6878	29.2932	8.61145	5.72749	15.0098	8.22375	8.63356	9.07543	13.2583	16.5255	15.0513	11.4287	15.3874
Plpp6	3.80651	6.2823	4.4527	1	8.2498	7.57994	4.05547	4.25499	5.42757	2.14145	2.61196	3.61194	36.8041	38.7028	36.3607	23.1334	28.2212	15.323	1	44.1315	10.455	17.6042	9.6685	4.81678	2.79454	6.72055	13.257	9.26546	30.0515	9.32957
Ogfod3	141.326	179.089	135.655	171.705	158.885	118.708	65.776	74.7798	77.929	237.281	362.078	216.05	107.599	86.5955	72.8621	245.943	355.814	221.053	479.155	412.018	445.384	81.4265	114.413	119.32	69.1925	89.2599	102.324	95.2262	120.931	111.556
Gmfg	50.114	48.5407	73.5067	73.5495	58.1929	52.1773	131.163	306.969	142.682	140.257	117.061	240.428	118.991	71.3106	92.2535	64.4492	131.474	97.3547	350.421	305.458	379.199	309.734	275.502	305.706	192.119	243.715	222.443	239.872	280.341	239.529
Kif17	1	16.0923	17.1126	22.3381	32.4158	58.0261	1.61109	1.5425	1	13.556	9.05978	1.87065	1	1	1	1.73778	1	1	1	1	1	1	2.44475	1.63613	2.79454	8.35499	10.8056	13.3982	1	2.51447
Grap2	13.6293	15.3377	57.3941	13.8028	11.4719	36.8241	19.9439	8.59498	15.3896	2.71218	1	1	1	1	1	1	1	1	2.41466	6.0743	1	4.11328	1	1	3.69181	1	1	2.65309	1	1.75723
1700056E22Rik	5.20977	12.3192	10.2072	23.0494	14.6941	6.11773	19.9439	7.50998	16.4965	2.14145	7.44782	1	1	1	2.14067	1	3.81598	10.1146	3.82932	49.2058	19.91	2.55664	1	1.63613	3.69181	1	5.08566	1	4.72455	1
Zfp13	1	1	1	1	1	5.38662	1	1	1	7.84872	3.41793	4.48259	1	4.05698	1	12.8045	19.7732	32.2502	1	28.9086	1	4.11328	3.16712	1.63613	3.69181	1	1	10.092	9.19401	1
Zeb2os	6.61302	1	4.4527	2.42254	4.22214	3.19331	8.94423	14.5625	11.5155	12.9853	7.44782	28.8607	51.4513	57.0447	50.0487	9.85337	15.0799	2.30209	19.3906	28.9086	29.3649	57.558	64.569	37.2594	55.7335	68.8294	54.1136	49.7662	44.9497	34.3183
Zfp438	10.8228	18.3561	4.4527	40.8311	23.5549	10.5044	9.55533	7.50998	4.32068	20.4047	9.05978	9.70648	46.5689	25.4559	64.8774	17.2312	38.5464	47.8753	3.82932	11.1486	8.09124	13.4531	11.8356	29.6259	34.199	20.6133	23.0626	34.0618	20.3677	8.57234
Polh	54.3237	87.026	83.8648	45.81	51.7486	35.3619	48.6654	47.6549	53.0239	75.7652	90.4635	77.617	51.4513	73.3486	124.192	36.4135	77.0315	49.1773	3.82932	18.76	12.8187	39.916	47.232	114.867	85.3434	83.5394	109.679	60.5113	89.6443	32.8038
Gcnt7	5.20977	4.77307	2.1509	23.7606	37.249	26.5886	7.11095	14.5625	5.42757	12.9853	12.2837	11.4478	60.4023	79.4626	80.8468	29.0357	14.1413	11.4167	15.1466	1	5.72749	33.6895	18.337	25.8091	18.0481	31.2372	35.3196	34.8884	42.715	50.2202
Sirt1	3.80651	5.52768	18.2635	16.6479	13.8885	4.65552	11.3886	8.05248	7.64135	3.85364	2.61196	4.48259	66.0984	36.6648	35.2201	20.9201	3.81598	11.4167	15.1466	26.3715	19.91	27.9818	13.2804	41.0762	56.6308	50.8505	29.5996	35.7149	23.3473	36.59
Hif1an	76.7758	68.1607	40.1306	69.9931	124.247	101.161	67.6093	83.4597	77.3756	71.1994	50.9706	61.9454	139.334	70.2916	112.786	62.9736	88.2955	92.1463	20.8052	41.5944	29.3649	115.673	119.469	122.501	190.324	189.778	157.89	172.922	179.034	134.273
Mtss1	1259.72	1356.29	1376.33	143.254	129.08	94.5813	518.597	471.889	500.208	992.353	912.561	1070.16	276.041	256.768	273.62	766.817	960.312	994.495	1095.95	1008.25	1074.14	844.7	1202.31	1093.24	734.967	762.65	906.383	653.145	831.575	887.721
Flrt2	1	1	1	1	1	1.7311	4.05547	3.16999	19.2637	1	1	1	3.44119	2.01899	1	1	1	1	5.24398	3.53715	1	2.55664	5.33425	2.27226	9.9727	5.08611	9.98846	1.82655	6.95928	29.7749
Scyl1	1350.93	1073.31	1818.27	800.467	644.622	618.783	1006.86	842.957	877.659	1144.74	1245.43	825.504	333.816	361.724	351.185	824.363	1092.66	1140.33	590.913	381.572	192.463	420.774	420.7	415.757	302.483	358.126	291.082	370.466	401.762	397.033
AC158535.1	10.8228	21.3746	21.7162	1	1	1	1	1	1.55345	1	1	1	1	1	1	1	1	1	1	1	5.72749	1.51888	3.16712	1	1	1	1	1	1	1
2510002D24Rik	325.152	276.434	654.712	200.155	208.828	225.449	90.8309	59.5898	73.5014	146.535	261.331	154.234	136.893	98.8235	141.302	179.543	455.312	145.532	539.985	927.06	1258.51	73.6433	101.41	73.5189	84.4461	70.4638	92.5189	102.665	139.553	74.4517
Ctu2	326.555	306.619	639.75	382.952	427.933	373.132	294.325	232.647	296.54	190.481	320.167	201.249	169.442	185.438	217.727	245.943	340.795	420.273	449.447	510.967	447.748	144.211	119.469	155.58	110.467	78.636	135.01	144.819	169.35	93.3825
Gtf2a1	138.519	114.947	126.448	356.635	320.797	299.29	238.716	268.452	238.428	254.974	175.091	233.463	269.531	314.85	400.234	355.873	521.957	326.523	122.661	64.4287	69.5486	218.411	331.848	243.366	409.258	457.01	257.58	234.086	234.157	249.373
Mcm8	43.0977	53.0684	30.9234	15.9367	11.4719	7.57994	47.4432	10.2225	28.1189	16.9804	32.4331	45.4031	4.25492	14.2469	6.70334	1	38.5464	11.4167	17.9759	6.0743	5.72749	5.66992	12.558	28.3536	44.9662	31.2372	28.7825	8.43891	33.7761	10.0868
Aagab	743.322	593.372	528.112	1420.69	1648.32	1400.33	514.931	404.076	450.398	638.502	743.306	614.807	575.494	544.124	444.72	1021.35	1137.72	1264.03	298.078	229.343	220.828	360.584	347.017	422.754	367.984	443.117	382.601	464.692	508.284	572.712
Ephx2	22.0488	4.77307	1	28.0282	8.2498	10.5044	1	1	1	3.28291	1.80598	1.87065	1.81373	1	1	1	2.87732	1	1	1	3.36375	2.03776	1	1.63613	1	2.63444	1	1.82655	1	1
Mettl22	201.666	136.076	234.633	114.803	123.441	194.743	38.2768	47.1124	45.8291	111.721	138.822	81.9703	52.265	65.1967	31.798	76.9914	58.2583	145.532	158.027	145.618	211.373	43.5482	52.2886	59.524	52.1444	32.0544	46.7594	52.2458	58.3581	69.1511
Gm43351	1	1	1	1	1	1	1	1	1	1	1	1	12.3922	12.2089	4.42201	1	1	1	8.07329	1	1	9.30209	7.50137	5.45291	4.58908	3.45166	1	1	6.21437	4.02894
Gde1	2822.95	2392.37	3742.58	654.657	638.983	530.319	389.656	356.336	384.538	497.533	704.619	497.27	345.208	431.016	418.485	892.239	1291.66	1956.74	1799.03	2101.76	2076.37	179.495	186.65	234.46	240.571	172.617	253.494	192.759	195.422	186.522
Ccdc12	412.154	308.883	453.304	685.241	616.428	727.717	566.874	573.878	633.035	900.466	927.068	976.126	340.326	297.527	283.886	530.727	668.388	715.848	1095.95	1459.86	1317.61	314.923	284.893	231.915	175.968	166.079	206.1	218.382	236.392	222.87
Tial1	57.1302	47.0315	80.4121	96.3101	83.97	51.4462	38.8879	27.0399	37.5274	52.3654	42.1049	46.2737	209.315	134.488	153.85	110.929	258.193	187.199	131.149	82.1888	149.916	115.673	110.079	76.0634	169.687	145.648	79.4448	83.6546	80.7054	130.487
Socs5	61.34	33.4484	52.7905	202.289	89.6087	98.9679	21.1661	50.9098	58.005	32.9607	22.7614	44.5324	38.4316	33.6078	35.2201	84.3692	77.0315	42.6669	26.4639	49.2058	12.8187	66.8978	47.232	37.8956	40.4799	59.8399	72.9077	59.6848	56.1234	68.3938
Fkbp2	434.606	385.853	311.743	224.339	132.302	136.254	348.713	327.584	418.298	321.749	413.661	395.404	67.7259	78.4436	94.5348	287.997	269.457	398.138	473.496	757.071	580.118	222.043	203.265	161.941	98.8025	138.293	194.66	160.523	205.85	165.32
Ubald2	10.8228	14.5831	15.9617	8.11269	5.8332	3.19331	4.66657	4.79749	4.87412	8.99018	12.2837	2.7413	1.81373	2.01899	7.84401	6.16447	5.69331	14.0209	12.3173	11.1486	22.2737	4.63216	8.22375	1	1.89727	2.63444	2.63427	2.65309	2.48982	3.2717
Fpgt	15.0326	27.4115	32.0743	48.655	87.1921	40.4796	57.2207	64.4723	95.0858	79.1896	46.9407	118.538	105.971	61.1207	188.07	48.9558	36.6691	33.5523	40.6104	8.61145	5.72749	44.0671	106.467	102.145	132.001	95.7977	110.496	77.0422	85.9198	79.7523
Mcrip2	201.666	159.469	322.101	68.5706	59.804	58.7572	35.2213	44.9424	51.917	78.6189	107.389	68.0399	8.32358	20.3609	16.9694	28.2979	87.3568	122.094	189.15	328.292	282.286	32.6517	25.5607	23.9007	10.87	13.2583	9.98846	29.1026	27.8168	29.7749
1500004A13Rik	9.41954	4.77307	5.6036	5.97889	13.8885	19.2776	7.72204	8.59498	5.98102	1.57073	7.44782	1.87065	33.5492	57.0447	32.9387	19.4445	12.2639	14.0209	9.48795	33.9829	29.3649	16.0475	20.5041	23.2646	32.4045	36.1405	23.8797	30.7557	45.6946	44.1623
Psma7	1680.7	1703.41	1840.14	991.798	903.198	1229.99	3434.74	3086.73	3688.61	2145.79	2799.35	2293.42	213.384	180.343	250.806	614.096	636.474	860.38	1832.98	2593.97	2482.93	1009.7	847.623	581.787	474.759	392.449	488.011	598.593	503.07	453.826
Gm45552	12.226	9.30076	4.4527	33.0071	63.8316	127.481	8.33314	5.33999	7.64135	7.278	13.8956	1.87065	9.95104	7.11397	8.98468	13.5423	10.3866	12.7188	9.48795	13.6857	17.5462	9.30209	2.44475	4.18065	4.58908	1	5.08566	8.43891	1	4.78617
Gtf2h3	38.8879	31.1846	3.3018	128.317	115.386	142.103	139.107	125.775	98.96	108.867	139.628	166.423	56.3337	21.3799	35.2201	65.1869	116.455	71.3129	60.4157	79.6516	50.6387	82.9831	89.8521	64.613	76.3707	63.1088	76.9934	70.4299	79.2156	55.5208
Prodh	68.3563	50.0499	135.655	77.1058	72.6925	48.5218	22.9994	7.50998	31.4395	139.116	144.464	96.7713	37.6179	41.7598	46.6267	54.858	94.8661	106.469	163.686	41.5944	112.096	21.2363	46.5096	13.7226	37.7881	18.1617	41.8566	39.8477	21.1126	70.6655
Mfsd6	1	2.50923	1	1	5.8332	27.3197	29.1104	44.3999	37.5274	335.446	381.422	253.488	14.0197	2.01899	3.28134	1	1	1	47.6837	56.8173	10.455	77.2754	84.0731	69.7021	107.775	141.562	72.9077	53.0724	97.0934	69.9083
Gm8557	1	3.26384	1	3.84508	1.80553	4.65552	3.44438	7.50998	3.21378	2.71218	3.41793	9.70648	17.2746	16.2849	15.8287	4.6889	2.87732	7.51045	9.48795	11.1486	12.8187	5.66992	7.50137	5.45291	7.28089	13.2583	10.8056	12.5716	6.95928	5.5434
Gm24106	1	1	1	1	2.61107	1.7311	2.22219	1.5425	1	1	1	1.87065	6.69611	4.05698	13.5474	1.73778	2.87732	1	1	1	1	6.1888	3.8895	7.99743	7.28089	3.45166	10.8056	3.47964	2.48982	4.02894
Proser3	9.41954	13.8284	10.2072	18.0705	36.4435	26.5886	9.55533	15.105	8.74825	23.2584	22.7614	23.6369	42.5003	52.9687	40.9234	30.5112	23.5279	11.4167	49.0984	39.0572	36.4562	34.7272	47.9544	20.72	34.199	36.9577	49.2108	29.9291	30.0515	25.2315
Zfp382	17.8391	25.1477	4.4527	8.11269	11.4719	6.84883	16.2774	24.3274	17.0499	6.13654	12.2837	11.4478	38.4316	36.6648	62.5961	30.5112	15.0799	7.51045	8.07329	13.6857	19.91	37.3216	16.1699	28.9897	77.268	59.0227	57.3822	56.3786	62.8276	28.2604
Rps27a	774.194	643.177	735.275	405.001	404.572	615.127	1095.47	1140.79	1294.4	880.49	846.471	1185.95	258.139	233.331	255.369	367.677	387.728	434.596	1170.92	1830.28	1483.07	733.14	613.574	616.774	470.272	478.257	598.324	616.777	523.182	522.734
Soat1	1632.99	1647.57	848.063	1011.71	1016.78	958.746	589.484	691.058	488.586	906.173	973.009	1105.85	773.23	857.974	847.376	659.838	434.661	280.949	265.541	226.806	277.558	1092.21	578.9	543.619	552.821	648.239	668.598	739.932	739.206	815.027
Gm45238	1	1	1	1	1	1	11.3886	12.3925	13.7293	4.42436	4.22391	1.87065	1	1	2.14067	1	1	1	1	6.0743	1	1	1.72237	1	1	1	2.63427	1	1	1
Hsp90ab1	9092.7	8032.36	5460.87	6441.54	5252.28	7075.16	9642.85	9163.25	9148.91	8306.22	9571.18	7400.64	2613.08	2893.93	2604.01	5001.68	2562.61	3094.77	5273.43	5887.19	4823.04	4690.64	5129.14	6642.84	5856.59	6424.36	5757.7	7405.2	5754.69	7016.77
Commd3	1405.66	1199.33	716.86	489.642	495.598	659.725	539.986	440.966	524.56	554.035	600.647	492.046	255.698	249.635	263.354	478.344	552.933	562.201	677.207	911.837	747.944	273.412	226.381	273.264	168.79	215.112	178.318	230.78	219.259	175.921
Plekhg1	329.362	283.98	266.858	2.42254	1	1	43.7766	77.4923	59.1118	225.296	233.122	223.886	5.88238	2.01899	3.28134	1	1	1	29.2932	31.4458	19.91	36.8028	43.6201	28.9897	41.3772	48.3988	45.9423	31.5822	22.6024	66.1221
Pdgfc	120.277	187.39	164.428	143.965	98.4696	112.128	16.8885	1	3.21378	1	1	1	1	7.11397	19.2507	1	1	1	6.65863	6.0743	10.455	8.78321	16.1699	21.3562	7.28089	16.5272	11.6227	10.9186	3.97964	17.6591
0610010F05Rik	50.114	76.4614	73.5067	30.162	41.2767	40.4796	40.1101	53.6223	100.067	40.9509	61.4483	31.4727	96.2065	74.3676	43.2047	16.4934	41.3624	2.30209	29.2932	33.9829	36.4562	124.494	65.2913	121.865	124.823	194.681	92.5189	164.656	128.38	144.117
Ubr3	17.8391	28.1661	28.6216	34.4297	63.0261	39.0174	30.9436	31.9224	16.4965	30.1071	17.1196	39.3085	263.835	192.571	343.201	40.8402	60.1356	32.2502	74.5622	54.2801	126.279	139.541	105.744	136.496	253.133	243.715	209.369	142.339	142.533	160.776
Gm44975	1	1	2.1509	1.71127	2.61107	1	1	1	1	1.57073	1	1	18.0883	7.11397	3.28134	1.73778	1	1	2.41466	1	1	6.1888	3.16712	4.81678	6.38362	2.63444	5.9028	1.82655	1.74491	13.1157
Arhgap6	6.61302	21.3746	4.4527	17.3592	1	6.11773	140.33	116.552	107.262	83.7554	46.9407	42.7911	7.50984	4.05698	4.42201	1	1	1	6.65863	6.0743	34.0924	62.7468	77.5717	181.661	104.186	117.045	126.021	69.6033	52.3988	76.7234
D5Ertd605e	5.20977	1	1	1	4.22214	1	1.61109	1.5425	1.55345	3.28291	1	4.48259	18.9021	24.4369	35.2201	48.218	53.565	23.1355	15.1466	69.503	24.6375	16.0475	12.558	15.631	35.0963	2.63444	21.4283	10.9186	1.74491	28.2604
Col6a3	1	1	1	1.71127	1	1.7311	1.61109	1.5425	1	1.57073	1	1.87065	2.62746	3.03799	3.28134	60.0225	93.9274	72.615	1	21.2972	1	2.03776	6.779	1	3.69181	2.63444	5.9028	1	13.6635	1
Jund	52.9205	26.6569	68.9031	3.84508	9.05534	3.92442	10.1664	7.50998	8.74825	2.71218	6.64184	2.7413	24.5982	14.2469	21.532	12.8045	16.0186	28.3439	47.6837	79.6516	55.3661	17.0853	10.3909	17.5394	2.79454	10.8067	11.6227	9.26546	15.1533	7.81511
Avpr2	5.20977	1	1	5.97889	30.8048	11.2355	6.49985	7.50998	2.10689	3.85364	6.64184	1.87065	23.7845	36.6648	6.70334	15.0178	15.0799	8.81254	2.41466	3.53715	22.2737	30.5762	17.6146	7.99743	8.17816	5.08611	10.8056	7.61237	11.4287	19.1736
Dhcr7	156.761	198.709	140.259	69.2819	135.524	116.514	117.108	106.245	94.5324	71.1994	64.6722	90.6768	84.8143	84.5575	105.941	103.552	86.4182	46.5732	16.5612	11.1486	36.4562	58.0768	71.7927	161.305	96.1107	81.0877	166.878	96.8793	108.267	58.5498
Man1a2	102.034	117.211	110.336	217.937	208.022	89.4636	141.552	201.182	156.518	197.901	178.315	171.647	925.398	935.418	966.005	460.637	488.165	443.711	225.931	315.607	244.466	203.363	247.33	181.025	358.114	365.481	264.117	258.056	261.719	306.923
Gdap1l1	2.40326	1	1	1	1	1	1	1	1	1	1.80598	2.7413	1	4.05698	1	9.85337	1	19.2293	16.5612	28.9086	15.1825	1	2.44475	1.63613	1	4.26889	1	1	1.74491	1
Daglb	1130.62	1275.54	1733.11	1752.86	1807.81	1620.4	2996.59	2554	2337.65	690.438	875.486	639.185	2512.99	2984.62	2916.55	4508.84	6740.59	6523.17	1040.77	541.413	435.929	900.739	1172.69	1139.67	1011.33	852.545	930.08	863.087	918.73	875.605
Abcg2	38.8879	44.7676	14.8108	20.9155	24.3605	90.9258	1	7.50998	8.1948	44.946	39.6869	36.6966	298.012	228.236	375.139	102.814	187.794	68.7087	26.4639	11.1486	15.1825	53.4069	74.6822	166.394	165.2	137.476	77.8105	119.196	102.308	111.556
Skiv2l	1043.62	807.682	967.757	1094.22	912.864	1032.59	602.317	483.281	578.798	579.147	785.216	560.827	468.081	542.086	412.781	760.914	775.395	749.702	173.588	264.864	237.375	366.292	435.87	409.396	450.532	407.976	404.664	425.018	336.955	395.519
Jmjd8	304.103	304.355	558.036	397.888	372.351	413.343	209.994	222.339	208.542	294.354	363.69	260.453	218.266	235.369	251.947	411.944	534.159	629.91	616.376	724.088	788.127	200.25	280.559	126.954	141.871	127.669	149.718	195.238	189.462	193.337
Pax7	1	1	1	35.8522	35.638	11.2355	1	1	1	1	1	1	5.06865	2.01899	1	1	1	3.60418	1	1	1	4.63216	6.779	1	1	1	1	1	1	1
Ttc21b	37.4847	19.8654	41.2815	37.986	112.164	66.0683	11.3886	4.25499	10.962	36.9558	35.657	36.6966	101.903	66.2156	62.5961	93.2226	22.5892	53.0836	22.2199	36.5201	22.2737	22.793	31.3397	62.0685	149.05	113.777	48.3937	53.0724	53.1437	65.3649
Rpl11	395.315	324.729	439.493	289.775	271.659	323.417	500.876	507.693	502.422	494.108	320.973	497.27	155.609	112.07	113.926	196.512	228.156	269.231	593.742	1102.12	908.678	442.048	409.864	334.968	201.989	237.177	279.642	358.894	339.934	297.836
1700120C14Rik	5.20977	9.30076	5.6036	8.11269	5.8332	16.3532	3.44438	12.3925	8.74825	4.42436	8.2538	12.3184	16.4609	29.5318	18.11	22.3956	5.69331	6.20836	13.7319	13.6857	10.455	4.63216	9.6685	9.26969	4.58908	1.81722	1	1.82655	6.21437	3.2717
Rfx3	5.20977	8.54614	7.9054	10.2465	33.2214	22.9331	13.2219	8.05248	6.53446	4.99509	14.7016	15.801	117.363	121.241	88.8315	74.7781	146.492	152.042	42.0251	120.246	48.2749	67.9356	58.79	37.2594	57.528	92.5288	55.7479	72.9095	60.5928	71.4228
Rybp	2.40326	1	1	3.84508	5.02767	1.7311	4.05547	4.25499	3.76723	3.85364	5.02989	5.35324	9.95104	6.09497	11.266	5.42669	6.63197	6.20836	9.48795	1	3.36375	18.1231	6.05662	11.1781	22.5345	13.2583	14.0741	15.8778	12.9186	24.4743
Cpne8	284.458	317.183	218.52	78.5284	103.303	89.4636	4.66657	1.5425	4.87412	163.657	224.256	200.378	5.06865	3.03799	1	1	1	1	17.9759	23.8343	48.2749	46.1426	115.858	174.664	113.159	103.153	175.049	54.7255	58.3581	103.227
Prkag2	50.114	63.633	79.2612	12.3803	22.7494	33.1686	115.886	174.599	152.644	104.302	109.807	126.373	33.5492	43.7978	37.5014	26.0846	10.3866	21.8334	47.6837	56.8173	64.8211	148.362	115.858	112.959	83.5489	115.411	96.6045	74.5626	82.9401	130.487
Amn1	37.4847	28.1661	50.4887	43.6762	57.3874	42.6729	72.4981	76.4073	53.0239	54.0776	42.9108	52.3682	201.178	152.83	200.617	47.4802	26.3438	38.7606	51.9277	39.0572	45.9112	141.098	135.362	129.498	141.871	128.487	121.936	85.3077	93.3689	131.244
Gm21057	5.20977	1	1	10.2465	9.86087	4.65552	4.05547	4.25499	2.10689	1.57073	2.61196	6.22389	45.7552	46.8548	34.0794	17.2312	32.9145	7.51045	17.9759	1	10.455	14.4909	15.4475	20.72	16.2536	18.9789	19.7941	22.4902	33.0311	24.4743
Dhrs3	4965.72	4518.12	4689.77	2336.1	1807.81	1611.62	7375.08	7010.62	8157.14	6305.82	6082.1	5229.24	1858.75	1930.98	1961.81	4948.56	5853.55	4642.95	17660.2	18007.2	15467	4655.36	9052.35	4222.36	3948.09	4327.37	3088.13	3838.65	4356.49	3931.8
Dnhd1	10.8228	7.79153	15.9617	30.162	32.4158	8.31104	5.27766	5.88248	2.10689	12.4145	6.64184	5.35324	29.4806	29.5318	23.8134	19.4445	26.3438	4.90627	26.4639	16.2229	17.5462	23.8307	12.558	30.8981	34.199	15.71	26.3311	26.6229	41.9701	19.1736
Gm37954	8.01628	10.81	3.3018	40.1198	42.0822	41.9418	19.9439	19.4449	30.8861	31.8193	17.9255	23.6369	515.278	582.846	434.454	318.984	128.658	84.3338	40.6104	44.1315	45.9112	108.408	103.577	66.5214	88.0352	108.873	42.6738	106.798	68.0419	68.3938
Bet1	117.47	77.9706	75.8085	45.0987	63.0261	55.1017	327.325	288.524	286.025	227.579	142.852	250.005	66.0984	32.5888	111.645	84.3692	153.063	112.98	155.198	87.2631	126.279	89.7286	79.7388	95.1473	124.823	122.766	117.033	49.7662	100.073	60.0643
Adam1a	1	1.75461	2.1509	10.2465	10.6664	3.92442	2.22219	1.5425	1	2.14145	1	2.7413	14.8334	13.2279	4.42201	10.5912	5.69331	3.60418	1	1	19.91	2.03776	1	2.27226	4.58908	1	3.4514	1	2.48982	4.02894
Zkscan17	159.568	101.364	112.637	392.198	384.434	311.719	68.8315	52.5373	66.3066	240.135	426.556	256.1	243.492	200.723	189.21	397.926	464.699	560.899	59.001	69.503	90.8223	96.474	188.095	239.549	204.68	205.305	175.866	202.677	195.422	154.719
Gm37470	1	1	1	1.71127	1.80553	5.38662	1.61109	2.085	1	1.57073	2.61196	3.61194	24.5982	7.11397	5.56267	1.73778	1	1	1	1	8.09124	9.30209	3.16712	8.63356	21.6372	23.8822	9.98846	17.5309	1	22.9598
Dek	632.465	810.701	506.245	408.557	276.493	82.1525	929.864	780.028	804.05	597.41	732.022	323.14	219.894	151.811	177.804	104.289	319.206	377.304	602.23	1754.17	1405.06	516.767	432.98	362.958	531.287	593.486	489.645	360.547	453.906	450.797
Fabp4	177.81	92.3083	186.295	58.6128	27.5826	43.404	2.22219	4.25499	2.10689	757.784	524.08	2044.41	3.44119	5.07598	1	1	1	1	6.65863	1	1	48.2181	26.2831	7.99743	12.6645	5.08611	11.6227	8.43891	1	4.02894
Gm9785	1	1	1	1	1	3.19331	1	1	1	1	1	1	4.25492	4.05698	12.4067	1	1	1	1	1	3.36375	1	5.33425	1	1	1.81722	5.9028	1.82655	12.1737	9.32957
Nup210	823.308	520.929	730.671	94.1763	221.716	384.099	279.048	219.084	210.756	34.6729	55.0005	54.9802	50.6376	81.5006	47.7674	91.7471	44.1784	45.2711	29.2932	36.5201	74.2761	82.4642	81.1836	85.6053	83.5489	125.218	154.621	148.125	148.492	103.984
Rcsd1	6.61302	1	1	2137.65	2167.89	1971.33	1280.02	1099.02	1254.56	1685.79	2093.32	1451.5	2256.66	2343.67	2114.66	3135.83	3092.01	3245.81	1702.83	1360.91	863.767	1318.96	1879.9	1629.49	1800.92	1958.25	1556.82	2134.32	1640.55	1813.06
Stard7	315.329	849.941	1098.96	134.007	79.1368	70.4549	143.385	228.307	527.881	150.53	161.39	119.408	134.452	183.4	88.8315	90.2715	123.965	262.72	61.8303	79.6516	149.916	296.243	125.971	202.653	239.674	246.984	136.644	225.82	159.666	253.916
Mfsd2b	9.41954	10.81	18.2635	28.7395	15.4996	68.9927	4.66657	3.16999	4.32068	4.42436	1.80598	5.35324	4.25492	5.07598	13.5474	9.11559	3.81598	3.60418	15.1466	1	5.72749	5.66992	7.50137	2.90839	6.38362	1	3.4514	1	6.21437	4.02894
[truncated: 11,589 more rows]
