# Supplementary material for: Peripheral nerve resident macrophages share tissue-specific programming and features of activated microglia
Source: Nat Commun. 2020 May 21;11:2552. doi: 10.1038/s41467-020-16355-w (PMC7242366; doi:10.1038/s41467-020-16355-w)
Supplement: Supplementary file 5 — Supplementary Data 2 [file 41467_2020_16355_MOESM5_ESM.xlsx]

## Sheet: PNS CNS shared GO
GO term	Description	P-value	FDR q-value	Enrichment (N, B, n, b)
GO:0050804	modulation of chemical synaptic transmission	3.01e-09	4.02e-05	5.92 (9205,247,107,17)
GO:0099177	regulation of trans-synaptic signaling	3.2e-09	2.14e-05	5.90 (9205,248,107,17)
GO:0048870	cell motility	2.24e-06	0.00997	3.41 (9205,480,107,19)
GO:0040011	locomotion	2.3e-06	0.00767	3.26 (9205,528,107,20)
GO:0016477	cell migration	1.43e-05	0.0382	3.26 (9205,448,107,17)
GO:0048247	lymphocyte chemotaxis	1.84e-05	0.0409	14.83 (9205,29,107,5)
GO:0023051	regulation of signaling	3.52e-05	0.0672	1.88 (9205,1741,107,38)
GO:0008347	glial cell migration	4.66e-05	0.0777	19.12 (9205,18,107,4)
GO:0006935	chemotaxis	5e-05	0.0741	4.70 (9205,183,107,10)
GO:0048167	regulation of synaptic plasticity	5.09e-05	0.0679	6.04 (9205,114,107,8)
GO:0042330	taxis	5.74e-05	0.0696	4.63 (9205,186,107,10)
GO:0030334	regulation of cell migration	5.78e-05	0.0643	2.81 (9205,551,107,18)
GO:0051272	positive regulation of cellular component movement	6.01e-05	0.0617	3.38 (9205,356,107,14)
GO:0040012	regulation of locomotion	6.39e-05	0.061	2.69 (9205,608,107,19)
GO:0030595	leukocyte chemotaxis	6.41e-05	0.0571	6.92 (9205,87,107,7)
GO:0051270	regulation of cellular component movement	6.83e-05	0.057	2.68 (9205,611,107,19)
GO:0010646	regulation of cell communication	7.32e-05	0.0575	1.84 (9205,1729,107,37)
GO:0040017	positive regulation of locomotion	7.64e-05	0.0566	3.31 (9205,364,107,14)
GO:2000145	regulation of cell motility	9.16e-05	0.0644	2.71 (9205,571,107,18)
GO:0072676	lymphocyte migration	0.000117	0.0779	10.24 (9205,42,107,5)
GO:0048246	macrophage chemotaxis	0.000122	0.0775	28.68 (9205,9,107,3)
GO:0090128	regulation of synapse maturation	0.000122	0.074	28.68 (9205,9,107,3)
GO:0060326	cell chemotaxis	0.000136	0.0789	5.25 (9205,131,107,8)
GO:0002687	positive regulation of leukocyte migration	0.000155	0.0864	6.02 (9205,100,107,7)
GO:0030335	positive regulation of cell migration	0.000163	0.0868	3.26 (9205,343,107,13)
GO:2000147	positive regulation of cell motility	0.000193	0.0991	3.20 (9205,349,107,13)
GO:0006928	movement of cell or subcellular component	0.000201	0.0992	2.47 (9205,663,107,19)
GO:0001934	positive regulation of protein phosphorylation	0.000203	0.0969	2.64 (9205,554,107,17)
GO:0010562	positive regulation of phosphorus metabolic process	0.000219	0.101	2.53 (9205,612,107,18)
GO:0045937	positive regulation of phosphate metabolic process	0.000219	0.0977	2.53 (9205,612,107,18)
GO:1905517	macrophage migration	0.000235	0.101	23.46 (9205,11,107,3)
GO:0042327	positive regulation of phosphorylation	0.000363	0.152	2.51 (9205,582,107,17)
GO:0032879	regulation of localization	0.000398	0.161	1.81 (9205,1524,107,32)
GO:0032430	positive regulation of phospholipase A2 activity	0.000399	0.157	57.35 (9205,3,107,2)
GO:0071310	cellular response to organic substance	0.000434	0.166	2.25 (9205,763,107,20)
GO:0051966	regulation of synaptic transmission, glutamatergic	0.000483	0.179	10.75 (9205,32,107,4)
GO:0050921	positive regulation of chemotaxis	0.000605	0.218	5.74 (9205,90,107,6)
GO:0050900	leukocyte migration	0.00061	0.214	4.82 (9205,125,107,7)
GO:0072677	eosinophil migration	0.000628	0.215	17.21 (9205,15,107,3)
GO:0048245	eosinophil chemotaxis	0.000628	0.21	17.21 (9205,15,107,3)
GO:0032103	positive regulation of response to external stimulus	0.00066	0.215	3.74 (9205,207,107,9)
GO:0051897	positive regulation of protein kinase B signaling	0.000739	0.235	6.94 (9205,62,107,5)
GO:1904141	positive regulation of microglial cell migration	0.000791	0.246	43.01 (9205,4,107,2)
GO:0050769	positive regulation of neurogenesis	0.000805	0.244	3.10 (9205,305,107,11)
GO:2001237	negative regulation of extrinsic apoptotic signaling pathway	0.000855	0.254	6.72 (9205,64,107,5)
GO:0045860	positive regulation of protein kinase activity	0.000911	0.265	3.28 (9205,262,107,10)
GO:0008284	positive regulation of cell proliferation	0.000946	0.269	2.48 (9205,520,107,15)
GO:0050920	regulation of chemotaxis	0.000963	0.268	4.46 (9205,135,107,7)

## Sheet: PNS unique GO
GO term	Description	P-value	FDR q-value	Enrichment (N, B, n, b)
GO:0001568	blood vessel development	6.64e-10	8.87e-06	15.47 (9203,85,70,10)
GO:0051271	negative regulation of cellular component movement	1.04e-05	0.0696	6.36 (9203,186,70,9)
GO:0040013	negative regulation of locomotion	1.4e-05	0.0624	6.13 (9203,193,70,9)
GO:2000145	regulation of cell motility	1.93e-05	0.0643	3.45 (9203,571,70,15)
GO:0032879	regulation of localization	2.62e-05	0.0701	2.24 (9203,1525,70,26)
GO:0001525	angiogenesis	3.45e-05	0.0768	6.34 (9203,166,70,8)
GO:0040012	regulation of locomotion	4.02e-05	0.0766	3.24 (9203,608,70,15)
GO:0051270	regulation of cellular component movement	4.25e-05	0.071	3.23 (9203,611,70,15)
GO:0030199	collagen fibril organization	5.48e-05	0.0812	18.78 (9203,28,70,4)
GO:0030334	regulation of cell migration	5.53e-05	0.0738	3.34 (9203,551,70,14)
GO:0070208	protein heterotrimerization	8.83e-05	0.107	32.87 (9203,12,70,3)
GO:0032102	negative regulation of response to external stimulus	0.000116	0.129	5.34 (9203,197,70,8)
GO:0043589	skin morphogenesis	0.00017	0.175	87.65 (9203,3,70,2)
GO:0021637	trigeminal nerve structural organization	0.00017	0.162	87.65 (9203,3,70,2)
GO:0030336	negative regulation of cell migration	0.000172	0.153	5.90 (9203,156,70,7)
GO:2000146	negative regulation of cell motility	0.000234	0.196	5.61 (9203,164,70,7)
GO:0009653	anatomical structure morphogenesis	0.000286	0.224	2.72 (9203,724,70,15)
GO:0030510	regulation of BMP signaling pathway	0.000303	0.225	12.23 (9203,43,70,4)
GO:0048646	anatomical structure formation involved in morphogenesis	0.000316	0.222	3.42 (9203,423,70,11)
GO:0030513	positive regulation of BMP signaling pathway	0.000317	0.211	21.91 (9203,18,70,3)
GO:0032489	regulation of Cdc42 protein signal transduction	0.000339	0.215	65.74 (9203,4,70,2)
GO:0021785	branchiomotor neuron axon guidance	0.000339	0.206	65.74 (9203,4,70,2)
GO:0071230	cellular response to amino acid stimulus	0.000394	0.228	11.43 (9203,46,70,4)
GO:1902531	regulation of intracellular signal transduction	0.000537	0.299	2.37 (9203,942,70,17)
GO:0006930	substrate-dependent cell migration, cell extension	0.000562	0.3	52.59 (9203,5,70,2)
GO:0048820	hair follicle maturation	0.000562	0.289	52.59 (9203,5,70,2)
GO:0043200	response to amino acid	0.000631	0.312	10.11 (9203,52,70,4)
GO:0009966	regulation of signal transduction	0.000686	0.327	1.97 (9203,1538,70,23)
GO:0043062	extracellular structure organization	0.000734	0.338	5.52 (9203,143,70,6)
GO:0060976	coronary vasculature development	0.000761	0.338	16.43 (9203,24,70,3)
GO:0048568	embryonic organ development	0.000826	0.356	6.78 (9203,97,70,5)
GO:0090263	positive regulation of canonical Wnt signaling pathway	0.000837	0.349	9.39 (9203,56,70,4)
GO:0003214	cardiac left ventricle morphogenesis	0.000839	0.339	43.82 (9203,6,70,2)
GO:0021612	facial nerve structural organization	0.000839	0.329	43.82 (9203,6,70,2)
GO:0032101	regulation of response to external stimulus	0.000963	0.367	2.99 (9203,483,70,11)
