# Supplementary material for: Peripheral nerve resident macrophages share tissue-specific programming and features of activated microglia
Source: Nat Commun. 2020 May 21;11:2552. doi: 10.1038/s41467-020-16355-w (PMC7242366; doi:10.1038/s41467-020-16355-w)
Supplement: Supplementary file 6 — Supplementary Data 3 [file 41467_2020_16355_MOESM6_ESM.xlsx]

## Sheet: CNS enriched
	Brain_1	Brain_2	Brain_3	Spinal_1	Spinal_2	Spinal_3	DRG_2	DRG_1	DRG_3	Sciatic_1	Sciatic_3	Sciatic_5	Fascia_5	Fascia_1	Fascia_2	Vagus_4	Vagus_3	Vagus_5
Gm15885	2.08605	2.67086	2.23608	0.680621	1.2414	0.843197	-1.10229	-1.10229	-1.10229	-0.499279	0.187399	-1.10229	-1.10229	-1.10229	-0.608014	-0.0200168	-1.10229	-1.10229
Snph	3.03483	3.84211	3.80729	1.97545	1.73863	2.21168	-0.425967	-1.60775	-1.60775	-1.60775	-1.60775	-0.641178	-1.60775	-1.07306	-1.60775	-1.60775	-1.60775	-1.60775
B4galt4	2.63443	2.44047	2.41479	1.92032	2.0335	2.14422	-2.31748	-0.732794	-1.34395	-1.81151	-1.28369	-1.42725	-1.04458	-0.880838	-0.846586	-0.3999	-0.87393	-0.625211
Rasal3	0.794367	2.5841	3.47774	1.37847	1.36604	1.52565	-0.155798	-0.191114	-0.735685	-1.6592	-1.14286	-1.54128	-1.0582	-1.08753	-1.46328	-0.993845	-0.572566	-0.524997
Tnfrsf21	1.58273	3.19173	3.65253	1.47301	1.48459	1.76391	-0.569095	-0.892856	-0.523941	-0.0368364	-1.01268	-1.57283	-1.43743	-1.49816	-1.75524	-1.05227	-1.33913	-1.45802
Arhgap27	3.14777	3.61283	3.80204	2.03933	2.38949	1.9975	-1.67372	-0.737183	-0.922636	-0.0372614	-3.40624	-3.262	-1.02412	-1.00633	-1.56513	-0.892128	-1.39638	-1.06583
Pik3c2b	3.01789	2.94189	3.96864	2.13104	1.64748	2.23092	0.524682	-2.07804	-2.07804	-1.74525	-1.29364	-0.893908	-2.07804	-0.847891	-0.923691	-2.07804	-2.07804	-0.367995
Arvcf	2.75982	2.98284	3.0449	1.46878	1.55739	1.53101	-1.34752	-2.42149	-1.446	-1.86477	-0.918335	-0.426082	-0.50991	-0.639945	-0.487116	-1.46221	-0.588016	-1.23335
Vangl1	0.552023	2.38169	2.58615	1.69606	1.54182	2.84371	-1.28884	-1.28884	-0.16327	-1.28884	-1.28884	-1.28884	-1.28884	-0.754142	-0.794564	-1.28884	-1.28884	0.421205
Slc44a2	2.5712	2.9346	2.94807	1.6815	1.99981	1.9185	-1.46385	-1.80788	-2.39476	0.474639	-1.03095	-1.71862	-1.3708	-1.20607	-1.59377	-0.927242	-0.459284	-0.555089
St14	2.8026	2.81546	3.44066	2.02483	1.22483	1.36002	-2.61969	-1.86439	-0.41536	-0.709987	-1.38619	-0.403408	-1.70774	-1.1271	-2.19596	-0.0690984	-1.03896	-0.130511
Bend5	3.44664	3.13862	3.95881	2.36089	1.514	2.6698	-1.68008	0.893122	-1.68008	-1.68008	-1.68008	-1.68008	-1.68008	-1.68008	-1.68008	-1.68008	-1.18104	-1.68008
Hps4	2.45542	2.37651	2.21813	2.11909	2.05439	1.88101	-0.158838	-0.436194	-1.00131	-1.70516	-1.30487	-1.15658	-1.13448	-1.40223	-1.32098	-1.23871	-1.06816	-1.17704
Hexb	2.62374	2.38135	2.04463	2.34269	2.28067	2.46572	-0.110939	0.0983957	-0.509252	-2.87266	-2.10684	-2.17523	-1.2928	-0.905523	-1.28086	-0.906946	-1.01394	-1.06221
Gadl1	1.98835	2.75879	3.20481	1.0209	0.820425	2.73155	-1.19998	-1.19998	-1.19998	-1.19998	-1.19998	-1.19998	-1.19998	-0.276057	-0.705709	-0.743223	-1.19998	-1.19998
Tmem63a	2.09842	2.63505	2.61001	0.857784	0.982463	1.13348	-1.23755	-1.18452	-1.31265	-1.33308	-0.19369	-0.616888	-0.559484	-0.74021	-1.15575	-0.577018	-0.561843	-0.844525
Lpcat2	2.34913	2.29632	2.17399	1.31164	1.51018	1.4757	-0.507006	0.00947301	-0.715557	-1.98684	-1.68069	-1.6916	-0.96233	-0.666584	-1.01483	-0.631669	-0.659568	-0.609753
Gm43221	2.37765	3.07491	3.03873	2.54674	2.04538	1.52746	-1.32084	-1.37926	0.562736	-2.33505	-2.21007	-1.22729	-1.79176	-0.0207487	-0.0474916	-2.63272	-1.07137	-1.13701
Phyhd1	2.25302	2.35175	2.31249	2.58153	2.21425	2.59068	-0.162514	0.0997443	-1.0573	-1.69059	-1.69769	-2.29046	-1.30378	-1.1268	-1.14862	-1.59645	-1.46267	-0.866606
Cfap74	2.25974	2.3356	2.12611	2.1858	2.18383	2.16494	-1.70914	-1.31072	-0.920105	-2.42703	-1.80448	-1.66723	-0.841464	-0.656132	-0.854928	-0.793866	-0.1977	-0.0732287
Ephb3	1.15605	3.11866	2.83664	2.04935	2.85625	0.940819	-1.3789	-0.607156	-1.3789	-1.3789	-1.3789	-0.980475	-1.3789	-1.3789	0.226623	-1.3789	-1.3789	-0.565591
Sort1	2.21	1.8565	1.38016	2.45556	2.38875	2.57633	-0.538446	-0.238117	-1.88428	-0.489515	-0.333173	-0.786121	-2.85426	-1.7793	-1.60962	-0.426523	-1.01329	-0.914664
Tbc1d16	1.98377	1.69889	1.85085	1.85471	1.65767	1.71569	-0.690351	-0.896688	-0.540835	-1.74449	-1.00502	-1.33418	0.0461437	-0.854317	-1.05879	-1.59872	-0.525087	-0.559238
P2rx1	3.66634	3.21815	3.44053	1.60135	1.09064	2.49301	-1.01901	-0.106373	-2.8416	-1.34791	-2.0572	-1.87502	-1.4442	-0.957271	-1.68725	-1.32444	-1.04266	0.192919
Dusp27	3.06537	3.84728	3.75566	2.47639	2.18667	2.69046	-0.0606506	-0.611419	-1.88324	-1.88324	-1.88324	-1.88324	-1.88324	-0.400627	-1.88324	-1.88324	-1.88324	-1.88324
Gm16617	2.79876	1.58441	2.33251	2.29806	2.26762	1.96948	-0.194174	-0.521841	-0.274452	-2.12615	-1.39988	-1.74864	-0.671747	-0.761521	-0.853408	-2.00217	-1.05125	-1.64562
Adcy8	-0.0126593	3.31973	4.82244	1.50801	2.87516	1.42447	-1.32042	-1.32042	-1.32042	-1.32042	-1.32042	0.0527184	-1.32042	-0.785721	-1.32042	-1.32042	-1.32042	-1.32042
Gpd1	3.66388	3.33972	3.57697	2.21713	2.14036	1.58913	-2.17081	-0.233724	-1.04524	-0.816561	-1.11176	-1.46052	-1.30915	-2.17081	-0.565291	-2.17081	-1.30169	-2.17081
Arhgap24	1.66735	1.99811	1.22781	2.95331	2.89787	2.68034	-0.694899	-0.86509	-0.458784	0.443876	-2.94036	-1.93569	0.246761	-1.32504	-1.90555	-2.48225	-0.787551	-0.720211
Mrgpre	1.81696	3.34072	3.86419	2.20019	2.38127	2.63045	-3.42675	1.13608	0.800382	-2.0725	0.264693	0.0558517	-0.512747	0.0738753	-2.2724	-3.42675	-3.42675	-3.42675
Sgk1	1.86987	2.48665	2.35277	2.57844	2.59032	2.59614	-1.62631	-0.564987	-0.477442	-1.54854	-2.11759	-1.34077	-0.488691	-0.197199	-0.644579	-3.05478	-1.13666	-1.27663
Irf2bpl	2.04392	2.94469	3.34953	1.79378	1.30881	1.35247	-0.612015	-0.248629	-0.348405	-1.41821	-0.966847	-1.66833	-1.97489	-1.44725	-1.45259	-0.874119	-0.881462	-0.900458
Gm3739	2.67986	2.86758	2.6063	1.86044	1.78012	1.41356	-1.33132	0.311141	-0.205757	-1.33132	-1.33132	-1.33132	-1.33132	-1.33132	-1.33132	-1.33132	-1.33132	-1.33132
Scoc	1.20301	1.77465	1.71189	2.05415	1.81243	1.74607	-0.808188	-0.0778204	-0.284685	-1.74824	-1.49267	-1.57148	-0.681959	-0.393246	-0.2489	-0.83494	-1.01141	-1.14867
St5	2.34754	2.21205	2.41513	1.52101	1.53347	1.74323	-0.943301	-1.39343	-1.24856	-0.874257	-1.44167	-0.96394	-1.05664	-1.15021	-0.865749	0.112155	-0.681669	-1.26515
Khdrbs3	2.37406	1.88969	2.84426	0.913403	1.89972	1.58587	-1.03073	-1.03073	-1.03073	-1.03073	-1.03073	-1.03073	-1.03073	-1.03073	-0.168993	-1.03073	-1.03073	-1.03073
Zfp184	2.23893	2.53973	3.31869	2.45788	2.79622	1.20964	-1.95783	-1.95783	-0.83226	-1.95783	-1.51296	0.105901	-1.95783	-1.95783	0.603701	-1.95783	-1.08871	-0.0898047
Tspan7	2.55814	1.88695	1.65516	2.80096	3.02256	3.07506	-0.339417	-1.36204	-0.208042	-1.37108	-1.25052	-0.580588	-1.89314	-1.42983	-2.6159	-1.53924	-1.69971	-0.709324
Scube1	-0.166787	1.92474	3.24911	2.72608	2.64152	1.62093	-1.24175	-1.24175	-0.116186	-1.24175	-1.24175	-0.275178	-1.24175	-1.24175	-1.24175	-1.24175	-1.24175	-0.428446
Mdfi	1.91375	2.00119	2.15453	1.74057	0.932555	0.857632	-1.08785	0.849234	-1.08785	-0.75507	-1.08785	0.0962757	-1.08785	-1.08785	-1.08785	-1.08785	-1.08785	-1.08785
Gm20636	2.40397	2.04743	1.98799	2.38757	1.95853	2.16296	-1.82151	-1.04977	-0.695946	-1.82151	-1.82151	-0.637385	-0.959849	-0.338902	-1.82151	-0.739243	-0.952395	-0.288904
Amer2	1.8582	1.88121	3.65452	2.03793	2.11442	2.06971	-1.49544	-0.723704	0.689032	-1.49544	-1.49544	-0.122311	-1.49544	-1.49544	-1.49544	-1.49544	-1.49544	-1.49544
Gm2237	3.15973	3.73904	3.57565	2.71592	2.37619	1.37877	1.10255	-1.52812	-1.04988	-1.96943	-2.35508	-1.42681	-1.93828	-0.750158	-0.85124	-2.79994	-1.39227	-1.98664
Adamtsl2	3.84959	2.51077	2.70897	2.94563	2.12925	1.84312	-0.469004	-0.00832558	-1.65079	-1.65079	-1.65079	-1.65079	-1.65079	-1.1161	-1.65079	-1.65079	-1.65079	-1.18757
Gm16118	2.28847	3.14668	2.9347	2.54349	1.62964	1.38021	-1.78726	-1.01552	-1.78726	-1.45448	-0.124089	-1.78726	-1.29303	-0.557117	-1.78726	-1.3305	0.787875	-1.78726
Icam1	1.49778	1.84721	1.80413	0.921293	1.19053	1.30655	-1.25018	-0.265579	-0.979435	-0.124677	-1.26069	-0.866578	-0.723854	-0.249223	-0.754214	-0.744404	-0.764651	-0.583998
Elmo1	1.40111	1.73208	1.71058	0.673744	0.860101	0.807804	-1.08993	-0.970192	-0.989587	-0.702944	-0.793265	-0.713126	-0.0370546	-0.22721	-0.392085	-0.344991	-0.632095	-0.292943
Vhl	1.46993	1.83296	2.05766	0.8988	1.03508	1.02404	-0.100233	-0.445415	-0.547253	-0.356888	-0.717319	-1.00249	-1.25881	-1.02985	-0.960023	-0.557405	-0.498652	-0.844134
Hk2	1.14469	1.57452	1.56102	0.896543	1.1294	1.36871	-1.00534	-0.752492	-0.883483	-0.94563	-0.65353	-1.22348	-0.721057	-0.52479	-0.215041	-0.0574113	-0.28357	-0.409047
Trpm2	1.52123	1.39256	1.6869	0.411854	0.392534	0.368846	-0.660877	-0.619603	-0.0633794	-0.72896	-0.821152	-0.995012	-0.468247	-1.13168	-0.913424	0.0338668	0.397009	0.197528
Slc12a9	1.45818	1.73362	1.17995	0.880889	0.838603	0.876533	-0.721434	-0.38329	-0.518401	-0.615523	-0.465205	-0.945543	-0.357393	-0.748564	-1.01985	-0.358443	-0.325208	-0.508915
Sgsm3	1.4983	2.39182	2.0786	1.2	0.887642	1.10474	-1.10179	0.0729749	-0.253163	-0.534402	-0.891765	-0.914113	-1.04221	-0.87676	-0.732096	-1.10425	-0.70223	-1.0813
Plcb2	1.12308	1.56287	1.49689	0.728509	0.772918	0.796338	-0.483524	-0.898111	-0.509522	-0.378568	-0.726504	-0.899637	-0.362582	-0.524572	-0.677256	-0.395563	-0.533675	-0.0910843
Rffl	1.70131	1.44078	1.82439	0.966958	0.777812	0.778094	-0.923592	-1.16674	-1.08558	-0.10592	-0.932862	-0.560505	-0.489662	-0.965828	-1.31071	0.133553	0.139147	-0.220653
Mib2	1.40912	2.26934	2.47561	0.899436	0.865579	0.760682	-0.197615	-0.223341	0.209001	-0.778476	-0.792645	-1.25498	-0.883726	-1.0899	-1.30809	-0.692275	-0.66198	-1.00575
AC149090.1	0.811479	1.57228	1.32807	0.985744	0.932167	0.905649	-1.02929	-0.805528	-0.879873	-0.382865	0.0563423	-0.334736	-0.771872	-0.741327	-0.458068	-0.46665	-0.434674	-0.286834
Tgif2	1.71035	2.078	1.99708	1.08459	0.863786	0.731945	-1.74383	-1.74383	-0.618266	-0.913318	0.46152	-0.777258	-0.138419	-0.261222	-1.24956	-0.94068	-0.127304	-0.41358
Arhgef4	0.98619	1.96953	2.13145	1.08846	1.12412	0.968324	-0.868123	-1.62151	-0.822207	-0.452199	-0.810945	-0.129433	-0.913668	-1.63827	-0.108565	-0.511596	-0.150207	-0.241338
Mpi	1.18068	1.65902	1.10546	0.839965	0.848094	0.761878	-0.0727926	-0.204232	-0.0695925	-0.956676	-0.399905	-0.506351	-0.505562	-0.64678	-0.405067	-1.2741	-0.537196	-0.816839
Ppfia4	1.40499	1.68645	1.43804	1.03846	1.18039	1.16471	-0.61062	-0.625713	-1.28607	-0.891107	0.276999	-0.945179	-0.409497	-0.536173	-1.25743	-0.415599	-0.373269	-0.83937
Sh2d3c	1.73081	1.59887	1.3252	0.794247	1.19229	1.03422	-0.833882	-0.868301	-0.619681	0.0996551	-0.387578	-1.12031	-0.1118	-1.61929	-0.915722	-0.130278	-1.00619	-0.162268
Gm3468	1.91329	2.55258	2.6442	0.652486	1.07152	1.37083	0.232896	-0.94889	-0.94889	-0.94889	-0.94889	-0.94889	-0.94889	-0.94889	-0.94889	-0.94889	-0.94889	-0.94889
Tcirg1	1.35184	1.84162	1.67848	0.835578	0.838623	0.758711	-0.599973	-0.125949	-0.0800807	-0.531194	-1.03432	-0.860716	-0.681188	-0.826471	-1.03216	-0.475809	-0.396816	-0.660183
Tmem268	1.87946	1.91668	1.878	1.03466	1.45505	0.974009	-0.992673	-0.322711	-0.893559	-0.211851	-1.016	-1.6551	-0.829817	-0.853329	-0.7005	-0.349868	-0.673252	-0.639187
Gm3636	1.49431	2.65727	1.93388	1.24493	1.49949	1.3005	-0.844199	-0.844199	-0.844199	-0.844199	-0.844199	-0.844199	-0.844199	-0.844199	-0.844199	-0.844199	-0.844199	-0.844199
Tmem206	2.23227	1.74953	1.64281	1.01019	0.93742	1.19586	-0.784755	-0.230595	-0.886062	-1.5655	-0.852437	-0.794988	-0.824455	-0.434798	-0.65883	-0.505196	-0.556463	-0.674003
Pnma2	1.4662	2.03332	2.16569	1.58253	0.629247	0.740414	-0.973869	-0.973869	-0.973869	-0.973869	-0.18947	-0.973869	-0.112205	-0.049944	-0.973869	-0.973869	-0.474829	-0.973869
Ubash3b	1.30167	1.1563	1.71733	1.07963	1.13292	1.08114	-0.599523	-0.614983	-0.796086	-0.24866	-0.77952	-1.07444	-0.26011	-0.350197	-0.412633	-0.639621	-1.40766	-0.285556
Accs	1.4219	1.94223	1.52102	0.815578	0.888277	0.819724	-0.386337	-0.288272	-0.141998	-1.00558	-0.310057	-0.856143	0.132838	-0.863096	-0.755909	-0.933859	-0.938449	-1.06186
Plcg2	1.49133	1.72167	2.02401	0.665382	0.89414	0.913969	-0.764812	-0.788293	-0.326991	-0.129276	-0.783864	-1.03989	-0.816718	-0.783764	-0.796609	-0.494778	-0.530722	-0.454794
Tmem135	1.52932	1.68024	1.60612	0.788113	0.996069	0.82078	0.0635388	-0.539608	-0.600257	-1.16257	-0.860376	-0.624798	-0.849801	-0.24468	-0.460888	-0.606359	-0.738344	-0.7965
Lpcat3	2.19232	1.80065	1.6918	1.24952	1.41285	1.23726	-0.358869	0.170427	-0.34245	-1.02825	-1.01969	-1.04439	-0.861937	-1.09964	-1.15082	-0.966558	-0.957353	-0.924861
Iffo1	1.5335	2.27382	2.28447	1.13937	1.28575	1.00114	-0.387533	0.080586	-0.852051	-0.571795	-1.16559	-0.520164	-1.34414	-1.09825	-0.957352	-1.12181	-0.727407	-0.852541
Pald1	1.93811	2.21889	2.37764	1.00632	1.07614	1.30062	-1.03142	-0.879243	-1.31845	-1.35483	-0.855571	-1.37767	-0.554467	-0.419935	-0.412502	-0.695568	-0.53197	-0.486096
Uros	1.44156	1.20788	1.39752	0.559937	1.19606	0.91584	-0.722816	0.468304	-0.546824	-0.4673	-0.510917	-0.507562	-0.368119	-0.812075	-0.853716	-0.76505	-0.795764	-0.836952
Itgam	0.826234	1.71502	1.39368	0.95581	1.17336	1.21864	-0.295388	-0.528236	-0.138928	-0.836353	-1.01385	-0.900548	-0.543117	-0.357928	-0.472279	-0.680503	-0.843989	-0.671633
Endod1	0.798001	1.27881	1.85548	1.23857	1.37567	1.41976	-0.350966	-0.841375	0.0112908	-0.766404	-1.0033	-0.757244	-1.06838	-0.338779	-0.528965	-1.00782	-0.851807	-0.462541
Rptor	1.37795	1.50052	1.21427	1.01158	1.08766	0.975787	-0.415187	-0.216258	-0.339132	-0.764829	-0.880764	-1.0902	-0.526023	-0.484369	-0.677057	-0.450448	-0.664106	-0.659389
Kif21b	1.60145	1.64511	1.79171	1.32791	1.1568	1.18432	-1.49893	-1.44238	-0.996898	-0.852008	-1.31299	-0.508227	-0.351428	-0.444383	-0.590463	-0.216949	-0.2609	-0.23175
Orai2	1.6878	2.02231	2.1302	1.35595	1.18379	1.2572	-0.831487	-1.09743	-1.1774	-0.351061	-1.09873	-0.254383	-1.03951	-0.810084	-0.849769	-0.423215	-1.04044	-0.663737
Pfkfb3	0.975602	1.68763	1.88074	1.09657	1.0295	0.908254	-0.644198	-0.205868	0.0400148	-0.759551	-1.27807	-1.28871	-1.12162	-1.28589	-1.48839	0.157713	0.149073	0.147206
CT009713.2	1.87267	1.67411	1.01452	0.766222	0.503123	1.64062	0.346632	-0.835154	-0.835154	-0.835154	-0.390288	-0.835154	-0.835154	0.0887713	-0.835154	-0.835154	-0.835154	-0.835154
Aars	1.50422	1.68858	1.54625	0.19877	0.535895	0.554609	-0.0171523	-0.360664	-0.554751	-0.75802	-0.556045	-0.640359	-0.388024	-0.275338	-0.44845	-1.0644	-0.585967	-0.379163
Gm37730	3.31768	2.22004	1.72407	3.93422	3.511	3.71551	-2.08544	-0.81362	0.930921	-2.08544	-2.08544	-1.11886	-2.08544	-1.55074	-2.08544	-2.08544	-2.08544	-1.27213
Magi1	3.22727	3.31899	2.95713	3.10376	2.93586	3.01522	-2.31939	-1.54765	-2.31939	-1.9866	-1.26033	-0.946253	-2.31939	-0.836776	-2.31939	-0.802224	-0.911712	-0.989134
Klf12	2.77847	2.9054	1.86241	3.84776	3.65959	3.45983	-2.13525	-1.3635	0.0492308	-1.80246	-2.13525	-2.13525	-0.348065	-0.905101	-2.13525	-1.33209	-2.13525	-2.13525
Hvcn1	2.74225	2.39533	2.34208	2.44018	2.53138	2.48605	-1.18804	-0.336303	-1.33654	-0.67502	-1.7726	-1.27132	-1.73179	-1.471	-1.4072	-1.36599	-0.955642	-1.42582
Tgfa	3.08641	3.21794	2.86626	3.21338	3.0177	3.18913	-2.39613	-1.64551	-1.70082	-2.72503	-3.15967	-1.33876	-1.08733	-0.556	-0.629857	-1.49914	-1.07269	-0.779889
Cacnb2	2.46104	3.04388	2.85928	3.90268	3.70645	3.42848	-1.16086	-0.405562	-2.34265	-1.31566	-2.34265	-0.802428	-2.34265	-2.34265	-2.34265	-0.649003	-2.34265	-1.0124
Sv2a	2.60727	2.83431	2.37116	2.3384	3.07835	3.27755	-0.895521	-0.434843	-2.07731	-1.24679	-0.25833	-1.36702	-2.07731	-2.07731	-0.922963	-0.995037	-2.07731	-2.07731
Ebf3	3.47873	3.40182	2.98304	3.82532	4.37562	4.21034	0.435788	-2.16693	-1.04136	-2.16693	-2.16693	-2.16693	-2.16693	-2.16693	-2.16693	-2.16693	-2.16693	-2.16693
Apbb2	3.06431	3.12459	2.80146	3.43651	3.94084	3.56746	1.11916	-0.0582807	-1.152	-3.33784	-1.65855	-2.47841	-1.71044	-0.611653	-2.77086	-1.36942	-2.55183	-3.35505
Gm32849	2.68416	2.67906	2.38741	3.88355	3.92794	3.29656	0.304203	-2.29851	-2.29851	-1.468	-2.29851	-2.29851	-0.511334	-1.37459	-2.29851	-2.29851	-1.4294	-0.588473
Golm1	3.82364	3.27294	3.34103	3.1094	3.30769	3.20296	-1.3533	-3.25682	-1.74224	-2.0548	-1.62561	-1.85555	-1.11217	-1.18423	-1.24381	-1.43103	-1.44758	-1.75051
Kcnd1	4.04808	4.29311	3.88168	3.34125	3.58156	3.68729	-3.85905	0.190687	-2.73349	-2.65918	-2.8	-0.918065	-1.91046	-0.750227	-2.07176	-1.86641	-2.69567	-0.759363
Atp8a2	4.53492	4.41134	4.14117	5.27102	5.37577	5.21979	-0.517848	-0.0640288	-2.0199	-3.04412	-2.87463	-3.35368	-1.97641	-3.30766	-4.53781	-3.02064	-2.92128	-1.316
Gm13291	2.20182	2.90893	2.54708	3.71099	4.13667	3.61782	-0.906857	-1.45762	-0.979375	-2.72944	-1.94504	-2.72944	-1.57519	-0.845115	-1.86771	-2.72944	-0.768595	-0.589466
Il6	2.40964	2.63377	2.33608	3.568	3.28265	3.0063	-1.60155	-0.329726	-1.60155	-1.60155	-1.60155	-0.891257	-1.60155	-1.60155	-1.60155	-1.60155	-1.60155	-1.60155
Kcnma1	2.30153	1.38079	2.15592	4.40094	4.5893	4.18286	0.816723	-1.28788	-2.05962	-2.05962	-2.05962	-1.6612	-1.56539	-2.05962	-2.05962	-2.05962	-0.89624	-2.05962
Gm42944	1.28127	2.8378	3.2429	3.56979	3.00181	3.2077	-0.725281	1.71554	-1.90707	-1.90707	-1.4622	-1.90707	-1.90707	-1.90707	-1.41279	-1.90707	-1.90707	-1.90707
9130015G15Rik	3.58149	2.49762	1.68599	4.58642	5.07403	4.92486	-1.90709	-1.90709	-1.90709	-1.90709	-1.90709	-1.90709	-1.90709	-1.3724	-1.90709	-1.90709	-1.90709	-1.90709
Adamts1	3.16729	2.17926	3.15145	4.73304	4.73917	4.83237	-0.194388	-0.393712	-0.71076	-4.09688	-3.31248	-2.03315	-0.413359	-1.52763	-4.09688	-1.55044	-3.59784	-0.875067
Myo6	3.18056	3.2135	2.92777	3.38176	3.10063	3.30604	-0.200339	-2.46509	-2.46509	-2.46509	-0.97661	-1.49852	-1.97086	-0.767685	-1.97082	-2.46509	-1.96605	0.100997
P2ry12	2.49225	2.66247	2.16811	3.16022	3.36139	3.47556	-1.455	-1.74481	-2.01657	-2.23718	-1.53558	-1.42673	-0.919753	-0.850217	-0.780665	-1.18171	-1.62738	-1.54442
Siglecf	3.19151	3.87141	2.97229	3.97824	3.74442	4.30162	-0.238413	0.560079	-1.96714	-1.67691	-1.62951	-2.34407	-1.93002	-2.0198	-1.7685	-3.7172	-1.61079	-3.7172
Il1a	3.73498	3.91115	3.98039	4.49001	4.15516	4.48799	-0.990776	-0.682324	-2.12996	-0.509715	-3.25553	-1.08602	-3.25553	-3.25553	-2.3938	-3.25553	-3.25553	-0.68944
B3galt5	2.94253	2.68129	3.26307	3.99389	4.15081	4.41962	-0.746975	-0.387936	-1.444	-0.133805	-2.1247	-1.19643	-2.56956	-2.56956	-2.56956	-2.56956	-2.56956	-2.56956
Npnt	2.84729	3.99604	4.13696	4.5996	4.56616	4.81652	0.93386	-2.96863	0.955704	-0.532873	-2.96863	-2.57021	-2.96863	-2.96863	-2.96863	-2.96863	-2.96863	-2.96863
Tmc7	4.00526	4.14721	4.20206	3.90995	4.01577	3.95341	0.66676	-0.630404	-1.68646	-2.20902	-2.81203	-2.81203	-2.81203	-2.81203	-2.81203	-0.690319	-2.81203	-2.81203
Whrn	3.86183	4.14015	3.89957	3.49529	3.47565	3.70991	-1.14449	0.370214	-0.0231294	-1.67158	-2.62485	-2.03611	-3.40925	-1.71184	-3.40925	-2.6061	-2.00157	-2.31444
Asap3	3.65318	3.68205	3.85927	2.95194	3.28514	3.40479	0.0405846	-1.08229	-1.25403	-3.31338	-2.97463	-2.11797	-1.44696	-1.75224	-0.784216	-1.62112	-2.69559	-1.83452
Gprasp2	4.41125	4.19633	3.9595	1.33307	2.25125	1.83426	1.72167	-1.52655	-2.29829	-2.29829	-2.29829	-2.29829	-0.692874	-1.06814	-2.29829	-1.49514	-1.13491	-2.29829
Glrp1	2.85098	3.99221	3.66798	2.13427	1.89972	1.70011	1.56707	-1.56368	-2.33543	-2.33543	-1.89056	-1.937	-1.8412	-1.80073	-1.18108	0.211017	-2.33543	-0.802816
Epha2	5.01156	5.81898	5.79044	1.53296	2.54919	1.95965	1.09103	-2.54324	-0.793169	-2.54324	-2.09837	-2.54324	-2.54324	-2.54324	-2.04896	-2.54324	-2.54324	-1.01063
Bsn	3.7439	4.11811	3.81496	1.4558	2.10445	1.57084	-0.141155	-1.26404	0.869749	-1.40538	-1.95719	-1.75572	-0.787718	-0.876425	-0.455371	-2.64252	-2.94663	-3.44567
Ccdc162	4.54706	4.48179	4.23556	1.7283	2.67106	2.54321	0.440241	-2.16248	-1.03691	-1.55947	-1.71761	-1.1959	-2.16248	-2.16248	-2.16248	-2.16248	-2.16248	-2.16248
Mrc2	3.98448	5.03759	4.96284	3.43791	2.7899	2.67289	2.15516	-2.76023	-1.63466	-1.73324	-1.97583	-1.79365	-2.76023	-1.8363	-2.26595	-2.76023	-2.76023	-2.76023
Ctsd	3.34456	3.21991	3.14255	2.60892	2.64058	2.69361	0.270755	0.698044	-0.272701	-1.75925	-1.73085	-1.91532	-2.31012	-2.30597	-1.77503	-2.23217	-2.07358	-2.24395
Rtn4rl1	2.70469	4.01578	4.68087	2.64841	2.87048	2.82696	-0.479839	-1.29951	-1.16765	-1.90034	-0.765405	-1.44679	-1.19331	-2.33912	-1.47419	-2.36822	-2.54661	-2.7662
D630045J12Rik	3.81895	3.92406	4.38726	0.770061	2.03832	0.904237	-1.57154	0.0709238	-1.57154	-1.57154	-1.57154	-0.198407	-1.57154	-1.57154	-1.57154	-1.57154	-1.57154	-1.57154
Upk1b	4.73674	5.50048	5.34904	3.05033	3.62817	3.73847	0.287911	-0.406807	-2.58843	-2.58843	-2.58843	-2.58843	-2.58843	-2.58843	-2.58843	-2.58843	-2.58843	-2.58843
Ctnnal1	3.18948	3.37884	3.36459	2.78916	3.03689	2.97032	-0.698596	-1.93248	-1.82487	-0.134157	-1.61536	-2.03472	-3.08071	-1.37674	-1.11689	-1.45323	-2.70582	-0.755707
Tmem44	4.96762	5.12544	5.67868	2.82601	2.68453	2.94117	0.63397	1.04944	-3.0003	-2.39729	-1.33712	-1.62716	-3.0003	-3.0003	-3.0003	-2.54354	-3.0003	-3.0003
Lhfpl2	3.05807	2.88453	2.8398	3.48922	3.37655	3.3575	-0.427391	-0.84755	-1.37377	-2.68773	-1.91711	-2.38592	-0.844249	-0.563775	-0.995504	-1.4194	-2.91117	-2.6321
Myo18b	4.00111	4.41843	4.62402	1.12681	1.54104	1.85666	-0.305227	-0.190727	-2.12781	-0.282062	-2.12781	-0.302223	-2.12781	-1.59312	-2.12781	-2.12781	-2.12781	-2.12781
Adamts16	3.80304	4.01769	3.30797	2.70697	3.37633	3.75936	0.747259	-1.28544	-2.55726	-0.711504	-1.26757	-2.15883	-2.55726	-2.55726	-0.951736	-2.55726	-2.55726	-2.55726
Gm16337	1.4748	1.33334	0.904099	2.77959	2.5144	2.93898	-1.58925	-1.05764	-1.40341	-1.3914	-1.356	-1.66315	-0.704715	0.0172371	-0.603101	-0.878875	-0.917146	-0.397759
Gm45338	0.79113	1.5383	1.28326	2.00064	3.1566	2.56881	-1.19113	-1.19113	-1.19113	-1.19113	-0.746267	-0.00700475	-1.19113	-1.19113	-1.19113	-0.734374	-0.322015	-1.19113
Havcr2	1.80636	1.66352	0.926352	2.98384	3.01413	2.90856	-1.54866	-1.58348	-1.03341	-0.315379	-1.97213	-1.8942	-1.14461	-0.237902	-0.494862	-1.2621	-0.945955	-0.870078
Tmem144	2.91211	2.22186	2.21185	1.44166	1.50392	1.76499	-2.17755	-2.04504	-1.10009	-0.75285	-1.08882	-0.126465	-0.597592	-0.971839	-0.844678	-0.355007	-1.50545	-0.491006
Gm27238	1.23486	1.51488	1.30024	2.97344	2.11705	1.86829	-0.99439	-0.99439	-0.99439	-0.99439	-0.99439	-0.99439	-0.99439	-0.070465	-0.99439	-0.99439	-0.99439	-0.99439
8030442B05Rik	1.84528	2.21606	1.23393	3.01542	2.83486	3.59058	-1.40029	-1.40029	-1.40029	-1.40029	-1.40029	-1.40029	-1.40029	-0.865592	-1.40029	-1.40029	-1.40029	0.132322
Gm17705	0.661323	0.98021	0.623097	2.25888	2.4433	2.09227	-1.35829	-0.612022	-0.554451	-0.90115	-1.32748	-2.1709	-0.462159	-0.336647	-0.223978	-0.423579	-0.0363371	-0.652089
Gm26728	1.28487	2.57545	3.10936	2.33886	0.264011	2.22605	-1.33911	-1.33911	-1.33911	-0.736097	-0.89424	-1.33911	-1.33911	-0.10896	-1.33911	0.653533	-1.33911	-1.33911
Gm37437	0.953345	0.793997	0.831518	1.3584	2.54151	0.983554	-0.73073	0.0410112	-0.73073	-0.73073	-0.73073	-0.73073	-0.73073	-0.196036	-0.73073	-0.73073	-0.73073	-0.73073
Numb	2.64737	2.37057	2.34804	2.38473	2.69115	2.58311	-1.38403	-2.09119	-2.30563	-1.71654	-1.04208	-1.24881	-1.51314	-0.734047	-1.15949	-0.338224	-0.585452	-0.906352
Frmd4a	1.12704	1.22868	1.11634	1.73799	1.77417	1.62851	-0.83943	-0.794852	-1.38611	-1.55893	-1.03944	-1.03158	-0.499569	-0.485736	-0.515751	-0.334688	-0.0242715	-0.102358
Sipa1l2	1.73064	1.83666	1.56825	1.79776	1.65008	1.51349	-0.763795	-0.2905	-2.12785	-1.0555	-1.09677	-0.633669	-0.989801	-0.837266	-0.422808	-0.548205	-0.744684	-0.586039
Large1	1.02561	1.11258	0.571285	2.49597	2.60578	2.17213	-0.85604	-1.09335	-0.823226	-0.673782	-1.65564	-0.606755	-0.236969	-1.13002	-0.858025	-0.81959	-0.432348	-0.797591
Ptgs1	1.74459	1.2736	1.05487	1.7462	1.79259	1.67445	-1.16722	-0.544471	-1.02695	-1.5004	-0.411103	-0.46121	-1.12298	-0.99672	-1.23907	-0.482092	-0.282539	-0.0515296
Tspan9	2.25995	2.06718	2.83701	1.41875	1.12451	1.55537	-1.7373	-0.478986	-1.82876	-1.15913	-1.43338	-0.369893	-0.095765	-0.941601	-1.18541	-0.567378	-0.944398	-0.520773
Gm11753	1.74292	0.77781	1.12433	0.979221	2.38147	1.77997	-0.964909	-0.964909	-0.964909	-0.964909	-0.964909	0.00166594	-0.964909	-0.964909	-0.470636	-0.964909	-0.0957908	-0.501687
Dst	1.12903	0.743142	0.750519	2.02567	2.1562	2.05037	-0.870121	-1.33971	-1.4135	-1.08681	-1.27604	-1.38982	-0.702393	-0.190747	-0.239335	-0.170178	-0.200856	0.0245888
Gm28286	1.63386	2.23598	1.22066	1.37903	2.03748	1.99889	0.107822	-1.07396	-1.07396	0.125913	-1.07396	-1.07396	-1.07396	-1.07396	-1.07396	-1.07396	-1.07396	-1.07396
Gm37306	3.15142	1.94515	1.46835	2.56927	1.67518	2.83168	-1.6712	-1.6712	-1.6712	-0.644219	-1.6712	0.0187465	-0.80954	-1.6712	-1.6712	-0.868051	-1.17216	-0.138595
Epb41l3	1.28014	2.19184	2.47346	2.84582	2.38199	2.6416	-2.60254	-1.0491	-2.65876	0.395425	-3.33946	0.0272105	-1.55872	-1.32848	-0.406089	-0.770573	-0.572467	0.0487219
Dtx4	1.34649	1.43365	1.08839	1.75849	1.83798	1.81596	-1.22076	-1.21178	-1.58499	-1.40483	-1.00228	-0.993204	-0.0582176	-0.173289	-0.1717	-0.46886	-0.527418	-0.463626
Gm44001	2.67976	2.52242	1.58827	2.43814	3.28842	3.40913	-2.00481	-2.00481	-2.00481	-0.383982	-2.00481	-2.00481	-1.51059	-2.00481	-2.00481	0.235364	-0.597139	0.363895
Prickle1	2.22974	1.02193	1.66561	3.43654	2.61638	2.13068	-1.36322	-1.36322	-1.36322	-0.760214	-1.36322	-1.36322	-1.36322	-0.439297	-0.501488	-1.36322	-0.494105	-1.36322
Slc2a1	1.34152	1.16846	1.36107	1.43853	1.66541	1.55351	-0.433037	0.0747771	-0.583177	-0.463179	-1.31756	-1.18575	-0.658614	-0.418466	-0.839167	-1.59945	-0.533571	-0.571307
Tmx4	1.52232	1.33755	1.18308	2.02808	2.11804	2.00251	-1.39369	-0.959548	-1.95979	-1.56428	-1.51171	-0.594497	-0.674013	0.0509129	-0.10183	-0.48346	-0.730411	-0.269262
Ivns1abp	1.57709	1.60108	1.50702	1.52948	1.76427	1.75604	-1.58425	-1.587	-1.435	-1.43971	-1.06139	-0.764429	-0.322288	-0.0456251	0.0132508	-0.542037	-0.518906	-0.447586
Gm42843	1.52055	2.45591	1.22118	2.12034	3.19796	2.97665	-1.41303	-0.141213	-1.41303	-1.41303	-1.41303	-1.41303	-1.41303	-1.41303	-0.551298	-1.41303	-1.41303	-0.0827794
Camsap1	1.47217	1.17204	1.17888	2.07658	1.88013	1.68551	-0.717618	-1.12069	-1.23419	-0.65088	-1.35017	-1.16614	-0.368393	-0.576559	-0.194338	-1.96281	0.116846	-0.240358
Lrig3	-0.0288623	0.94914	0.99966	1.9363	2.66763	1.49315	-2.1399	-1.36816	-2.1399	-1.30938	0.542183	-0.314307	-0.0461586	-0.090112	0.206664	-1.33675	0.788447	-0.809645
Plekhh2	2.343	0.0418974	1.20808	3.36739	3.18338	2.33472	-1.70082	0.480805	0.483655	-1.70082	-1.70082	-0.734247	-0.0954067	-1.70082	-1.20655	-1.70082	-1.20178	-1.70082
Daglb	1.64512	2.22514	2.17784	0.802025	1.05008	1.0168	-1.41049	-0.46891	-1.72248	-0.677171	-0.296899	-0.338067	-0.630975	-0.510278	-0.756413	-0.648671	-0.738703	-0.717953
Sncaip	2.38857	0.584483	1.94606	2.55576	2.75941	2.66462	-1.94527	-1.63682	-0.996975	-1.16313	-1.89589	-0.431546	-0.722779	-1.1012	0.00489399	-1.49044	-1.06399	-0.455744
Gtf2h2	1.90454	1.11186	1.14147	2.08448	1.99018	1.96686	-0.174529	-0.625485	-0.755157	-1.20725	-1.77104	-1.24467	-0.618987	-0.485132	-0.665551	-1.08901	-1.04789	-0.514685
Gm10790	1.82376	2.01342	2.07188	2.4305	2.46808	2.28453	-0.950295	-1.8612	-1.63832	-1.14967	-1.49408	-0.732753	-0.668426	-1.05693	-0.389178	-1.33548	-1.2867	-0.529145
P2ry13	2.39146	1.98052	1.52457	2.64151	2.64218	2.7196	-2.58881	-1.7037	-2.89974	-2.21087	-1.38067	-0.791153	-0.343295	-0.128531	-0.0497617	-0.461953	-0.783874	-0.557474
Igf2bp2	2.09713	2.58984	1.8224	1.92041	2.70305	2.82731	-1.84649	-1.84649	-1.84649	0.193801	-0.787437	-1.44807	-1.84649	-0.922564	-1.84649	-0.329326	-1.84649	0.412383
Atp6v0a2	2.19601	2.29474	2.38269	1.35343	1.45524	1.47379	-2.07116	-1.8534	-1.15299	-0.3325	-1.00767	-1.14202	-0.685168	-0.755543	-0.523691	-0.66006	-0.72543	-0.246294
Usp35	1.01488	1.76514	1.18964	1.99041	1.92133	2.27461	-0.439439	-0.466993	-0.491229	-0.388833	-1.69668	-0.85386	-0.677021	-1.27411	-1.12635	-0.73463	-0.698281	-1.30859
Epb41l2	1.75769	1.51766	1.51278	1.85308	2.08428	1.89988	-1.28755	-1.51204	-1.6693	-1.05592	-1.2153	-1.16982	-0.544658	-0.341575	-0.522679	-0.426376	-0.507324	-0.372832
Ccr6	1.26394	0.966748	1.32932	2.40735	1.96514	1.17939	-0.965307	0.97178	-0.965307	-0.965307	-0.965307	-0.965307	-0.965307	-0.430612	-0.965307	-0.965307	-0.965307	-0.965307
Ccng2	0.54825	1.28769	0.600082	2.14237	2.07706	2.30765	-0.983163	-0.565259	-0.699996	-0.69861	-1.13016	-1.85446	-0.07321	-0.537064	-0.441181	-0.854511	-0.67091	-0.454575
Gm37006	2.05487	1.32477	0.790461	2.42434	3.53477	3.83955	-1.29877	-1.29877	-1.29877	-1.29877	-1.29877	-1.29877	-1.29877	-1.29877	-1.29877	-1.29877	0.317755	-1.29877
Vash1	0.784672	1.77189	1.85271	2.00102	2.55368	1.26353	-1.05619	-0.284446	-1.05619	-1.05619	-0.611322	-1.05619	-1.05619	0.173957	-1.05619	-1.05619	-1.05619	-1.05619
Il12rb2	1.61913	2.61096	2.59824	0.934947	0.633784	0.642759	-1.97384	-0.702017	-0.848269	0.529494	-1.97384	-1.00726	-0.819577	0.976544	0.684248	-0.456673	-1.4748	-1.97384
Csf3r	2.12635	1.84537	1.84448	2.1429	2.2404	2.22336	-1.34213	-1.27287	-1.73812	-0.395258	-1.239	-0.938941	-1.13491	-1.41553	-1.21527	-0.425911	-0.670952	-0.633985
Treml2	1.64571	2.66297	3.08151	2.94052	1.6718	2.3992	-2.39811	-2.39811	-2.39811	-2.39811	-2.39811	-1.02498	0.25984	-0.348325	0.259972	0.476044	0.364412	-2.39811
Gm37613	2.02409	1.49032	0.864534	4.00667	4.21121	4.23152	-1.43009	-1.43009	-1.43009	-1.09731	-1.43009	-1.43009	-1.43009	-1.43009	-1.43009	-1.43009	-1.43009	-1.43009
Nav2	1.91751	1.62301	1.59612	2.41184	2.54578	2.40168	-0.448214	-1.37478	-1.60183	-1.9138	-0.926202	-0.512019	-0.790331	-0.498846	-0.117462	-1.45011	-1.83014	-1.03218
Plxdc2	2.49817	2.21812	1.83187	2.38661	2.51937	2.55133	-2.04189	-1.37309	-2.90905	-1.93791	-1.14341	-1.18478	-0.92442	-0.540307	-1.06139	-0.241987	-0.228015	-0.419213
Gm43759	1.23395	2.22843	2.37044	2.40649	3.19765	2.6081	-1.89479	-1.89479	-1.89479	-1.89479	-1.44992	-1.89479	-0.107606	0.154999	-1.03305	-0.377624	-1.39575	-0.362178
Slc16a6	2.12073	1.08056	1.08526	1.61561	1.6867	1.6877	-0.892984	-0.7562	-0.851155	-1.10633	-0.559778	-1.16211	-0.435244	-0.859489	-0.967176	-0.389818	-0.528669	-0.767612
Mybph	1.81747	1.37444	2.26397	2.79186	1.47434	1.36749	-1.24911	-1.24911	-1.24911	-0.646098	-1.24911	-1.24911	-1.24911	-0.714412	0.699597	-1.24911	-1.24911	-0.4358
Klk9	1.84791	1.98126	1.15008	1.88927	2.47775	1.92353	-0.939151	-0.939151	-0.939151	-0.939151	-0.939151	-0.939151	-0.939151	-0.939151	-0.939151	-0.939151	-0.939151	-0.939151
Gm13293	0.759771	2.60751	0.943362	2.75932	3.42977	3.5869	-1.35126	-1.35126	-1.35126	-1.35126	-1.35126	-1.35126	-1.35126	-0.81657	-1.35126	-1.35126	-0.852224	-0.256454

## Sheet: PNS enriched
	Brain_1	Brain_2	Brain_3	Spinal_1	Spinal_2	Spinal_3	DRG_2	DRG_1	DRG_3	Sciatic_1	Sciatic_3	Sciatic_5	Fascia_5	Fascia_1	Fascia_2	Vagus_4	Vagus_3	Vagus_5
Rab11fip1	-3.30495	-2.34989	-3.30495	-1.36082	-0.110871	-1.86612	0.173839	0.805126	0.828137	1.85552	0.891734	0.439699	1.69735	1.40233	0.510168	0.933671	1.42965	1.33039
Celf4	-1.08139	-1.5057	-1.54058	-2.41359	-2.41185	-0.847503	1.56811	1.08283	1.34903	1.53719	1.21308	1.22899	-0.0415063	0.0469992	-0.47595	1.19947	0.366113	0.726279
Ccr1	-1.51853	-3.11935	-1.82048	-1.87216	-1.12853	-1.95953	0.45856	1.11215	0.106982	-0.225662	0.992438	0.777389	1.44162	1.58248	1.60937	1.4649	0.9225	1.17586
Lsr	-2.83285	-3.0724	-2.72588	-2.36212	-1.62104	-1.74226	2.03253	2.2431	2.62412	1.73762	1.32871	1.04911	0.975117	0.913939	0.376649	0.214279	0.127664	0.733711
Lmna	-5.17477	-1.93441	-3.42254	-3.24873	-3.5315	-3.25569	3.52085	3.56525	3.74395	1.24468	1.15683	1.66508	1.44364	1.23362	1.49803	0.465456	0.599561	0.430685
Tagln2	-2.48248	-1.445	-1.49868	-3.24676	-2.93518	-2.82746	3.51069	3.21894	3.86871	-0.0500327	0.526806	0.663265	0.561087	0.329329	0.569866	0.494122	0.442338	0.300445
Gm38062	-1.96838	-2.42138	-1.698	-1.02771	-1.40775	-1.77031	0.181334	-0.778919	0.594976	1.43569	0.553615	1.48501	1.16734	1.38704	1.69502	1.311	1.02733	0.234114
Smpdl3b	-0.920744	-2.06153	-1.99139	-2.22089	-2.24624	-2.03521	1.26286	1.52733	1.39164	0.149159	1.06766	1.34204	1.15711	0.793077	0.577258	0.719121	0.697431	0.791321
Synpo	-2.87912	-2.87912	-2.87912	-0.537516	-2.87912	0.193732	1.44487	2.06142	-1.12905	1.72671	1.28887	1.71893	0.804401	0.50235	1.56973	0.587677	-0.207248	1.49161
Akr1c13	-2.59607	-1.04749	-2.10879	-1.45015	-0.947592	-1.35132	1.24435	0.975658	1.14572	0.839483	0.85456	1.66668	0.0124855	0.671756	0.101583	1.23833	-0.277992	1.02878
Negr1	-2.72472	-3.52197	-3.52197	-0.537065	-3.52197	-1.57648	2.06111	2.52405	0.705166	0.636986	0.957656	0.850989	0.899481	0.788569	0.785178	1.44007	2.05395	1.70096
Cenpm	-2.27664	-2.27664	-2.27664	-2.27664	-2.27664	-1.17858	1.95295	2.48736	2.34614	1.0935	0.698357	1.20596	1.04362	1.04134	0.55709	0.802156	-1.7776	1.11092
Il3ra	-2.45109	-1.37153	-1.04956	-2.69057	-3.69788	-1.42926	1.87879	2.26827	2.11597	1.0363	1.32388	1.17588	0.97814	0.143498	0.0735599	0.61742	0.420081	0.658092
Kif22	-0.992234	-4.12097	-2.55873	-0.489609	-2.51786	-0.301541	1.16655	1.17165	1.28385	0.73798	0.131456	1.29406	0.953075	1.01227	2.18362	0.0296263	0.396521	0.620276
Agpat4	-1.22859	-1.86463	-1.85303	-0.950394	-2.34232	-1.94715	2.64803	2.32128	2.97745	1.09614	0.195589	-0.0283893	0.668497	0.181124	-0.327332	0.405612	0.0653139	-0.0172057
Tmem205	-2.47875	-3.1761	-2.44443	-1.79277	-2.43714	-2.05614	2.54113	2.05261	2.19072	1.20534	1.61632	1.42374	0.725842	0.735096	0.482731	0.510375	0.539968	0.361457
Rtp4	-2.14704	-2.47977	-2.63662	-1.40191	-1.5403	-1.38145	1.71403	1.10532	1.51224	0.250765	0.181564	-0.0612262	1.03502	1.25878	0.918542	0.943803	1.45876	1.26951
Gm12164	-0.650521	-1.37954	-1.61122	-1.47564	-2.3346	-2.3346	1.29967	1.51733	2.14267	0.756895	0.826666	1.37541	-0.108983	-0.136391	0.579542	0.211846	1.00054	0.320902
Fcgr4	-1.8207	-1.83537	-2.71402	-1.10717	-1.86043	-1.85824	1.89035	1.29115	1.69502	0.594446	0.113635	0.385903	0.962942	0.648819	0.464804	1.00227	1.00957	1.13702
AC238811.2	-2.38572	-2.38572	-2.38572	-2.38572	-2.38572	-2.38572	0.720541	1.94326	2.23707	2.66612	-0.180362	1.32429	1.203	1.277	1.5879	0.413224	0.286155	0.836096
Tspo	-1.22794	-1.4547	-1.82928	-1.15056	-1.7832	-1.33552	2.45544	1.96549	2.20199	0.881274	0.441172	0.135894	0.227034	-0.192655	-0.111525	0.281811	0.402914	0.09236
Ecm1	-3.50629	-2.72835	-3.10133	-2.75064	-3.90874	-2.66269	3.60707	3.34501	2.92274	1.68394	1.72533	1.27414	1.76246	1.29903	1.2138	0.495557	-0.495941	-0.175093
Scimp	-2.58816	-2.3613	-3.88809	-1.48251	-2.61969	-3.13062	2.04046	1.84072	1.6592	0.34362	0.793135	0.920221	1.27203	1.4498	0.831707	1.62737	1.6775	1.61461
Cavin1	-1.71038	-0.382694	-2.13039	-3.69264	-2.679	-3.69264	3.3619	3.12445	1.58609	1.31334	1.06254	0.302761	0.317869	0.712576	1.75016	0.396145	0.00612599	0.353791
Ucp2	-0.914248	-1.34314	-1.34072	-1.84458	-1.78094	-1.98884	2.25022	1.84829	2.04715	0.706703	0.671645	-0.00828312	0.174598	-0.149776	-0.0331311	0.321533	0.814326	0.569193
Clec2d	-2.18603	-2.71061	-1.56762	-2.15712	-0.49884	-0.725148	0.611652	0.429585	1.38168	0.160593	0.600623	1.10833	1.30333	0.208112	0.228763	1.27834	1.56922	0.965137
Tmem106a	-1.55082	-1.89283	-2.18084	-2.45333	-2.3529	-2.15753	0.927043	1.08556	0.960976	1.11483	1.47242	1.44333	1.05691	0.863327	0.964938	0.890219	0.801141	1.00755
Aurkb	-4.33422	-2.40216	-1.42532	-1.0796	-2.14314	-1.26137	-0.104627	2.33027	0.420733	1.4325	0.279147	1.48195	1.99975	1.1991	2.36012	0.538935	0.183275	0.52464
Tgm1	-0.909127	-2.96458	-1.11421	-2.05441	-1.36092	-2.76181	0.532583	1.56681	0.480793	0.899647	1.10678	0.954285	0.680086	0.946618	0.865034	1.45794	0.547997	1.12649
E2f1	-2.9919	-2.58902	-1.83461	-1.54592	-1.86272	-1.40901	1.00678	1.68023	0.583278	1.03847	0.929682	1.64069	1.38874	0.442779	1.09612	0.767739	0.429352	1.22932
Gm38399	-3.71519	-2.2631	-3.30949	-1.52753	-3.17416	-2.19272	2.14888	1.83869	1.42481	1.5626	1.5712	1.1031	0.711082	0.842601	0.757803	1.20925	1.33602	1.67615
Adk	-2.64248	-1.6615	-2.06298	-1.33559	-1.69279	-0.870373	0.594672	0.906406	0.568203	0.413197	0.674278	1.19401	1.06005	1.30773	1.47458	0.61147	0.429135	1.03197
Tmod1	-0.965125	-2.17067	-1.19935	-2.7888	-2.4777	-1.70642	1.00499	1.37308	0.89713	0.955962	1.96597	1.03621	0.288901	0.193926	0.438345	0.94643	1.17715	1.02998
Map3k6	-2.47542	-3.98357	-1.50919	-1.89444	-1.50189	-2.26929	2.3773	2.16669	2.61234	2.28351	1.76417	0.651884	-0.921073	-0.222099	0.0270804	-0.211321	1.52845	1.57687
Sdc4	-1.658	-0.873831	-0.876901	-3.44885	-2.80822	-3.66929	2.65182	2.53947	2.33343	0.996741	1.91066	0.826551	0.199771	0.339233	0.313358	0.424118	0.60378	0.19617
Igsf9	-2.92292	-1.82415	-1.33136	-1.02517	-1.43387	-0.691587	0.572106	0.727207	0.333586	0.577258	1.03795	1.02519	1.19212	0.70805	0.696767	1.17639	0.548257	0.634177
Cxcl14	-3.072	-3.072	-3.072	-3.072	-2.05836	-3.072	3.91201	3.10672	3.98729	0.145558	0.619447	0.281876	0.611523	0.950691	-0.0816979	1.19481	1.36521	1.3249
Fam187b	-2.69565	-2.69565	-1.97227	-1.30198	-1.68201	-2.69565	0.938618	1.73146	1.61977	1.8791	1.31959	0.466503	1.69803	0.254733	-0.46991	1.32855	1.43618	0.840565
Slc10a6	-0.399328	-2.91074	-3.4659	-0.637477	-2.45226	-2.36784	0.85809	0.757771	0.761231	-0.132419	1.92002	1.7659	1.11181	0.777875	0.927922	1.23201	0.998566	1.25478
Slfn2	-2.38876	-2.16798	-2.73917	-1.84804	-1.63351	-1.42582	1.78698	1.86782	2.10235	1.12881	0.617755	0.452271	0.776288	0.57629	0.49628	0.5661	1.04038	0.791956
Cenpa	-1.50546	-3.03018	-1.54651	-2.60912	-0.966639	-1.18205	1.32586	1.62505	2.08541	0.919553	0.687072	0.85748	0.750483	0.595647	1.4673	0.400008	0.0837196	0.0423676
Spn	-2.89235	-2.89235	-2.89235	-2.03339	-2.89235	-2.89235	1.23623	0.810818	1.65951	2.47269	0.877587	0.548606	1.87044	0.916079	1.29047	0.993307	1.99107	1.82833
Plec	-4.15321	-1.19955	-3.35985	-1.42212	-1.75892	-2.06254	2.06193	1.77511	1.42539	2.11178	1.90257	1.75665	1.5894	1.43912	1.75214	-0.654918	-0.309827	-0.893159
Plp2	-2.20708	-3.16007	-1.42061	-2.85627	-2.37696	-3.71523	2.9818	2.90845	2.42903	2.00964	1.73169	1.26361	1.55485	0.659107	0.911172	0.0171466	-0.503371	-0.226891
Gm19951	-2.73828	-2.73828	-2.73828	-2.73828	-2.73828	-1.29945	0.367976	1.31146	1.48885	3.00767	0.587924	0.971725	0.74897	0.818425	0.850584	1.18328	1.46002	2.19398
S100a1	-2.22673	-2.01517	-1.96263	-2.8031	-1.69928	-3.15574	2.99148	2.28853	2.85675	1.16293	1.42978	0.896498	0.687759	0.394279	0.241655	0.392229	0.164247	0.356523
Tle6	-0.806081	-3.03799	-2.3902	-1.99177	-2.25487	-1.87886	1.49359	1.8478	1.49823	0.779628	1.97954	1.45668	1.05678	-0.484322	0.342442	0.292509	0.605148	1.49175
Hmox1	-1.62007	-1.6561	-1.78676	-1.72871	-1.93131	-1.75075	1.72653	2.31746	1.91209	0.883184	1.17658	1.01148	0.134159	-0.0030958	0.190792	0.231246	0.481966	0.41132
Ms4a6b	-2.72203	-2.83781	-2.87227	-2.11783	-2.52282	-1.96918	1.58489	1.34435	1.64876	0.989374	0.934066	0.716471	0.966023	1.31756	1.39981	1.21401	1.68927	1.23735
AI427809	-2.5066	-2.5066	-2.5066	-2.5066	-2.5066	-1.06777	0.369748	1.6614	0.879522	-0.294911	0.175484	1.90998	2.27774	2.2494	2.36101	1.05426	1.32373	-0.366619
Ms4a4c	-3.34966	-4.62385	-3.48968	-2.04554	-1.55345	-2.15996	1.20372	1.60393	1.82048	2.52148	0.015501	-0.2412	0.971749	1.60111	2.07371	1.41275	2.44871	1.7902
Ube2c	-3.47523	-2.2074	-3.47523	-2.98275	-0.644579	-0.307766	0.544726	1.17146	2.91246	1.796	-0.500234	1.47421	2.00751	0.929982	2.85156	0.0856285	0.47566	-0.656
S100a10	-2.00314	-2.61541	-2.99979	-3.08354	-3.99447	-3.47547	3.38614	3.16006	3.0624	2.00747	2.17532	1.52719	1.1889	0.489755	0.968497	-0.273694	0.302408	0.177375
Tslp	-1.94036	-1.23929	-0.846353	-2.76548	-2.6108	-3.62444	0.950534	1.61516	2.07102	0.6742	1.78619	0.875628	1.39614	1.17869	1.77712	0.614186	0.893058	-0.805203
H2-Q7	-1.98614	-1.25992	-2.26557	-2.61807	-1.69034	-3.73565	2.01157	1.94373	2.38714	0.632915	0.211446	-0.520671	1.04551	0.64904	0.605222	1.80446	1.53037	1.25496
Oas1a	-3.17491	-2.11827	-2.99909	-2.56351	-2.57263	-2.74758	1.86851	1.67857	1.89348	0.80876	0.458103	0.545303	1.32342	1.16143	1.31421	1.59501	1.79978	1.72941
P2ry14	-2.93467	-2.93467	-2.93467	-2.44219	-0.590988	-2.93467	0.699591	0.199649	1.09781	1.36396	0.539534	0.064863	1.76146	1.50077	1.54091	2.29417	1.65888	2.05028
Dppa3	-2.12333	-2.57634	-2.57634	-2.57634	-2.57634	-2.57634	0.529914	2.49135	2.17861	0.964312	0.897867	0.423195	1.32005	0.924283	1.10732	1.19591	1.02754	1.9447
Isg20	-1.47609	-1.3112	-2.38846	-1.49279	-3.13942	-1.5061	1.83794	1.93461	1.51415	0.551391	0.0703473	0.0623665	0.909689	0.969234	0.506247	0.484338	1.20654	1.26721
Apoe	-4.27443	-3.62292	-3.44517	-2.30829	-1.93401	-1.76329	3.86598	3.40792	4.34401	-0.351255	0.33346	0.607834	0.422587	0.454664	0.660124	1.19303	1.23281	1.17694
Birc5	-1.84163	-1.03225	-1.31845	-3.46018	-1.34504	-2.00718	1.51108	2.36047	0.737718	1.51744	0.503413	-0.0771957	1.70374	0.625093	2.12637	-0.0311016	0.109492	-0.0817827
Tfec	-2.43834	-2.68042	-0.940956	-3.23558	-3.23558	-1.5213	0.243207	1.36978	1.31628	1.15515	0.414951	1.84169	1.74821	1.67904	1.59106	1.46233	0.929862	0.300628
Sik1	-3.19587	-4.50363	-3.30068	-1.85074	-1.89601	-1.88703	1.8348	0.623669	1.34762	2.40426	0.578227	1.86694	1.30775	1.15029	1.18757	1.36324	1.52001	1.44958
Sirpb1b	-2.52635	-2.52635	-2.52635	-2.52635	-1.93228	-2.52635	1.49361	1.32557	2.09643	3.457	0.309611	0.35361	1.20233	0.725227	0.463948	0.731636	1.30398	1.10108
Igfbp4	-4.15325	-1.51602	-0.750572	-2.44571	-2.81851	-2.42651	1.93267	1.25969	1.63163	0.150094	1.3013	1.53964	1.43656	1.38352	1.42617	0.883268	0.620385	0.54564
Smc4	-1.07342	-3.17078	-1.90006	-1.5247	-0.893487	-0.631092	0.603627	0.222644	0.799468	1.22589	0.424647	0.826154	0.689365	1.2711	1.88454	0.4736	0.374759	0.397748
Spc24	-2.90046	-2.90046	-2.90046	-2.90046	-2.90046	-1.18617	1.22812	3.01639	3.03678	1.98406	0.074542	1.63961	1.92604	1.85554	2.52872	-0.778746	-0.661836	-0.16077
Rhoj	-3.67185	-2.71679	-3.67185	-3.67185	-3.07778	-2.23302	2.97127	2.77597	2.05614	0.754135	2.11418	1.87663	1.59824	1.56801	1.40235	1.12604	0.425567	0.374584
Tceal9	-1.33387	-2.17856	-3.05043	-1.37723	-1.61954	-0.878925	0.923876	-0.247255	1.06286	1.36253	0.863616	1.30678	1.0321	0.935097	1.0879	0.864423	0.826532	0.420083
C1qtnf12	-1.74845	-4.45628	-2.60661	-1.02803	-2.62948	-0.57971	2.75468	1.44358	2.06735	1.00535	1.24215	0.713132	1.1159	0.695293	1.25755	-0.134695	0.466984	0.421283
Knstrn	-4.03086	-2.50613	-4.03086	-3.1719	-0.919414	-0.39781	1.69738	1.83441	2.08909	1.17089	0.603643	1.68412	1.28434	0.905072	1.6717	1.22636	0.747851	0.142093
Rab13	-0.802745	-1.87342	-2.41787	-2.64877	-2.54719	-2.04319	1.27134	1.69598	1.08588	0.29953	1.42889	1.20938	1.62153	0.571689	0.587573	0.6698	1.08916	0.802429
Sgo2a	-0.730837	-2.7131	-2.7131	-1.11172	-1.69946	-0.5684	1.30686	1.51057	2.27462	0.544141	0.261899	1.16237	-0.366664	0.059262	1.91331	1.58136	-0.137963	-0.573122
Fpr1	-1.92327	-1.92327	-1.92327	-1.92327	-1.92327	-1.92327	2.48932	3.28906	2.89349	0.0230266	0.586535	0.892968	1.33674	0.751104	1.71377	-1.92327	0.31535	-0.82846
Tubb6	-2.35474	-3.19228	-2.88772	-2.04667	-1.61784	-2.18081	2.23729	2.01833	2.54393	0.550138	1.1814	1.30446	1.11387	0.881427	1.07984	0.294936	0.473102	0.601344
Zbtb42	-1.46082	-3.30168	-3.30168	-1.90801	-1.1106	-1.15698	-0.69896	1.34501	1.3887	2.69931	1.00442	0.476805	1.62512	0.907524	-0.740149	1.77625	1.18955	1.26617
Ccl12	-2.30748	-1.90145	-2.29828	-1.53487	-2.13086	-1.80517	1.72915	1.34701	1.48126	-0.665953	0.728255	0.639657	1.25515	0.77631	0.873823	1.45234	1.21251	1.14862
Ctla2a	-2.37466	-0.849934	-2.37466	-1.22371	-1.36102	-1.72359	0.228058	1.16263	1.94076	0.371154	0.386411	0.154155	0.615501	0.807306	0.687978	0.424278	1.79078	1.33857
BC064078	-2.31621	-1.81415	-2.76921	-2.27673	-1.1661	-1.05493	2.01948	1.21755	0.443841	1.78975	1.36949	1.92059	0.608887	0.339613	-0.111129	0.963168	0.505606	0.330477
Gdf3	-3.2006	-3.2006	-3.2006	-3.2006	-2.60654	-1.76178	2.13303	1.2265	3.51371	1.55129	-0.690797	1.68818	0.69579	-0.0186367	0.915797	3.27953	1.09198	1.78435
Dnase1l1	-2.77604	-2.20677	-3.2008	-2.07058	-1.90459	-1.91529	1.58933	1.53313	1.5779	1.07587	1.28289	1.68706	1.14872	1.01985	0.866689	0.803605	0.604278	0.884753
Arhgap10	-3.25343	-3.25343	-2.05048	-2.76095	-2.65936	-1.8146	0.76653	-0.862768	0.973703	1.74085	1.61311	2.32417	2.25543	1.24063	2.5155	1.24497	1.28986	0.690253
Phf11a	-2.95396	-2.95396	-1.75101	-2.095	-2.95396	-2.30289	1.45863	0.292139	2.03376	0.649631	0.737485	0.646821	0.942436	1.7029	1.38266	1.68047	1.78064	1.7032
Trerf1	-2.18161	-3.32352	-4.01562	-1.79966	-1.70898	-2.14013	0.781427	1.19241	0.782789	2.06913	1.91236	1.79864	1.45571	1.30846	1.04676	0.865452	0.909063	1.04732
Tmem8	-4.22262	-4.22262	-1.31372	-1.76963	-3.20899	-2.50834	1.01726	2.16552	1.96906	1.6178	1.74922	2.1368	1.7663	1.19432	1.03226	1.5783	0.95243	0.0666384
Anxa5	-3.11028	-3.58475	-3.29444	-2.83154	-2.51496	-2.31133	1.83406	1.74962	1.86604	1.34751	1.68582	1.73179	1.53359	1.48084	1.55932	1.04638	0.961585	0.850751
Palld	-2.95587	-1.63276	-2.34532	-1.89662	-4.04588	-1.89507	1.31173	0.678483	2.1379	1.40706	1.3152	1.85793	1.78601	1.02677	1.50721	0.214755	0.691363	0.837115
Ifi202b	-2.30546	-2.30546	-2.30546	-2.30546	-2.30546	-1.2074	1.3288	0.828862	0.212443	0.78603	1.50218	1.95228	0.352491	1.97208	2.03116	1.0607	0.542355	0.165312
Gm6377	-2.32716	-2.32716	-2.32716	-2.32716	-2.32716	-2.32716	1.44744	0.0634977	0.19074	2.71334	0.433909	2.63706	1.60828	2.54389	0.804361	0.930823	-0.710634	1.30027
Pparg	-2.33264	-3.40761	-3.40761	-1.6247	-3.40761	-2.75654	2.09702	0.57916	1.68377	2.45871	2.29082	2.27199	0.44865	1.63035	0.869446	0.059188	0.822806	1.72479
Rasgrp4	-2.17148	-3.21038	-1.66435	-1.44845	-2.6082	-2.02176	0.867467	0.593485	1.28758	1.70202	1.56529	1.20572	1.53762	0.939219	1.01953	0.881658	0.570965	0.954064
Mob3b	-2.1545	-1.68197	-2.02675	-3.11351	-3.26403	-2.28765	1.52889	0.832115	0.640107	1.50481	1.80624	0.959143	1.30581	1.27254	1.41581	1.33281	1.05416	0.875973
AB124611	-3.14789	-3.12422	-3.27716	-2.21094	-2.71091	-2.55637	2.16794	1.83844	1.73317	1.94651	1.22459	1.25643	1.24125	0.861115	0.882843	1.3445	1.29367	1.23704
Ftl2-ps	-2.44601	-2.01105	-1.66453	-1.30077	-3.1597	-2.31494	0.570225	1.18677	1.65105	0.340917	0.26147	1.99574	0.396081	1.92563	2.15909	0.98497	1.06774	0.35731
Klhl33	-2.92898	-3.38198	-2.6586	-1.98831	-3.38198	-2.73091	1.03061	2.08226	1.09529	1.99211	2.01635	0.724142	1.44451	1.69485	0.954637	0.539577	2.24308	1.25336
Pcyt1b	-2.31541	-2.31541	-2.31541	-2.31541	-2.31541	-2.31541	1.31885	1.67136	-0.130935	2.17859	2.06762	0.846738	1.32149	1.58257	1.83458	0.0342384	1.47238	-0.305013
Traf1	-2.95417	-2.9941	-1.35303	-2.3178	-2.92365	-0.696774	1.35883	0.865369	1.22122	2.68592	1.0603	1.3536	1.22081	1.43005	0.794668	-0.0233038	0.792718	0.479323
Rbms1	-2.60268	-3.21495	-1.86936	-0.945449	-1.46823	-1.70883	1.57437	0.490019	0.736717	1.75227	1.06432	0.813012	0.570053	0.810484	1.2191	1.04404	0.907495	0.827627
Gm44141	-2.33506	-2.33506	-2.33506	-2.33506	-2.33506	-1.68399	0.541287	-0.397971	2.06355	1.35807	1.77375	0.664479	0.578944	1.47337	1.20396	1.0823	1.40891	1.60862
Gstm1	-1.77199	-1.65758	-2.13437	-3.49102	-3.93565	-2.65734	1.86094	1.60515	2.20408	1.29467	1.75979	1.49192	1.15203	0.701325	0.39426	0.935547	1.26771	0.980527
5031425F14Rik	-1.7889	-3.62976	-1.78009	-1.84685	-3.03569	-1.68428	0.00450497	-0.383663	0.9221	1.29228	1.66618	2.09392	1.60945	1.26325	1.54579	1.38309	0.913534	1.45514
Gm21188	-3.43881	-3.43881	-3.43881	-3.43881	-3.43881	-3.43881	2.25448	2.54407	2.92837	2.73285	1.08679	1.38665	1.59981	1.65707	1.58192	0.855647	1.15474	0.850452
Pilrb2	-3.18581	-3.18581	-3.18581	-2.03486	-2.59174	-2.08774	1.5351	1.5782	2.21901	2.5946	1.84914	1.52167	0.824701	0.836881	0.670597	0.804986	0.911606	0.92527
Jag1	-2.48639	-3.61531	-4.17047	-2.38756	-2.34367	-2.73164	1.89489	1.96536	0.970079	1.28264	1.71587	0.748968	0.93816	1.55859	1.60923	1.47812	1.6883	1.88483
Fam110b	-1.05407	-4.29964	-4.29964	-4.29964	-2.96136	-4.29964	2.36168	1.68324	1.36253	0.881618	2.02409	2.03157	1.73496	2.10797	1.75299	2.10005	1.64876	1.52454
Emp3	-2.78364	-3.66692	-3.32468	-1.52444	-1.66768	-1.65859	1.95718	1.76058	2.10512	1.57654	1.65472	1.27875	0.917629	0.191629	0.370923	0.982235	1.06838	0.762254
Gpr132	-2.8068	-2.8068	-2.8068	-2.8068	-1.20369	-2.8068	0.497712	0.896364	0.733827	2.81542	0.667406	1.79125	1.27506	1.36698	1.00832	1.37374	1.71069	1.10094
Cd300lg	-2.75508	-2.19992	-2.75508	-2.75508	-2.16101	-2.75508	2.57856	2.88316	-0.570599	2.60085	2.40173	1.59556	1.0174	0.195305	0.565328	0.850616	0.390959	0.872358
Gapt	-3.36864	-3.36864	-3.36864	-2.50968	-1.76552	-3.36864	1.20633	1.60475	0.17199	2.34914	2.37911	1.77504	2.16589	1.03658	0.678132	1.4098	1.22491	1.7481
Gm46212	-2.33609	-2.33609	-2.33609	-2.33609	-2.33609	-2.33609	1.5664	1.58483	1.05003	1.3278	1.22897	1.57031	2.08536	1.42538	0.795434	0.0135596	0.809943	0.558531
Nxpe1-ps	-1.19443	-3.42368	-1.86143	-0.867276	-3.42368	-1.98485	2.2338	-0.289354	1.56404	1.5823	1.10192	1.30126	0.622947	1.35608	0.623094	0.786197	1.09382	0.779241
Klf9	-2.04488	-3.88574	-3.88574	-2.10283	-3.29167	-2.78768	2.33493	1.43269	1.84225	2.81826	2.57445	0.614325	-0.0707663	1.05019	1.06046	1.45341	1.27272	1.61564
Marveld1	-1.79699	-3.77925	-3.77925	-1.69012	-1.17163	-1.63455	0.544739	2.46824	2.21259	1.59484	1.56879	1.1996	0.194211	1.29758	0.870825	-0.173562	0.572929	1.50102
AI662270	-3.37968	-3.3631	-3.03816	-2.66695	-1.61559	-2.74313	1.62105	1.53641	1.52008	1.56162	1.54849	1.18846	1.54497	1.80271	1.5106	1.02435	1.06056	0.887314
Ppbp	-2.22562	-2.22562	-2.22562	-2.22562	-2.22562	-2.22562	2.34935	0.165045	0.292287	0.46329	1.65459	2.10235	2.22308	1.58281	0.232429	0.788141	0.986246	0.514071
Mill2	-3.07884	-3.07884	-3.07884	-1.92789	-2.48477	-1.98078	1.70985	0.167258	1.23658	1.18125	2.01832	2.25888	1.36986	1.38621	1.57124	1.07176	0.983315	0.675446
Pkd1l2	-1.33161	-1.85142	-2.40658	-1.9141	-2.40658	-2.40658	1.07221	-1.13476	0.979539	1.89206	1.11377	1.82697	0.655921	1.0357	0.85357	0.313004	2.13671	1.57217
Vill	-3.01691	-3.13681	-3.36849	-2.4905	-4.09187	-3.4408	2.56944	2.36758	2.8475	2.1849	1.1222	0.615604	1.85944	0.906133	1.06727	0.606038	1.77713	1.62215
Rara	-3.42107	-3.42107	-3.42107	-3.42107	-2.82701	-3.42107	2.04266	2.40875	2.79375	2.99809	1.44547	1.13858	1.52497	0.476911	1.05451	1.45208	1.19696	1.39964
Dhcr24	-2.57806	-3.88581	-2.68287	-1.14249	-0.955365	-1.02313	2.49716	0.677013	1.80964	1.26416	1.47497	2.23732	1.4587	0.796477	0.563033	0.294729	-0.673949	-0.131527
Fpr2	-2.23906	-2.23906	-2.23906	-2.23906	-2.23906	-2.23906	2.48185	-0.967242	1.79342	1.3334	1.13818	0.870895	1.87719	1.42366	1.61734	0.307381	1.78695	-0.228663
Ccl24	-1.49307	-2.01247	-2.95784	-3.8588	-2.32202	-3.81364	1.51345	1.19535	1.15544	1.97307	2.7837	2.65935	0.943593	0.401448	0.600452	1.43998	0.666665	1.12535
Hepacam2	-2.37926	-3.45423	-3.45423	-3.45423	-3.45423	-2.80316	1.68538	1.88955	1.77989	0.971751	1.43007	1.2707	1.78498	2.80072	0.728593	1.1584	2.36285	1.13647
AI839979	-2.85692	-3.30992	-3.30992	-1.22079	-3.30992	-1.59564	2.02371	1.66347	1.50683	2.28158	1.62636	1.34388	0.839924	0.352797	0.806478	0.9287	1.04226	1.18713
Pstpip1	-2.03136	-4.73212	-3.96222	-2.32703	-3.42619	-2.83789	3.06017	2.57097	2.64189	1.78511	1.304	1.59466	0.802507	0.811878	0.945601	1.27448	1.03217	1.49334
Cytip	-2.16786	-2.61486	-2.71314	-1.17909	-1.50902	-1.48949	0.238071	1.54668	-0.0288426	3.3086	0.849932	1.20975	0.769225	1.55798	0.837946	0.0478045	0.668565	0.667751
Ptpn22	-2.30638	-1.74965	-2.95613	-1.74449	-1.83007	-2.16553	1.14991	0.60734	0.883228	1.25798	1.23505	1.09763	1.0566	1.15891	1.48355	0.697056	1.08637	1.03861
2310001H17Rik	-3.00441	-3.45742	-2.25447	-0.0291724	-0.975738	-1.74313	1.78246	1.06157	1.01985	0.878764	1.17708	0.537982	0.757357	0.947798	1.04443	0.723123	0.674412	0.859514
Aifm2	-2.39344	-3.46841	-2.26546	-3.46841	-1.12472	-3.46841	1.32028	2.36142	1.85359	1.86912	1.71731	1.62239	0.868063	0.996643	0.467182	0.879801	1.02282	1.21023
Qpct	-4.36859	-3.70084	-2.53466	-1.26657	-2.17132	-1.09367	1.58318	1.39152	1.72643	1.33734	2.27404	2.38593	1.47184	2.04474	1.51054	-0.498867	-0.112248	0.0211875
Knl1	-1.93541	-2.17573	-3.44356	-1.66065	-1.25248	-0.276094	0.576399	0.833722	1.3732	0.83593	-0.403765	1.3819	1.76409	1.57456	3.36562	-0.992161	-0.438944	0.873371
Bambi-ps1	-0.93845	-3.37852	-3.37852	-3.37852	-3.37852	-2.28046	1.59627	1.45871	1.8556	1.34532	1.43341	1.60033	1.04293	1.02669	1.56768	1.21197	1.71156	0.882529
Csrp1	-1.93942	-4.37949	-4.37949	-2.98582	-4.37949	-2.94066	2.16904	2.21281	2.44423	2.18516	0.762631	1.59831	1.70808	1.46671	1.91011	1.39223	1.3163	1.83874
Capn2	-2.40952	-3.51601	-2.24779	-1.44568	-3.76377	-2.54756	0.617998	0.15483	-0.253604	2.34219	2.36455	2.15335	1.85432	2.16085	2.03405	1.07346	1.21923	0.20911
Dnase1l3	-2.60216	-2.1524	-3.67713	-3.67713	-2.33885	-3.67713	2.15113	1.12395	1.68687	3.86188	2.4667	2.61362	0.629865	0.0843451	-0.47986	1.47823	1.46453	1.04355
Itm2a	-2.6183	-2.6183	-2.6183	-0.674169	-2.02423	-2.6183	2.41355	0.394858	1.41418	0.856548	1.11292	0.864302	0.701963	1.44367	1.4981	0.582395	1.40771	0.48139
Metrnl	-3.12666	-4.07965	-2.16042	-3.24114	-2.29112	-2.15903	1.74816	1.52975	1.64729	2.29473	1.75876	1.82186	1.10116	0.720225	0.752728	1.59629	0.666573	1.42049
Ptger2	-4.0522	-4.0522	-1.96297	-1.0673	-1.02842	-2.61338	2.0668	1.45755	0.346409	2.11425	1.3212	1.29681	1.15545	1.20468	0.855233	0.666265	1.89619	0.395636
Tnip3	-2.86244	-2.86244	-2.86244	-0.409442	-2.86244	-0.38666	0.243818	0.383659	0.350615	2.73681	0.829005	2.51996	2.04485	2.67088	1.11117	-1.34528	0.283596	0.416765
Sh3bgrl	-3.78818	-1.53215	-2.14337	-3.02423	-2.45622	-1.94461	0.997918	1.21756	0.857818	1.14727	1.55624	1.40978	1.12552	2.07098	2.00557	1.00995	0.841707	0.648451
Batf2	-2.69187	-2.53406	-2.28617	-1.14752	-3.48912	-0.872524	0.413372	1.92814	1.9554	0.467742	1.22695	1.16468	0.904555	0.821416	0.986469	1.05607	1.35332	0.743158
Zc3h12d	-2.88507	-3.68231	-2.47937	-1.89941	-3.08825	-2.24349	2.1778	2.14751	1.87513	2.45785	1.09203	0.622623	1.01382	1.60804	0.364457	0.203342	1.16013	1.55517
Wee1	-3.18411	-3.18411	-3.18411	-1.79044	-2.17047	-0.321422	1.13988	-0.0497839	0.0289462	2.78138	1.04072	1.09743	2.32476	1.89272	2.46071	0.182059	1.22531	-0.289485
Gm34084	-2.98596	-3.78321	-1.93353	-3.78321	-3.18914	-3.13213	3.17159	2.13364	2.52064	2.28068	0.932858	1.43633	1.65944	1.1098	0.692382	0.935262	0.858908	1.07565
4930523C07Rik	-3.2573	-3.04033	-3.84167	-1.65627	-1.7344	-1.1461	1.67995	1.49633	1.31543	2.25612	1.8098	1.30703	1.09134	0.674807	1.21464	-0.32643	0.795574	1.36146
Arpin	-2.17785	-3.4856	-3.4856	-2.33466	-2.89154	-1.3409	1.60114	1.6122	1.20478	1.49689	1.99672	1.52206	1.38185	1.119	0.69722	1.6996	0.213161	1.17155
Phf11b	-2.45736	-1.94759	-1.69807	-1.47421	-0.706487	-1.77729	0.817135	0.92753	1.20987	0.196134	-0.0667108	0.428606	1.02365	0.717727	0.952284	1.23532	1.36851	1.25095
Usp18	-1.82579	-1.02298	-2.3002	-1.25986	-0.751856	-0.785785	1.09166	1.29833	0.524399	-0.541542	-0.600899	-0.689343	1.26669	0.92424	1.35804	0.851774	1.64827	0.81484
Ms4a6d	-1.93588	-1.89947	-2.15088	-0.903514	-0.82121	-0.834803	1.73088	1.34465	2.06433	0.427935	0.282441	-0.00796956	-0.0762303	0.298038	0.10571	0.722381	0.937921	0.715673
Ube2l6	-0.584282	-1.24924	-1.86656	-2.13677	-1.59548	-1.21787	1.41123	1.05866	1.2343	0.520179	0.440917	-0.0750618	0.575901	0.807736	0.637905	0.579872	0.832395	0.626179
Anpep	-1.09409	-2.40184	-2.40184	-1.00817	-0.798728	-2.40184	1.07695	-0.464757	0.386709	2.07545	1.61339	1.50455	0.729541	1.04043	0.588454	0.611913	0.526501	0.417389
Gm9794	-1.02498	-1.18433	-1.50611	-1.85009	-1.69542	-0.389337	1.31091	1.27771	0.831577	0.425695	0.198102	1.00095	0.0393936	0.791572	0.488218	0.0898862	0.626088	0.57015
Fundc2	-1.37127	-1.30158	-2.1132	-1.15924	-1.43263	-0.969413	1.58865	0.292633	1.17642	0.465369	0.55767	0.950098	0.964944	1.02746	0.719823	0.421017	0.514089	-0.330834
Prdx1	-0.855081	-1.34058	-1.0933	-1.23829	-1.30858	-1.10597	1.42942	1.18862	1.17859	0.451419	0.49817	0.746345	0.34884	0.170879	0.237959	0.30763	0.262812	0.121106
Mapkapk2	-0.780353	-0.735666	-1.07017	-0.754949	-0.843757	-0.62785	1.36759	1.05622	1.87663	0.942438	-0.532044	0.270617	-0.0822013	-0.128622	0.182736	-0.0850224	-0.00627412	-0.0493228
Hmgb2	-1.27729	-1.61174	-1.68485	-1.57984	-0.87807	-1.69426	1.35491	1.16089	1.63321	0.740217	0.357402	0.79752	1.00012	0.303728	0.91252	0.101227	0.14208	0.222217
Tmem150b	-1.87561	-2.29186	-1.71002	-1.33881	-2.22141	-1.6142	0.936376	0.867418	0.667444	1.4228	1.76254	0.940376	0.833986	0.61409	0.655234	0.914744	0.983606	0.453299
Lsp1	-2.77793	-2.32191	-3.15949	-1.14606	-1.01805	-1.05896	1.60705	1.48906	1.46236	1.11265	1.09223	1.25605	0.907348	0.628766	0.294007	0.58944	0.540286	0.503162
Fam213a	-1.09647	-1.46083	-2.75959	-1.556	-0.781815	-1.14911	1.44531	1.74556	1.34421	-0.0734983	0.45438	0.645924	1.03269	0.821324	0.567025	0.923757	0.112068	-0.21493
Rpl26	-0.563087	-1.10357	-1.35071	-1.66384	-1.61788	-1.49313	1.68012	1.09789	1.3249	1.03821	0.713406	0.679298	0.49633	-0.112387	0.0695466	0.276547	0.501212	0.0271389
Cdkn1a	-2.20835	-2.20405	-2.87447	-1.20473	-0.609779	-1.09133	1.67506	1.49397	1.73028	1.79303	0.556429	0.469875	1.15239	0.591321	0.559669	-0.0158663	0.378622	-0.192067
Rpl23	-0.90909	-0.96019	-1.31082	-1.36616	-1.2721	-1.09258	1.74631	1.20018	1.34245	0.606833	0.507416	0.509035	0.37985	-0.00797193	0.110917	0.254117	0.184076	0.0777162
Plin3	-1.52962	-1.14618	-1.54823	-1.43815	-1.49536	-1.12841	0.908097	1.14824	1.54598	0.708084	0.935524	0.86855	0.530796	0.624277	0.234264	0.315941	0.250496	0.215683
H2-Q5	-1.93196	-0.61617	-1.67747	-2.38076	-1.90144	-0.763939	1.67567	1.82797	0.5677	1.02037	-0.925583	0.242884	0.443803	0.260908	0.943106	0.784484	1.19749	1.23294
Mis18a	-0.831524	-1.05178	-2.00433	-2.61919	-1.63222	-0.977834	1.66177	1.55878	1.76118	0.51209	0.755789	0.344588	0.196516	-0.10424	0.498421	0.888888	0.852874	0.190219
Trim47	-2.18709	-1.79004	-1.25638	-1.40391	-1.33207	-1.41733	1.2502	0.651089	1.48533	1.19637	-0.428087	0.105314	0.70838	0.133098	1.07698	0.975704	1.18082	1.05161
Asf1b	-1.5478	-0.92132	-3.27843	-1.42417	-0.933007	-2.33667	1.49957	1.36628	0.882626	0.87455	-0.0253004	1.21602	0.757831	1.22307	1.83066	0.174526	0.381699	0.259874
Clec4a2	-1.77137	-0.896622	-1.87639	-1.26078	-1.38065	-1.19802	1.16968	0.793725	0.72493	0.60486	0.551414	0.806624	0.869771	0.687753	0.65647	0.779456	0.329111	0.410041
Lrrc8c	-1.32053	-2.62592	-2.63609	-1.8969	-1.61388	-1.02743	1.13479	0.828543	-0.326708	2.14467	1.72298	0.678917	1.48673	0.581475	0.907665	0.613825	1.12314	0.224716
Aph1c	-1.64315	-1.93084	-3.53509	-0.796054	-1.26476	-2.02448	0.630901	0.885545	1.07083	1.32183	0.955232	1.10894	0.703511	0.888173	0.649806	1.40074	0.740738	0.838128
Eef1g	-0.343116	-0.95697	-1.13898	-0.939769	-0.968572	-0.693094	1.23997	0.926239	1.20484	0.267683	0.303188	0.377787	0.278087	-0.0964869	-0.102859	0.202968	0.281077	0.158021
Sdhc	-0.83032	-0.533612	-0.789864	-0.693855	-0.916313	-0.941026	1.20068	0.977469	0.871248	0.60784	0.702381	0.370233	0.307622	-0.197886	-0.185652	0.0863411	-0.0264715	-0.0088099
Cdk1	-1.48024	-2.51914	-1.88885	-1.71356	-0.576248	-0.678521	1.00936	1.13616	1.04166	-0.0459182	0.240756	0.949392	0.978963	1.06531	2.31864	-0.628376	0.655831	0.1348
Eif3k	-0.930744	-1.0718	-0.875076	-1.06743	-1.18266	-1.08158	1.83203	1.22393	1.31819	0.708407	0.342278	0.415043	0.166719	-0.130063	0.0113754	0.258987	0.228237	-0.165842
Kifc3	-1.49724	0.0517475	-1.30774	-1.76359	-1.9631	-1.81303	0.809999	1.17933	0.307515	1.20793	1.30112	0.735262	0.289961	-0.249914	0.523394	0.483444	0.732794	0.972112
Selenbp1	-0.839061	-1.11681	-1.28812	-1.76218	-1.94274	-1.50408	0.995529	0.752297	1.01559	0.975866	1.39942	1.20882	0.220387	0.0685599	0.672749	0.52491	0.257533	0.361332
Cyp4f16	-1.73011	-2.00598	-2.32365	-1.23529	-1.89719	-1.68947	0.962806	0.734201	0.861818	2.32484	0.90594	1.15702	0.700625	0.388494	0.423044	0.721181	0.813191	0.888522
A930006K02Rik	-0.538554	-0.934071	-2.81224	-1.38958	-1.44404	-2.22978	0.959148	0.86511	1.47676	0.200268	0.611969	0.297434	0.784506	0.758762	0.801062	1.00395	0.80057	0.788724
A530040E14Rik	-2.16887	-1.61371	-2.16887	-1.01792	-0.342069	-2.16887	2.4061	1.07723	1.21725	0.631698	0.246419	0.278161	0.392533	-0.471458	0.28918	0.844891	1.5751	0.993176
Rps11	-0.898432	-1.36515	-1.75422	-1.55191	-1.3775	-1.19518	1.85869	1.27927	1.49585	1.04274	0.574734	0.622449	0.337428	-0.185728	-0.0968599	0.43127	0.559777	0.222762
Gm13680	-0.9224	-2.25985	-2.22233	-1.44298	-1.76417	-0.219428	1.19021	1.0165	1.3068	0.395174	0.16472	1.04088	0.793133	0.897708	0.430342	0.713823	0.758714	0.123159
Acvrl1	-1.41841	-1.22366	-2.31555	-1.16819	-1.13684	-0.981617	1.73056	1.38452	1.97276	-0.188437	0.0722925	0.524198	0.224597	0.0109921	-0.145598	0.755046	0.962159	0.941164
Rpl19	-0.960947	-1.10322	-1.0169	-1.22594	-1.05849	-1.20602	1.51687	0.969026	0.978812	0.812558	0.422854	0.472954	0.613825	-0.0870401	-0.245725	0.354371	0.511329	0.251694
Dynlt1a	-1.77509	-1.77509	-1.77509	-1.77509	-1.18102	-1.12402	0.489665	1.35923	0.742815	1.35966	0.539046	1.10487	1.28741	0.997274	0.882995	0.0757855	0.331321	0.23531
Rplp0	-0.68726	-0.946888	-1.06583	-1.09948	-1.12607	-1.09542	1.92026	1.29353	1.79758	0.548784	-0.217853	0.373138	0.187759	0.0933525	0.115598	-0.0555298	0.230108	-0.265783
Tsc22d3	-2.43008	-1.62376	-1.55574	-0.883059	-1.11799	-1.04771	0.620372	1.50697	0.853624	0.261474	0.0110808	0.69051	0.939173	1.10243	1.23835	0.0878069	0.910305	0.436245
Car9	-1.18704	-2.07284	-3.0279	-0.686302	-2.01427	-2.37683	0.746698	1.44587	1.37071	1.60834	1.19692	1.25363	0.86849	0.825997	-0.0376059	1.06088	1.23393	-0.208671
Pla2g16	-0.471732	-1.50711	-1.21487	-1.97498	-1.53738	-1.06433	1.4771	0.909722	1.50392	0.377741	0.425375	0.768723	0.969	-0.0806373	0.688566	-0.0290658	0.575022	0.18495
Clec4a3	-1.46837	-0.938517	-1.65108	-1.75317	-1.83972	-1.69763	1.59125	1.08092	1.44733	1.47808	0.809629	0.561562	0.504085	0.711615	0.51329	0.489809	0.135627	0.0252779
Pfdn1	-0.810641	-0.43372	-0.863338	-1.7964	-0.693333	-0.706961	1.18694	1.04193	1.10381	0.50898	0.684118	0.150488	0.146533	0.0163998	0.294555	0.307146	0.174655	-0.311163
Dazap2	-0.776362	-1.03165	-1.16724	-1.22946	-1.41588	-1.15937	0.682741	0.908995	1.15468	1.0561	0.854773	0.542208	0.364096	0.0977806	0.127828	0.383523	0.267568	0.339668
Tceal8	-0.88784	-0.97817	-1.31136	-1.13841	-1.13596	-0.48158	1.51693	1.02511	1.32919	0.00272739	0.161641	0.439536	0.298196	0.563049	0.881431	-0.0201477	0.0523924	-0.316734
Calm1	-0.628177	-1.67272	-1.32882	-1.36179	-1.66336	-1.46123	1.28263	0.905849	1.42136	0.952013	0.788983	0.531382	0.531279	0.363665	0.347723	0.372183	0.382431	0.236608
Tpm4	-1.46405	-1.57207	-1.8181	-0.996905	-0.99725	-1.44658	0.126464	1.16295	0.636001	0.481207	0.657456	1.14047	0.83831	0.949039	0.880628	0.493629	0.592997	0.335816
Smyd2	-1.04828	-0.525401	-0.806511	-0.709291	-1.35367	-1.21875	1.13945	0.0165791	2.23472	0.463291	0.444167	0.188542	0.138118	0.14696	0.246661	-0.0242924	0.3301	0.337603
Vat1	-1.40412	-0.735442	-0.964546	-0.757729	-1.72222	-1.12604	0.978278	1.23076	1.24509	1.76085	1.1592	0.389897	0.651044	-0.300353	0.268024	0.143027	-0.407489	-0.408232
Xaf1	-1.62075	-1.82035	-1.66863	-0.879121	-1.14836	-0.96539	0.73266	0.973169	0.764525	0.454647	-0.104405	-0.258218	1.13378	0.597971	0.464632	0.931682	1.33729	1.07487
Trim25	-1.10324	-0.275544	-1.13401	-1.73034	-1.20732	-1.99007	1.3771	1.34297	1.11711	0.493146	-0.102476	-0.0675329	0.478168	0.30758	0.37744	0.676304	0.703597	0.737128
Stmn1	-0.806434	-1.15289	-2.31041	-1.41675	-1.55246	-0.228549	0.926662	1.3719	1.24474	0.549528	0.431842	0.547401	0.727432	0.837931	1.92764	-0.599215	-0.209183	-0.289198
Rpl36a	-0.863033	-1.41223	-1.07547	-1.12582	-1.19538	-0.910665	1.67052	1.07608	1.41175	1.04565	0.616418	0.455701	0.132	-0.171238	0.0885799	0.0432629	0.211226	0.0026535
AC168059.2	-1.52146	-1.52146	-1.52146	-1.52146	-1.52146	-1.52146	1.08126	1.05174	0.663015	0.768846	1.16062	0.168489	0.704152	-0.291317	0.8251	1.11415	0.584948	1.29777
Zmynd15	-1.79667	-1.92251	-1.89259	-1.31651	-1.32428	-1.24675	0.826187	0.516698	0.270035	0.243738	0.204425	-0.00214337	1.39144	1.19053	1.06055	0.951368	1.42352	1.42296
Rack1	-0.819384	-1.16509	-1.24184	-1.09826	-1.03568	-0.988356	1.48374	1.04771	0.720571	0.426436	0.199142	0.704283	0.323921	0.194875	0.222551	0.378276	0.505041	0.14206
Plin2	-2.14187	-2.16171	-2.68131	-1.52946	-1.50735	-1.4464	1.46446	1.50642	1.2752	1.22097	1.12047	0.721746	0.496842	0.583485	0.834728	0.677124	0.694202	0.87245
Sp100	-2.62786	-1.36489	-2.04106	-1.58669	-1.28597	-1.47207	0.719233	1.05537	1.23806	0.764391	0.287921	0.223974	0.85959	0.902377	0.962365	0.966788	1.19959	1.19888
Rps25	-0.941077	-1.45572	-0.990224	-1.24436	-1.76553	-1.24758	1.6378	0.915881	1.12065	1.22025	0.916565	0.53092	0.601733	-0.118871	-0.0192165	0.392037	0.374386	0.0723568
Pole3	-0.549716	-1.20863	-0.69736	-0.853203	-0.909225	-0.909964	0.567445	1.28758	1.22699	-0.0971444	0.161718	0.479637	0.806683	0.018615	0.0696594	0.196906	0.564154	-0.154146
Rps3	-0.790313	-1.26628	-1.4738	-1.03267	-1.15469	-0.881176	1.46916	0.943874	1.13184	0.610255	0.386912	0.62811	0.358153	-0.00563214	0.027335	0.330148	0.506233	0.212552
Gm35154	-1.84185	-0.940359	-2.09112	-1.27158	-1.57274	-1.70458	1.99037	0.583645	0.807356	0.915916	0.650008	0.67711	0.876082	0.342142	0.515926	1.26125	0.461754	0.340677
Sfxn3	-1.09492	-0.282086	-1.2021	-1.8663	-1.35088	-1.85248	0.0652415	1.39479	1.10012	1.09863	1.48808	0.838561	0.656863	0.0739299	-0.215587	0.494661	0.173473	0.480006
Hspb11	-0.646056	0.0966631	-1.47228	-0.88947	-2.6084	-2.00119	1.38696	1.67093	0.870084	0.563844	0.532949	0.0772144	0.0267902	0.153536	-0.263009	0.85121	0.544551	1.10567
Slc1a5	-3.0367	-1.30388	-1.05657	-1.07769	-1.41984	-1.49781	1.43514	1.09304	2.00088	0.918691	0.704683	0.640034	0.776907	0.210484	-0.00170415	0.590293	0.819532	0.204511
Gm5864	-1.81968	-1.81968	-1.81968	-1.81968	-1.81968	-0.105392	1.81459	1.31465	0.968878	0.126622	0.139909	0.244053	0.274064	1.56179	1.61417	0.172963	0.651773	0.320303
Cd52	-1.99994	-2.03137	-1.92958	-1.44245	-1.40643	-1.03557	2.06774	1.47854	1.78285	1.39762	0.702096	0.303753	0.672586	0.138755	0.0600192	0.285962	0.64416	0.311259
Cks1b	-1.75823	-1.11694	-0.711658	-1.51961	-0.716712	-1.1239	0.583499	0.733287	1.29999	1.45104	0.691644	0.91331	0.812325	0.113409	0.885913	0.145164	-0.0417275	-0.640803
Rnd3	-4.00258	-4.00258	-3.2792	-2.40121	-4.00258	-3.35151	-0.368318	-0.299416	0.224549	3.03916	3.12729	3.52756	2.79589	2.59076	2.70873	1.34978	1.64644	0.697231
Cpne8	-3.57749	-3.57749	-3.57749	-1.97612	-2.56386	-3.57749	0.0567703	-0.331398	1.04529	0.981465	2.29111	2.87918	2.88234	2.2574	2.12506	1.31388	1.22277	2.12609
Eps8	-4.72325	-4.58495	-3.32121	-2.16685	-3.64021	-2.95772	-0.305444	0.0958976	0.118917	2.05591	2.69566	2.68937	2.30528	2.67842	2.54645	2.17515	1.99603	2.34256
Ccr2	-4.1264	-4.94513	-5.20018	-4.41995	-4.00572	-2.84797	0.500187	-0.0071323	0.3857	3.34177	2.25005	2.38627	2.89882	3.79822	3.15364	2.48726	2.08224	2.26834
Gm10441	-4.63737	-4.63737	-4.63737	-3.77841	-4.63737	-3.53931	0.826371	0.199862	-0.238754	2.17385	3.06029	2.93196	3.52547	3.43562	3.28684	1.84877	2.31383	2.50309
Cp	-4.20196	-5.04517	-5.58962	-2.46234	-2.70313	-2.49356	0.50251	-0.236417	0.75902	1.48001	1.89865	2.04022	2.15128	2.32215	2.34336	3.08287	3.14893	3.00318
Man2a1	-2.12739	-2.95415	-4.42497	-1.16114	-1.76016	-1.80852	1.2195	0.783348	0.812696	1.35442	1.08477	0.737501	0.892957	1.09172	1.31469	1.50115	1.69964	1.74396
Itsn1	-3.11259	-3.87747	-2.44032	-3.07419	-3.68177	-2.4821	0.335156	0.847	0.610692	1.53509	1.49374	2.09217	2.01354	2.17729	2.1561	1.80429	1.74484	1.85852
Rfx2	-0.171642	-3.30038	-3.30038	-2.44142	-2.28674	-3.30038	1.67441	1.34631	-0.782477	0.837465	0.64892	1.95563	0.472092	1.4069	2.51115	2.12881	1.92335	0.67837
Reps2	-3.89147	-4.84446	-3.31039	-1.72165	-3.7965	-2.42803	0.638141	0.197047	1.00829	1.21172	1.71905	2.06449	1.91801	2.09945	2.4626	2.31937	2.29829	2.05605
Hs3st1	-3.39887	-3.39887	-3.39887	-2.90639	-3.39887	-2.30081	1.51652	0.769121	-0.0127526	1.26717	1.85672	2.33347	2.16087	2.1204	1.58507	2.6166	1.09235	1.49715
Plekhg1	-2.98158	-2.98158	-2.98158	-1.19868	-2.38752	-1.88352	1.03838	0.939337	0.404535	1.25884	1.49804	0.924813	1.57123	1.42363	1.64482	0.579278	1.04443	2.08713
Rgs18	-4.17049	-4.17049	-4.17049	-3.01955	-4.17049	-4.17049	1.11703	1.42618	1.42271	1.6167	2.28969	2.78846	2.04156	2.91262	2.86674	2.24816	1.89826	1.24391
Plxnd1	-4.42034	-4.87335	-4.87335	-3.27197	-1.76191	-2.72865	0.784132	1.20323	1.4305	2.76105	2.55764	2.79178	2.13197	2.26594	2.25519	0.993513	1.54823	1.20638
Slc28a2	-3.7541	-3.7541	-3.7541	-2.89514	-3.7541	-3.7541	-1.15138	-0.404272	-0.541048	2.05996	2.63947	3.29076	2.61595	2.83252	2.71922	2.28607	2.61795	2.70046
Stap1	-4.69444	-4.69444	-4.69444	-3.09306	-2.67403	-2.98016	0.545442	1.00399	1.47373	2.07278	2.03492	2.12115	2.51981	2.58059	2.45501	2.47944	1.82787	1.71585
Slc25a24	-4.16105	-4.16105	-4.16105	-4.16105	-4.16105	-3.06298	1.49643	1.59517	1.66036	2.32227	2.29914	2.33683	2.28533	2.4323	2.74962	1.37624	1.88081	1.43372
Slc41a2	-3.09872	-3.09872	-3.09872	-0.757117	-2.08508	-3.09872	0.205796	0.523891	-0.580816	2.11316	2.47396	2.33767	1.01753	1.17882	1.37687	1.24949	1.5434	1.79731
Maoa	-4.23239	-3.41756	-3.96201	-1.94207	-2.66499	-2.36568	0.103295	0.683296	1.01006	0.332183	1.76886	2.64825	2.14968	2.07248	2.51304	1.78265	1.77055	1.75036
Colec12	-4.92204	-4.92204	-4.92204	-4.06308	-2.1986	-4.92204	0.969242	0.518902	-0.444772	2.22908	3.4586	3.22325	2.8185	3.27081	3.27951	2.4136	2.03396	2.17917
Sema4a	-4.058	-2.36862	-2.56974	-2.41708	-3.51054	-3.22013	0.503412	1.14455	0.751631	1.32373	2.10946	1.95736	1.28786	1.55167	1.14741	2.07497	2.06331	2.22876
Sash1	-1.98979	-3.42978	-3.13537	-2.35601	-1.76717	-4.69761	0.885463	0.766633	0.666388	1.25585	1.16205	1.73801	2.01916	1.3961	1.76906	1.74595	2.25839	1.71268
St3gal1	-3.6643	-3.39722	-2.40417	-2.39194	-2.81591	-3.02997	0.213555	0.789516	0.015607	1.79892	1.82316	2.28042	2.18994	1.92915	1.68227	1.94451	1.25563	1.78084
Thbd	-4.29846	-4.29846	-4.29846	-3.80597	-4.29846	-4.29846	1.56166	1.90816	0.935662	1.7542	2.03176	2.307	1.95281	1.99825	2.07174	3.26447	2.52695	2.9856
Susd1	-4.13542	-4.25533	-1.78202	-2.75739	-2.72871	-3.77156	0.960343	1.14074	1.79683	1.37	1.89699	2.23542	1.01748	1.11889	0.936766	2.20611	2.5466	2.20426
Egfr	-4.04042	-4.04042	-4.04042	-0.983212	-4.04042	-4.04042	0.455649	-0.119495	0.582366	2.97842	3.32888	2.99398	1.83261	1.86096	2.52914	1.58658	1.80804	1.34814
Rasgrp1	-3.24129	-2.28623	-3.24129	-0.788296	-3.24129	-1.52701	0.887288	0.00480513	1.15732	2.66926	0.323772	0.634174	1.56428	1.49055	1.33657	1.15874	1.7953	1.30334
Chp2	-4.29999	-4.29999	-4.29999	-4.29999	-4.29999	-4.29999	1.32077	-0.131998	2.02528	1.21172	2.04313	3.1379	2.80289	2.81616	3.10385	2.52632	2.5972	2.34672
Dab2	-2.80951	-3.12446	-2.86487	-4.30941	-3.10671	-4.24787	0.202752	-0.00516686	-0.120602	1.41531	2.37791	2.82208	2.53838	2.69504	2.80073	2.06651	1.74832	1.92156
Hip1	-3.20171	-3.50987	-2.94037	-3.49525	-3.63843	-4.00499	0.448681	0.411744	0.949371	1.76698	2.18478	2.16085	1.99281	2.15204	2.33445	2.03677	2.05133	2.30081
Nlrc4	-4.26672	-4.26672	-4.26672	-2.48381	-4.26672	-4.26672	-0.0371257	-0.15664	-0.880599	1.72254	2.45278	3.08951	2.91135	3.0495	3.16129	2.93663	2.58989	2.97826
Mrvi1	-5.2053	-1.74375	-5.6583	-4.26463	-3.46722	-3.94402	0.87054	0.944533	0.461647	2.12624	2.88342	2.76476	1.80672	2.26007	2.0089	2.71399	2.80904	2.63337
Syne2	-0.792213	-4.71078	-4.12894	-1.90242	-1.66744	-1.47573	-0.250378	0.433697	0.669238	1.37602	1.10591	1.83464	0.830416	1.87127	2.31974	1.31996	1.34803	1.81899
Hivep2	-3.2947	-3.27224	-2.93291	-1.71713	-1.4524	-1.39652	0.720542	0.446732	-0.193108	1.1034	1.0907	1.64101	1.72988	1.80253	1.29428	1.14071	1.58891	1.70033
Mndal	-4.3896	-4.3896	-4.3896	-4.3896	-4.3896	-2.95078	1.26788	1.05134	1.54764	1.97609	1.43371	1.98649	2.41416	2.61504	2.80481	2.62302	2.46701	2.71161
Bend4	-3.9037	-3.9037	-3.9037	-2.12079	-3.9037	-1.58399	0.42029	0.373581	1.6895	2.24176	1.32434	1.50054	2.35528	2.132	2.35544	1.22118	1.62133	2.08434
Spic	-3.20688	-3.20688	-3.20688	-2.34792	-3.20688	-1.06218	1.70851	1.172	1.02025	3.86021	1.38504	1.27276	0.476642	0.111107	1.10027	1.73781	1.31062	1.08238
Stard13	-3.25613	-1.77708	-3.70914	-2.85018	-2.6955	-3.70914	0.419444	0.717971	-1.19123	1.60976	1.66427	1.97047	1.64981	2.04412	2.15395	1.66929	2.8325	2.4568
C1qtnf1	-3.25112	-3.70413	-3.70413	-3.70413	-3.70413	-3.70413	1.98917	2.01383	0.918656	1.26648	2.36406	2.70474	1.20316	1.27348	0.898214	2.1442	2.32865	2.66711
Gm4951	-3.37061	-3.78686	-4.33131	-3.66102	-3.45157	-2.90999	1.71123	0.338491	1.41224	1.10131	1.7925	1.05521	1.90874	2.4408	2.28145	2.36495	2.49518	2.60925
Gm15931	-3.09358	-4.40134	-4.40134	-3.90885	-3.06306	-2.96251	0.452094	1.59759	0.962665	1.93687	2.58797	2.62252	1.91794	2.24466	2.16822	1.91988	1.64052	1.77974
Lyz2	-4.92989	-5.06623	-5.60128	-2.84026	-2.76019	-2.7623	2.44799	2.08081	2.52923	1.44522	1.51235	2.03856	1.62335	2.11142	2.0846	2.02551	2.14471	1.91637
Ms4a6c	-4.35443	-5.13811	-4.98476	-2.12828	-2.39313	-2.2331	1.71744	1.24688	1.93851	2.03938	1.36893	1.13087	1.82215	1.49392	1.62914	2.07535	2.50063	2.26861
Cdr2	-4.11589	-4.11589	-4.11589	-3.25693	-1.39245	-2.67706	0.858907	1.06865	0.975491	1.49872	0.71448	2.26021	2.46588	2.35875	2.45367	1.81403	1.49704	1.70829
Strip2	-4.18326	-1.39626	-4.63626	-1.80784	-2.44518	-2.31655	0.395588	0.780995	-0.320846	2.53317	2.10288	0.533146	0.555348	1.45745	0.88564	2.014	2.82841	3.01957
Kcnab2	-4.14424	-4.14424	-4.14424	-1.40092	-3.13061	-2.42996	0.942495	0.656838	1.92582	2.02221	1.31457	1.7741	1.95196	1.79981	1.87241	1.82908	1.50478	1.80012
Antxr2	-3.71016	-2.28868	-3.61736	-2.95087	-2.50357	-2.6889	-0.426891	-0.138647	0.272277	1.27498	1.92134	1.78628	1.8789	2.35368	2.52575	2.18611	2.09183	2.03394
Cpne2	-3.70471	-2.74965	-3.70471	-1.48383	-3.70471	-2.60665	1.75902	0.463278	0.610705	1.807	1.29808	1.89197	0.477961	1.61834	1.48705	1.98609	2.26286	2.29191
Psd3	-4.73508	-4.71499	-4.8751	-2.9965	-3.41596	-2.10902	0.860986	0.293771	0.632941	2.23116	2.67355	2.50145	2.4434	2.33073	2.22873	2.18888	1.98293	2.47812
Cd4	-3.49775	-3.49775	-3.49775	-1.55362	-3.49775	-2.84668	0.630828	1.14894	1.54273	2.83117	1.11561	1.56586	0.867603	1.35101	0.896071	1.09274	2.86708	2.48166
Ciita	-4.17157	-3.28299	-4.80948	-3.92329	-4.18563	-4.5736	1.09616	1.02263	1.08472	3.31651	2.47661	2.83197	1.35603	1.71147	1.45609	2.69417	2.80737	3.09283
Igf1	-4.4926	-3.79152	-6.17667	-2.32602	-1.90301	-2.83677	1.52223	0.941535	0.99332	1.62643	2.10195	2.1919	2.10078	2.33269	2.60016	1.78149	1.46563	1.86848
Kbtbd11	-4.06221	-4.06221	-4.06221	-2.91127	-4.06221	-3.41114	1.85958	0.810278	0.560567	2.30801	1.10912	2.06748	1.9174	1.69104	2.14999	2.80149	2.64263	2.65367
Spats2l	-3.11977	-3.11977	-3.11977	-0.778163	-3.11977	-3.11977	0.654837	1.68132	1.50302	0.573359	0.958523	1.55215	2.25347	1.61208	2.33652	1.7896	1.04568	0.416446
BE692007	-4.29184	-5.55418	-3.56583	-2.17744	-1.88258	-2.47106	2.24098	2.06615	3.14921	1.22588	0.925149	0.838617	1.47749	2.10035	1.96913	0.942664	1.62843	1.37888
Kmo	-3.04517	-3.56497	-4.12013	-3.26117	-4.12013	-3.46906	0.529653	0.306976	1.50797	2.67432	2.19708	2.98929	2.19915	1.96408	2.16192	2.01484	1.72833	1.30702
Gsn	-3.65877	-2.84361	-3.02653	-2.86952	-3.10322	-3.45584	1.82918	1.79786	1.04278	1.34717	1.36061	1.5124	1.93516	1.89469	1.88622	1.47526	1.24224	1.6339
Krt80	-3.06328	-3.06328	-3.06328	-3.06328	-3.06328	-3.06328	0.415509	0.0710415	-0.274729	3.61902	2.20588	2.41488	1.99316	1.66856	1.21377	1.43512	1.8795	1.73797
Gm8369	-2.52354	-3.59851	-3.59851	-0.770084	-3.59851	-3.59851	-0.293994	0.964316	1.09187	0.928337	1.97417	0.999544	2.09253	2.72269	2.7788	1.01412	1.62522	1.79005
F830016B08Rik	-2.98742	-2.88527	-2.23748	-1.65752	-1.61363	-3.44042	-0.334169	-0.427267	0.874994	0.759836	1.62596	0.864513	1.42703	2.03588	2.18063	1.74478	2.24381	1.82573
Atp8b4	-3.70648	-4.78144	-4.78144	-3.63049	-4.78144	-4.78144	0.839316	1.21748	0.206274	3.12043	2.90614	2.77088	2.59767	2.87669	2.77738	2.21444	2.24942	2.68663
Kank2	-2.00885	-2.09004	-2.53606	-1.04263	-2.52877	-3.06497	0.53393	0.0264815	0.651714	-0.315224	1.26027	1.36011	1.6723	1.77702	1.57761	2.10262	1.25712	1.36736
Plekhg3	-4.44553	-4.44553	-4.44553	-4.44553	-4.44553	-1.82893	0.529267	1.40213	0.788592	2.81948	2.0555	2.44932	2.299	2.14781	2.15473	2.64012	2.201	2.56962
Ahr	-4.06169	-4.06169	-4.06169	-2.66802	-4.06169	-1.91699	-0.955432	0.317185	1.02969	2.91319	1.2735	2.1814	2.05165	2.94798	3.07943	1.83253	2.15067	2.00995
Ptpn7	-2.51928	-5.30635	-4.58297	-3.70497	-2.58291	-3.16165	1.00928	1.50166	0.658451	1.77463	2.80335	2.85185	2.58828	2.56856	1.96258	1.34392	1.31011	1.48545
Bmp2	-3.49859	-3.49859	-3.49859	-3.0061	-3.49859	-3.49859	0.914003	0.778694	1.25636	-0.0578051	2.81207	3.26727	1.8888	1.23326	1.05438	2.88187	1.80279	2.66735
Iqgap1	-3.61753	-3.21946	-3.57419	-2.55234	-2.38794	-3.75723	0.541662	0.629252	0.315667	1.96887	1.9536	2.26817	1.96839	2.47348	2.26745	1.61749	1.51587	1.58879
Gm42731	-3.20291	-3.20291	-3.20291	-1.60154	-1.5998	-1.48863	-0.326569	0.718006	-0.414361	1.03751	1.45241	1.88789	1.51578	2.0708	1.74328	1.70645	1.17817	1.72934
Nostrin	-4.00479	-4.00479	-3.28141	-4.00479	-1.07435	-2.56597	1.18583	2.25606	0.128295	2.00784	1.40584	2.22612	1.56739	1.61003	1.90806	1.28025	1.62027	1.74011
Pfkp	-3.38779	-1.45549	-4.89366	-1.76639	-1.54713	-3.14126	0.553687	1.37056	0.810812	1.56276	1.28345	1.76417	2.00283	1.87485	1.46003	0.677039	1.48064	1.35089
Dram1	-3.53855	-4.61351	-3.89013	-2.8306	-3.27523	-2.13773	0.930871	-0.00814399	1.40488	2.15714	1.91035	1.85357	1.75654	2.10188	1.91832	2.44013	1.74407	2.07616
Nxpe5	-3.83763	-3.33558	-4.29064	-1.54731	-2.95236	-1.54576	0.949246	2.04793	1.07336	1.63231	1.40779	1.53366	1.92934	2.35536	2.55488	0.4878	0.302914	1.23466
Clec2i	-3.2472	-3.2472	-3.2472	-1.64582	-3.2472	-0.927483	0.387066	0.532263	0.432982	2.60623	2.31449	2.28154	-1.02159	1.15802	1.37921	1.45071	2.0081	2.03308
Wwp1	-4.60563	-3.72396	-3.20215	-1.98558	-2.27445	-2.03125	0.88294	-0.291832	0.580307	1.42672	2.10671	2.16256	1.7762	2.15009	2.37544	1.5807	1.44662	1.62655
Oas3	-4.046	-1.66085	-4.046	-2.65233	-4.046	-4.046	-0.939746	-1.16513	0.0870867	2.27826	0.838294	1.17353	3.11981	3.24151	3.34033	2.69748	3.28064	2.54513
Cxcr4	-3.4021	-3.4021	-3.4021	-3.4021	-3.4021	-1.45661	0.372505	-0.828892	0.138532	2.477	1.53418	2.71443	2.43012	1.82053	1.88333	1.97633	1.75636	2.19266
Shtn1	-3.64186	-4.16166	-3.15457	-2.93391	-2.1092	-1.85414	0.369917	0.223712	0.647179	1.89068	1.85165	1.83585	1.74969	1.75782	1.87124	1.75122	1.91776	1.98864
Adgrg6	-4.12816	-4.12816	-4.12816	-3.63568	-4.12816	-4.12816	0.28443	1.83849	0.963218	2.56503	2.67304	1.89973	2.7172	2.75563	2.96627	1.47693	2.37455	1.76197
Lilra5	-2.87176	-2.55152	-2.71423	-2.65174	-3.08345	-3.07009	1.3785	1.09427	1.26108	0.231185	1.23999	1.43778	1.53154	1.65378	1.54412	1.94202	1.8224	1.80614
Aph1b	-2.02762	-3.02914	-4.96119	-1.58853	-4.36713	-2.48542	1.15781	0.756758	0.443626	1.1304	1.34947	2.12815	1.40885	2.4147	2.17575	1.75188	1.92091	1.82071
Vav3	-4.3925	-4.3925	-4.3925	-2.99883	-3.05422	-3.74143	1.07124	0.444727	0.23028	2.15625	2.33685	2.10028	2.46816	2.68103	2.80994	2.44325	2.15552	2.07446
Cmah	-5.3037	-5.3037	-4.10075	-2.65081	-5.3037	-3.159	0.317061	-0.363162	-0.31598	1.88896	2.54853	2.8784	2.99637	3.33145	3.18063	3.33711	3.06247	2.95981
Rarg	-1.75942	-3.43352	-3.98868	-1.43227	-1.05823	-1.5129	1.09806	1.3551	0.887348	1.33022	1.61649	1.31459	0.51302	0.693613	0.486913	1.24017	1.40069	1.24881
Mfsd6	-3.61508	-3.61508	-3.61508	-0.7063	-3.02102	-2.51702	1.23835	0.990284	-1.09718	1.6754	1.79555	1.5286	1.59257	2.15012	2.54036	2.001	1.14174	1.5328
Tlr8	-5.00351	-5.00351	-4.28013	-5.00351	-5.00351	-5.00351	-0.282599	-0.835514	-0.526237	2.76739	2.63784	3.43816	3.52124	3.54959	3.59927	3.66	3.75153	4.01699
Aoah	-5.93991	-4.29352	-4.30368	-4.30379	-4.04923	-6.39292	1.47219	1.67516	1.54057	1.88076	2.53533	2.75549	3.03121	2.83032	2.85741	2.92679	2.88051	2.89732
Ifi203	-4.79734	-5.25035	-5.25035	-4.39139	-5.25035	-5.25035	1.5973	1.69648	1.80894	1.98764	2.12837	2.23952	3.0233	3.16924	3.21742	3.01249	3.19834	3.11108
Siglec1	-2.59217	-6.95332	-5.39107	-5.17041	-3.53642	-4.33673	0.965716	0.857354	0.608294	2.18818	2.1772	2.27606	3.04733	2.7868	2.58635	3.43828	3.44357	3.605
Cybb	-7.76994	-6.69822	-6.37328	-3.00529	-2.59645	-2.24186	0.562324	0.504912	0.834616	2.74451	2.6187	2.98401	2.83648	3.49434	3.35109	3.03753	2.71757	2.99897
Xdh	-2.48265	-6.03082	-3.94159	-3.68922	-3.20017	-4.592	0.666209	0.603172	0.894596	2.86567	2.44217	2.12255	1.63912	1.8496	2.2238	2.75095	2.81513	3.06349
Iqgap2	-4.0974	-4.89465	-4.89465	-2.55304	-4.89465	-3.79659	1.35035	1.25562	1.55288	2.61591	2.46516	2.17092	1.87711	2.48901	2.52993	2.45424	1.98746	2.38238
Adam19	-4.7616	-6.26975	-5.54637	-4.48684	-4.93147	-6.26975	1.99702	2.06806	2.1152	2.25118	2.79904	2.94194	3.03084	3.14014	3.18426	2.79793	2.88944	3.05071
Clec10a	-5.19305	-5.19305	-5.19305	-5.19305	-5.19305	-5.19305	2.85605	1.70327	2.23632	3.8261	3.87864	4.06809	2.41781	1.85625	2.14673	2.23909	1.92194	2.00805
Serpinb8	-5.56965	-4.30182	-5.56965	-4.71069	-4.97558	-5.56965	1.14491	1.97199	1.48964	2.2368	2.98321	3.50749	2.86086	2.92003	2.96004	3.11229	2.74314	2.76665
Lyve1	-5.90973	-5.90973	-5.90973	-5.90973	-5.90973	-4.47091	2.1044	2.37344	2.0852	3.77349	4.44834	4.24185	3.15034	2.47542	2.75682	2.0354	2.21934	2.35555
Oas2	-3.77911	-6.15752	-4.86301	-2.86203	-3.22855	-4.09609	1.85833	1.47572	1.46412	1.96271	1.55584	1.56122	2.62572	2.19463	2.07886	2.60534	2.7991	2.80472
Myof	-5.39201	-5.39201	-5.39201	-2.01935	-5.39201	-3.95318	1.32255	1.63525	1.57489	2.26296	2.16331	2.27989	2.54653	2.82497	3.13609	2.5245	2.55576	2.71388
Ifi207	-5.9238	-5.76598	-6.72104	-2.87039	-2.99553	-2.41208	0.809898	0.496497	0.902407	2.59855	2.45793	2.75057	2.7929	2.56886	2.78902	2.83401	2.84994	2.83824
Pla2g2d	-4.6719	-4.11674	-4.6719	-4.6719	-4.6719	-4.6719	0.181527	1.37412	1.23724	3.50032	4.39494	4.41202	2.13186	1.21861	1.67676	2.69337	2.47289	2.1826
Col14a1	-4.64034	-6.75137	-5.18912	-1.95161	-4.02793	-3.58391	1.1371	1.24659	1.34049	1.62949	1.81255	1.9102	3.01014	2.95196	2.62848	2.80225	2.66416	3.01086
Folr2	-3.97468	-5.48283	-5.48283	-4.99035	-5.48283	-4.38477	2.00797	1.90888	1.71065	2.40804	3.05048	3.37942	2.94597	2.82069	3.13203	2.30586	2.02179	2.10649
Cd36	-7.48233	-6.98028	-7.93534	-3.41361	-3.86543	-4.30229	0.451108	0.738579	0.571803	2.97978	3.9709	4.24891	3.43785	3.60334	3.52049	3.43922	3.4517	3.56559
Msr1	-4.62727	-6.13542	-5.41204	-4.98448	-4.79715	-3.27274	1.56347	1.49644	1.97507	1.88795	2.32875	2.87031	2.7248	3.01793	3.07367	2.9892	2.60853	2.69298
Cyr61	-5.21025	-5.21025	-5.21025	-2.15305	-0.826867	-5.21025	2.62311	2.22927	2.68077	1.08093	1.39079	3.311	1.61965	1.67901	1.28284	2.61444	1.8297	1.47942
Ccnd2	-5.43653	-5.43653	-5.43653	-4.94405	-5.43653	-5.43653	4.10828	4.02017	4.64665	1.33069	2.29339	1.67952	2.43059	2.47648	1.88125	2.38579	2.3287	2.54521
Ms4a14	-3.83265	-3.83265	-3.83265	-1.00423	-3.83265	-3.83265	1.89558	1.69933	1.79545	1.84181	1.1538	1.97536	2.07023	2.12188	2.09964	1.5328	0.576766	1.40483
Slamf7	-5.0721	-5.0721	-4.34872	-2.41921	-1.96066	-3.97404	1.80698	0.524567	1.90836	2.50465	1.70079	2.17659	2.1813	2.22367	1.66707	2.3444	1.77935	2.02911
Slfn1	-3.72457	-3.72457	-3.72457	-3.72457	-3.72457	-3.72457	0.771498	2.03165	2.00342	2.35601	-0.159503	-0.326496	2.1282	2.90191	2.91761	2.08596	2.95142	2.68572
Adam33	-5.27007	-6.06731	-4.21764	-4.91637	-3.45969	-4.12183	2.53699	2.89751	3.24213	1.48372	2.40715	2.35308	2.65876	1.93423	2.06239	2.24707	2.09544	2.13446
F630028O10Rik	-5.72273	-5.72273	-5.72273	-5.23025	-3.53165	-4.62467	3.51768	3.36534	3.50375	1.96529	3.39471	1.62225	1.96447	2.32357	2.13695	2.37339	2.16336	2.22401
Gpx3	-4.01602	-4.81327	-3.61033	-4.32079	-2.79286	-4.81327	4.34624	3.69957	3.54074	1.61895	3.1222	2.43844	0.708481	-0.182302	0.378495	1.41066	1.8801	1.40496
Foxred2	-5.26375	-4.30869	-5.26375	-2.00913	-3.43696	-5.26375	2.28684	1.20725	1.52955	2.51057	2.69913	2.77912	1.45303	1.77575	1.83928	2.32732	2.77071	2.36749
Ch25h	-3.59932	-4.39657	-4.39657	-3.53761	-0.912438	-4.39657	2.94425	3.05467	3.2355	-0.674793	1.17611	0.895028	1.98059	2.91965	1.72541	1.83453	0.710914	1.43721
Clec4b1	-4.7809	-3.51307	-4.7809	-3.17952	-4.7809	-3.34207	2.40514	1.28048	1.94956	2.42449	2.55653	3.13663	2.03338	1.53219	1.15139	2.1809	1.58393	2.14273
Lgals1	-3.87934	-5.39858	-4.81674	-5.51546	-4.83961	-5.22758	3.81736	3.58175	3.7153	2.97899	3.43889	2.59996	2.51335	1.61647	1.87441	1.22769	1.11247	1.20069
C4b	-3.54189	-4.61685	-4.61685	-3.75789	-3.60322	-3.51879	2.96274	3.04556	2.56493	0.711391	1.68723	2.15741	1.47936	0.984705	1.92134	2.34495	2.14405	1.65184
Timd4	-3.85209	-3.85209	-3.85209	-3.85209	-3.85209	-3.85209	1.97616	3.0183	2.1663	3.00504	2.16068	2.52952	1.16848	1.10483	0.596751	2.05114	1.53727	1.7981
Adgre5	-3.10426	-4.20351	-4.52529	-4.57729	-4.7146	-5.07716	2.32087	2.66829	2.35107	3.24623	2.48868	2.23413	1.35304	1.15006	0.847516	2.517	2.47756	2.54766
Klra2	-4.17138	-4.17138	-4.17138	-3.6789	-2.56826	-4.17138	2.7981	2.64571	2.93816	2.8183	0.376662	-0.496873	1.97562	1.41679	0.812562	2.43545	2.56736	2.64486
Dok2	-4.42749	-2.98868	-6.63769	-4.04622	-3.63555	-5.92224	1.85185	2.19794	2.30805	2.14612	3.0833	2.9658	2.46681	2.33291	2.20839	2.21667	1.97459	1.90543
Oas1g	-2.41621	-4.25706	-4.25706	-2.86339	-4.25706	-3.60599	1.69461	2.34577	2.13063	0.364053	0.439037	0.950101	2.11298	1.81757	2.3432	2.28781	2.57359	2.59744
Pla2g7	-4.87075	-4.64389	-5.64369	-5.39133	-5.71252	-5.78745	3.47275	3.45377	3.97414	2.58992	2.41525	2.29004	1.75662	1.70522	2.04629	2.74597	2.73177	2.86787
Ccl7	-3.52883	-3.12035	-5.36969	-4.8772	-4.03141	-1.23713	2.65151	2.70976	3.94512	0.991465	1.11979	2.64152	1.78375	0.893712	1.05643	2.21859	0.897892	1.25505
Anxa1	-4.30926	-5.1065	-5.1065	-4.24754	-4.51243	-5.1065	3.19548	2.80085	3.1337	2.80473	2.10298	2.54956	2.69344	2.51922	3.06469	1.39751	1.27987	0.846701
Vim	-4.66445	-6.04556	-5.47605	-4.57266	-4.25926	-4.32081	3.91927	3.95672	3.59097	2.27209	1.59558	2.2116	2.05345	2.10645	2.79099	1.54982	1.72426	1.56758
Clec4a1	-2.75692	-4.06635	-2.9568	-5.11152	-4.41275	-4.27783	1.324	2.0519	2.25006	2.17296	2.01552	2.16905	2.00706	1.88763	1.70683	2.02021	2.00619	1.97075
Dcn	-4.57751	-4.57751	-3.85413	-1.92462	-4.57751	-2.86323	3.19019	2.35267	1.46695	-0.0835091	0.622458	1.13746	1.89566	1.63443	2.72914	3.27999	2.40231	1.74678
Stxbp6	-4.56617	-4.56617	-4.56617	-3.1725	-3.9721	-2.62069	2.99415	2.41336	3.63401	1.31927	1.80239	1.75359	1.78234	2.27873	2.09942	1.15551	1.2719	0.959127
Ifi27l2a	-3.94755	-3.71463	-3.97223	-3.75507	-2.46295	-4.93564	3.18453	2.8402	3.35832	2.13514	1.25474	0.986186	1.84495	1.08202	1.24647	1.39564	1.8061	1.65379
Pdlim1	-3.60628	-3.60628	-3.60628	-3.11379	-3.60628	-3.60628	3.10829	2.27639	1.98693	1.57498	1.29556	1.471	1.76696	2.12278	2.3828	1.19161	0.624137	1.34376
Ifi47	-2.24796	-4.79484	-3.45528	-4.35623	-5.7499	-5.7499	1.83922	2.352	2.08248	1.33107	1.12862	1.58089	2.55948	2.51415	2.53717	2.81063	2.87978	2.73863
Sorbs3	-2.00095	-4.86313	-4.86313	-4.86313	-4.26906	-4.86313	2.45493	2.83412	1.85118	2.19837	2.98458	2.16073	2.16946	1.51365	1.66232	2.23434	1.8644	1.79444
Runx3	-4.12904	-4.58205	-4.58205	-3.18838	-4.58205	-3.14322	3.52794	2.99743	3.61814	1.84583	0.778729	0.227135	2.01806	1.62113	1.58984	1.5298	2.23809	2.21467
Cd38	-3.53696	-4.61193	-2.76225	-4.61193	-4.61193	-4.61193	1.9941	2.95684	2.5221	2.22243	2.17519	2.91574	0.0612908	0.464906	-0.365603	3.58652	3.2792	2.9342
Ehd1	-4.21468	-6.19694	-4.34727	-3.85534	-4.85866	-6.19694	2.83553	3.12754	3.13119	1.99462	2.37522	2.43833	2.39656	1.95554	2.17799	2.01968	2.73941	2.47821
Cd40	-4.83735	-4.83735	-4.83735	-3.97839	-2.35567	-3.73929	2.92192	2.2285	2.41323	2.72759	2.12295	1.89868	1.44454	1.62999	1.19741	2.2796	1.96153	1.75944
Cd300ld	-4.78693	-5.23994	-5.23994	-3.15081	-3.41314	-5.23994	1.52598	1.50287	1.14775	3.51904	3.46552	3.47175	2.09969	2.13984	2.08522	2.26501	1.83581	2.01222
Fxyd2	-4.28574	-4.28574	-4.28574	-3.79326	-3.69168	-2.84692	2.94971	2.28525	3.38868	2.14214	2.368	2.38423	1.40529	1.20503	1.57734	1.31934	0.985078	1.179
Ifitm2	-5.19456	-4.69251	-5.64757	-4.78861	-5.0535	-5.64757	4.2933	3.89511	4.29021	3.14556	3.13446	2.36186	2.10396	1.13403	1.2922	2.11414	1.53465	1.72485
Ifitm3	-3.92064	-3.39698	-3.98927	-5.12093	-6.03746	-4.608	3.26342	2.95554	3.11478	2.51026	2.37167	2.13336	1.84118	1.224	1.26813	2.05778	2.27688	2.05628
Emilin2	-3.68795	-3.27262	-3.80977	-4.22108	-5.37202	-3.9332	2.02417	1.95761	1.77409	3.38609	2.68191	2.02833	1.27589	1.2146	2.10644	1.79813	1.98766	2.06171
Ifi213	-4.21568	-2.28354	-3.94531	-2.72456	-3.65505	-2.9544	0.835935	-0.1497	0.959408	1.40078	0.0864921	0.757059	2.26611	2.52024	2.31366	2.82735	2.90015	3.06106
Ifi211	-3.49425	-3.49425	-3.49425	-2.63529	-3.49425	-2.39619	0.735339	1.34298	0.983018	0.949037	0.888782	0.833716	1.85025	2.481	2.24187	2.11084	2.42488	2.16678
Ifi206	-1.68866	-3.07211	-1.24908	-2.42579	-2.68889	-3.3761	1.05957	0.659697	1.73263	0.433224	-0.335726	-0.718892	1.79467	1.81902	1.80521	1.70466	2.20912	2.33745
Oasl2	-3.58596	-3.161	-3.92263	-2.11863	-2.37937	-2.12585	0.16686	0.504427	0.338458	1.13461	0.729315	1.15456	2.22079	1.83422	1.84658	2.25109	2.51424	2.5983
Irf7	-1.72686	-1.42462	-2.31571	-2.25976	-2.47989	-1.65896	0.698829	0.866171	0.682948	1.12091	-0.797971	-0.506977	1.82832	1.36592	1.61537	1.4765	2.13373	1.38204
Oasl1	-1.93759	-3.4226	-2.08303	-3.88518	-2.55086	-2.93884	1.00066	1.68372	2.01003	0.149184	-0.462494	-0.81521	2.2041	1.92726	2.405	2.26187	2.29832	2.15567
C2	-2.94652	-1.67869	-2.94652	-1.34514	-2.35245	-2.29545	1.54955	1.43236	0.439601	0.144973	0.155289	0.361759	2.2451	2.22315	1.2998	0.70265	1.07949	1.93104
Cfp	-6.7115	-3.54816	-4.25561	-3.68274	-3.00962	-2.89767	2.80949	2.68181	2.55603	2.93365	2.74339	2.90447	1.94015	1.21677	1.35075	1.17664	0.773566	1.01859
Dpep2	-3.33652	-4.84467	-4.12129	-3.45101	-4.84467	-2.22808	3.62673	3.3119	4.02155	2.68221	2.32917	1.91696	1.68062	1.50855	0.715215	0.184721	0.640976	0.207674
Crip1	-4.12008	-4.89585	-4.73867	-3.91912	-4.8075	-3.57165	4.01394	3.6161	3.78042	2.62957	2.63052	2.13525	1.708	0.899051	0.824718	1.1453	1.34521	1.32481
Emb	-5.01323	-4.45808	-5.01323	-2.36035	-2.82215	-4.36216	2.27	2.55015	1.84028	4.09475	2.78617	2.76491	1.93595	2.1977	1.4733	0.111649	1.06437	0.939969
S100a6	-4.34385	-3.78869	-4.34385	-4.34385	-4.34385	-4.34385	4.46202	3.92946	4.03086	4.0747	3.01279	2.63343	2.39517	1.72115	1.41423	-1.3982	-0.0512654	-0.716414
Clec4n	-4.52751	-4.52751	-4.52751	-3.37656	-3.93344	-2.05173	4.19849	4.16132	4.12231	3.24853	1.49331	1.50038	1.0934	1.06066	0.955385	0.518248	-0.146424	0.738646
Lyz1	-4.26383	-4.26383	-4.26383	-2.87016	-3.66977	-4.26383	3.57753	2.77898	3.28873	2.85534	1.30885	1.68454	0.184861	2.8145	2.34249	0.474902	2.00374	0.2808
Fcna	-3.59526	-3.59526	-3.59526	-2.7363	-3.00119	-3.59526	1.59536	2.79289	2.03284	3.02752	2.95664	3.20394	2.19497	1.36166	1.61254	-0.177904	0.97338	-1.45528
Wfdc17	-5.09896	-3.83113	-5.09896	-2.75736	-4.08533	-5.09896	2.93625	2.97291	3.44519	3.33698	2.40847	2.62595	1.6009	0.994749	0.862001	1.78763	1.56531	1.43437
Emp1	-3.6835	-3.12834	-3.6835	-3.6835	-3.6835	-3.03242	1.55639	2.72881	2.13791	2.43528	1.70242	3.40248	2.4213	2.98176	2.79644	-0.0778056	-0.606439	-0.583807
Mrc1	-4.60036	-5.29856	-5.46246	-8.96763	-5.34709	-7.74583	1.55002	1.59464	1.84425	2.49675	3.21534	3.71953	3.72112	4.42105	4.44449	3.4249	3.47667	3.51317
Ms4a4a	-5.00406	-6.51221	-6.51221	-6.51221	-6.51221	-6.51221	4.13111	3.95577	4.28042	3.0672	3.17833	2.47736	2.18433	2.30615	2.78103	2.87646	3.19553	3.13143
Cbr2	-4.41878	-7.36556	-6.07105	-5.46773	-5.72964	-6.82266	3.57654	3.22782	3.69965	2.86064	3.55952	3.15802	2.75675	2.41135	2.7698	2.85368	2.51758	2.48409
Gas7	-6.21322	-6.02035	-6.5648	-5.19905	-5.0971	-4.4255	2.24433	2.20862	1.96927	2.70812	3.56422	3.30896	3.01219	2.98653	2.93012	2.95792	2.74043	2.8893
Ms4a7	-5.042	-6.34976	-6.34976	-5.85727	-5.01148	-6.34976	3.84643	3.26628	3.92453	2.21038	2.30747	2.6956	3.19134	3.05441	3.04506	2.61306	2.35472	2.45074
Cd74	-5.91968	-6.14702	-6.83976	-4.9374	-4.63922	-4.5884	3.06887	2.69608	2.85135	2.82896	2.93171	3.15572	1.74643	1.90133	1.871	3.34362	3.40411	3.27231
F13a1	-6.13405	-7.97491	-7.97491	-7.11595	-7.97491	-6.87684	1.37894	1.45542	1.8243	3.71699	4.75825	4.7589	4.02166	4.43312	4.59531	4.46516	4.30861	4.33489
Plbd1	-4.8345	-7.17301	-7.17301	-5.3901	-6.57894	-5.73418	3.32854	3.67363	3.2403	4.13783	2.69419	2.84864	2.62007	2.41058	1.93715	3.34526	3.44258	3.20496
Clec12a	-6.89929	-6.89929	-6.89929	-6.04033	-5.88565	-6.89929	3.17657	3.31147	3.29139	2.91526	3.11321	3.6518	3.39218	3.16605	2.92874	3.68662	3.33289	3.55697
Mgl2	-7.68763	-7.68763	-6.48468	-7.68763	-7.09356	-6.2488	3.0369	2.99237	2.65785	3.46369	4.90015	4.628	3.90394	3.76106	3.41897	3.61473	3.15435	3.35792
Cd163	-7.94119	-7.94119	-7.94119	-6.33981	-7.94119	-6.84313	1.7569	1.89846	2.10699	3.46376	4.51942	4.45138	3.53408	4.1796	4.63599	4.76401	4.84707	4.79001
Pltp	-4.42299	-6.0391	-5.88192	-6.82021	-6.63288	-5.82645	4.04217	3.95855	3.8609	2.85254	2.9984	3.15167	2.44547	2.32739	2.43784	2.54124	2.50448	2.50288
Ahnak	-5.92013	-7.22789	-7.22789	-5.83422	-4.74621	-5.5136	1.88611	1.75318	1.78086	3.20004	3.14401	3.93812	3.57894	4.05224	4.16532	2.86329	3.02838	3.07942
H2-Ab1	-5.38874	-6.91122	-6.77108	-5.89346	-6.14008	-6.30652	5.018	4.53514	4.75652	3.03926	2.97852	3.05279	1.322	1.45677	1.27181	3.32038	3.4183	3.24163
H2-Aa	-5.76606	-8.35123	-10.4506	-7.02239	-7.72719	-7.70575	4.71384	4.20726	4.38014	3.89898	3.75114	4.2743	2.56196	2.98405	2.8964	4.42876	4.52332	4.40309
H2-Eb1	-5.40769	-8.4583	-7.48146	-7.93736	-10.3904	-8.44487	6.10905	5.45548	5.76799	3.62865	3.51363	3.97191	2.3125	2.40702	2.19855	4.22558	4.33772	4.19193
Pf4	-4.55933	-5.4037	-7.91297	-7.05401	-7.91297	-7.91297	4.44628	3.86402	4.15459	3.12472	4.07777	3.68267	3.38964	3.00286	3.06538	2.72782	2.68041	2.53979
Fxyd5	-3.9688	-5.22141	-6.74736	-2.87433	-2.35693	-2.37992	3.40169	2.85817	2.95378	2.40644	2.22358	1.68493	1.59594	1.3332	0.905961	1.43384	1.32779	1.42342
Anxa2	-4.00893	-4.12364	-6.63291	-2.03649	-2.08337	-2.50035	2.95297	2.99994	2.82454	3.04484	2.20485	1.81534	1.84135	1.50356	1.39658	0.424779	0.524468	-0.147537
Lgals3	-2.69689	-3.76592	-6.15107	-1.28943	-1.54008	-1.61234	3.18022	2.68793	3.11195	3.40467	1.74119	1.34898	0.620687	0.323571	0.374377	-0.369551	0.0931036	0.538603
Mcub	-4.32937	-4.26017	-5.5665	-3.00255	-2.69953	-3.20429	3.17886	2.76776	3.26255	1.69221	1.80272	1.71641	1.60178	1.2321	1.30009	1.50733	1.48011	1.52049
Retnla	-4.16109	-3.60593	-4.16109	-4.16109	-4.16109	-4.16109	2.71799	2.17748	1.77615	4.82671	4.26572	4.40323	2.08242	0.116455	-1.81452	1.67788	1.06265	1.11919
Mmp9	-3.79462	-2.83956	-3.79462	-3.79462	-3.79462	-3.79462	1.53901	3.12717	0.60399	2.25803	4.69731	5.52154	-1.56901	-1.59642	-1.04604	1.9372	3.17095	3.16894
