# Supplementary material for: Peripheral nerve resident macrophages share tissue-specific programming and features of activated microglia
Source: Nat Commun. 2020 May 21;11:2552. doi: 10.1038/s41467-020-16355-w (PMC7242366; doi:10.1038/s41467-020-16355-w)
Supplement: Supplementary file 7 — Supplementary Data 4 [file 41467_2020_16355_MOESM7_ESM.xlsx]

## Sheet: PNS enriched genes
	DRG1	DRG2	DRG3	FN1	FN2	FN3	SN1	SN2	SN3	VN1	VN2	VN3	Brain1	Brain2	Brain3	Spinal1	Spinal2	Spinal3	Connectivity
Anxa2	1586.83	1535.98	1405.06	561.794	521.57	710.271	1637.03	914.082	697.563	284.505	265.443	178.193	11.3289	10.3866	1	47.3826	45.8358	34.0794	6
Cd52	1443.95	2172.8	1783.26	569.869	539.549	825.487	1365.14	842.567	639.039	809.362	631.194	642.377	128.636	125.842	135.115	189.786	194.609	251.947	6
Ch25h	349.006	323.218	395.746	317.736	138.293	165.244	25.3874	94.1863	77.3356	67.9502	149.237	113.071	2.47556	1	1	2.62746	21.3799	1	6
Anxa5	5305.97	5625.86	5751.99	4403.91	4650.17	4567.96	4015.06	5076.4	5240.81	3072.44	3258.49	2845.17	181.756	130.535	159.855	220.707	275.11	316.965	5
Crip1	2785.05	3669.72	3121.14	422.717	401.439	741.322	1405.09	1406.02	997.18	576.276	501.58	568.168	12.0667	6.63197	7.51045	14.0197	7.11397	18.11	5
Fundc2	126.905	313.069	235.011	211.859	170.982	202.832	143.173	152.699	200.745	148.125	138.808	82.024	39.3646	41.3624	23.1355	45.7552	37.6838	52.3301	5
Ifitm3	3614.04	4473.99	4035.91	1087.59	1121.41	1668.77	2654.04	2410.84	2043.61	2257.47	1939.26	1937.25	29.7735	43.2397	28.3439	12.3922	6.09497	18.11	5
Tpm4	1793.37	873.779	1244.33	1546.1	1474.45	1431.8	1117.63	1262.99	1765.63	1207.76	1127.3	1010.39	289.472	268.518	226.262	400.542	400.446	293.011	5
Tspo	2683.19	3768.67	3161.33	600.377	635.164	803.424	1264.99	932.141	754.178	907.721	834.555	731.731	292.423	249.745	192.407	308.59	198.685	271.338	5
Vim	19379	18882.5	15039.1	5373.85	8637.4	5179.99	6027.8	3771.07	5780.24	4122.98	3653.3	3698.57	48.218	17.8959	27.0418	51.4513	64.1777	61.4554	5
Apoe	1.30037e+06	1.7863e+06	2.48804e+06	167898	193596	164206	96036.9	154369	186705	287933	280103	276996	6329.68	9943.3	11247.2	24734.3	32060.6	36088.3	4
AB124611	880.918	1107.2	818.856	446.943	453.741	581.981	949.513	575.288	588.148	603.552	625.235	580.284	26.8223	27.2825	24.4376	52.265	36.6648	40.9234	4
Cdkn1a	524.424	594.693	617.938	280.051	273.952	413.652	645.45	273.335	257.361	241.525	183.503	162.291	39.3646	39.4851	24.4376	79.9319	121.241	86.5501	4
Cks1b	43.4398	39.0572	64.8211	27.9181	48.3988	45.9423	72.0866	42.1754	49.3459	24.9698	28.5617	16.1447	6.90225	11.3253	15.323	8.32358	15.2659	11.266	4
Cxcl14	143.881	252.178	265.74	31.5072	14.8928	24.6969	17.6042	24.8384	19.4478	42.3273	37.5006	41.1334	1	1	1	1	3.03799	1	4
Cxcr4	10.9026	26.3715	22.2737	73.6789	77.0016	112.947	116.71	60.2347	137.768	70.4299	82.1952	95.6543	1	1	1	1	1	6.70334	4
Cybb	846.966	881.391	1064.69	6733.22	6096.66	4267.25	4003.64	3669.22	4726.81	3929.57	4905.49	4776.12	1.73778	4.75464	6.20836	73.422	97.8045	125.333	4
Fxyd5	2571.43	3748.37	2747.67	892.887	663.767	1071.44	1879.87	1655.96	1139.67	889.537	957.465	950.571	21.6579	8.50929	2.30209	47.3826	68.2536	67.1588	4
Igf1	276.858	414.555	287.013	727.789	876.244	619.57	445.681	620.075	660.031	398.569	496.365	527.278	5.42669	9.44795	1	27.8531	37.6838	19.2507	4
Iqgap1	947.407	891.54	762.126	3404.35	2951.17	2398.47	2399.27	2374	2952.64	1752.45	1880.41	1843.35	48.9558	64.829	50.4794	103.53	116.146	44.3454	4
Irf7	371.641	330.829	327.197	525.903	625.357	724.98	443.605	116.58	142.857	896.149	567.877	531.821	60.7603	75.1542	40.0627	41.6865	35.6458	63.7368	4
Lgals3	914.869	1287.33	1227.78	176.865	183.24	217.54	1504.2	474.155	361.05	150.605	109.012	205.453	20.9201	9.44795	1	57.1474	47.8737	45.4861	4
Slfn2	2110.26	1995.2	2482.93	861.482	814.953	989.731	1263.95	886.631	790.438	1188.75	855.412	1000.55	109.454	127.719	85.6359	159.677	185.438	214.305	4
Tmem205	249.98	351.127	275.194	99.6997	83.5394	99.0559	138.503	184.483	161.305	86.9608	85.1749	76.7234	9.85337	5.69331	10.1146	16.4609	10.171	13.5474	4
Vat1	61.8303	51.743	62.4574	20.7399	31.2372	41.0395	89.7286	58.79	34.0788	19.184	28.5617	19.1736	9.11559	15.0799	12.7188	14.8334	7.11397	11.266	4
Anpep	6.65863	21.2972	12.8187	20.7399	14.8928	16.5255	43.5482	31.3397	28.9897	14.2247	15.1533	13.1157	3.95112	1	1	4.25492	5.07598	1	3
Aoah	535.741	465.298	487.932	1194.37	1217.03	1372.97	617.949	973.316	1133.95	1236.69	1277.03	1251.19	1.73778	7.57063	7.51045	7.50984	9.15196	1	3
Colec12	85.8795	117.709	43.5474	584.226	587.765	426.726	283.271	665.585	565.248	247.311	322.056	273.604	1	1	1	2.62746	12.2089	1	3
Ecm1	1081.8	1297.48	807.037	261.208	246.166	360.538	341.386	351.352	256.724	74.5626	149.237	93.3825	8.37781	15.0799	11.4167	14.8334	6.09497	15.8287	3
Ehd1	1281.27	1046.31	1284.51	568.075	662.949	771.556	583.703	760.216	794.255	978.804	593.949	816.541	6.90225	1	6.20836	9.13731	4.05698	1	3
Emp3	1216.19	1393.9	1544.53	409.258	463.547	677.586	1070.41	1130.07	870.59	752.33	708.665	608.302	51.1691	27.2825	34.8544	123.873	112.07	112.786	3
Fcgr4	532.912	807.814	705.396	341.065	300.103	424.275	328.414	235.049	284.078	438.243	436.028	478.815	60.7603	60.1356	32.2502	100.275	59.0827	59.1741	3
Gas7	1443.95	1480.16	1223.06	2476.57	2381.57	2521.04	2041.76	3696.67	3097.05	2088.03	2427.92	2315.11	3.21334	3.81598	2.30209	7.50984	8.13296	13.5474	3
H2-Q5	66.0743	59.3544	27.0012	21.6372	35.3233	24.6969	37.3216	8.94612	21.3562	42.3273	31.5413	43.4051	3.95112	11.3253	4.90627	2.62746	4.05698	10.1253	3
Hmox1	2787.88	1850.58	2104.73	557.308	637.616	613.032	1030.98	1263.71	1126.95	780.433	655.776	743.089	181.019	176.53	161.157	167.815	145.697	165.256	3
Ifi27l2a	1687.27	2142.35	2416.75	498.088	558.345	845.915	1034.61	561.563	466.011	823.413	619.276	740.818	14.2801	16.9572	14.0209	16.4609	41.7598	6.70334	3
Lgals1	2431.38	2862.9	2667.3	621.911	743.854	1158.88	1600.71	2202.08	1230.64	438.243	474.763	465.942	12.8045	3.81598	6.20836	3.44119	6.09497	4.42201	3
Lmna	3062.32	2969.47	3466.25	607.555	729.962	702.917	612.241	576.01	819.7	391.13	356.322	347.813	6.16447	66.7063	23.1355	26.2256	21.3799	26.0947	3
Mapkapk2	382.958	475.447	677.031	167.892	208.574	173.415	353.839	126.693	221.737	182.84	173.074	177.436	106.503	109.885	86.938	108.412	101.88	118.489	3
Ms4a6c	1421.32	1969.83	2296.2	1686.97	1852.82	2118.19	2462.57	1546.88	1311.43	3390.66	2524.76	2886.82	28.2979	16.0186	17.9272	136.079	113.089	126.474	3
Msr1	395.69	414.555	551.753	1137.84	1182.7	928.446	519.362	705.315	1027.08	856.475	1115.39	908.166	4.6889	1	2.30209	3.44119	4.05698	13.5474	3
Oas1g	193.394	122.783	166.462	133.796	193.047	164.427	48.2181	50.8439	72.8827	226.647	185.738	230.442	6.16447	1	1	4.25492	1	2.14067	3
Oasl2	322.127	254.715	287.013	811.235	818.222	1060.82	499.125	376.635	506.088	1300.33	1083.35	1378.41	17.969	24.4665	14.0209	51.4513	42.7788	51.1894	3
Prdx1	1598.15	1888.64	1587.07	788.803	826.394	892.492	958.334	989.931	1175.93	840.771	867.331	762.02	386.859	276.028	327.825	296.384	282.242	324.95	3
Rab11fip1	33.5371	21.2972	34.0924	51.2471	27.1511	63.1021	70.53	35.674	25.8091	52.2458	36.7557	48.7057	1	2.87732	1	6.69611	17.3039	4.42201	3
Rplp0	6617.36	10218.1	9385.07	2879.44	2924.2	3074.24	3948.64	2320.55	3495.9	3165.84	2597.01	2244.68	1675.76	1399.6	1288.77	1259.03	1236.02	1262.58	3
Rtp4	496.13	757.071	658.121	551.924	435.762	472.486	273.931	261.055	220.465	634.134	443.477	556.053	51.1691	40.4238	36.1564	86.4417	78.4436	87.6908	3
Sash1	87.2942	94.8745	81.3673	135.591	175.885	209.369	122.937	115.135	172.119	247.311	173.074	169.106	12.0667	3.81598	4.90627	9.13731	14.2469	1	3
Sh3bgrl	1129.9	970.191	880.313	2042.29	1951.71	1060	1076.12	1429.13	1291.07	870.526	978.322	761.263	34.2001	167.143	109.074	58.7749	87.6145	125.333	3
Siglec1	448.032	483.058	376.836	1709.4	1487.53	2047.92	1128.53	1119.96	1199.47	2695.54	2685.66	3014.79	40.1024	1	4.90627	5.88238	20.3609	11.266	3
Slamf7	95.7821	234.418	251.557	313.25	212.66	304.156	380.82	217.712	303.162	229.953	340.679	273.604	1	1	2.30209	11.5785	16.2849	3.28134	3
Slc1a5	498.96	632.75	937.043	270.181	233.091	400.578	442.048	380.969	364.23	412.62	351.853	269.061	27.5601	93.9274	111.678	110.04	86.5955	81.9875	3
Smyd2	27.8785	61.8916	133.37	30.6099	32.8716	30.4168	38.3594	37.8411	31.5343	34.8884	27.0719	35.0755	12.8045	18.8346	15.323	16.4609	10.171	11.266	3
Sp100	773.404	612.453	877.95	695.487	725.058	675.135	631.959	453.929	434.205	854.822	727.288	854.403	59.2847	143.676	89.5422	123.06	151.811	133.318	3
Traf1	68.9036	97.4117	88.4586	102.392	65.5605	88.4332	245.912	79.0165	97.0557	65.4706	36.7557	52.4919	3.95112	3.81598	14.0209	6.69611	4.05698	22.6727	3
Tubb6	2089.04	2431.59	3007.68	949.415	1089.54	1115.57	754.414	1169.08	1273.26	715.136	631.939	781.708	99.8626	55.4423	68.7087	123.873	167.096	112.786	3
Wfdc17	537.156	523.653	745.58	135.591	123.583	206.917	691.63	362.91	422.118	201.851	235.647	184.251	1	3.81598	1	9.13731	3.03799	1	3
Xaf1	247.151	209.046	213.737	190.324	173.434	276.374	172.231	116.58	104.689	318.394	240.116	265.275	40.1024	34.7918	38.7606	67.7259	56.0257	63.7368	3
A530040E14Rik	17.9759	46.6687	19.91	5.48635	9.98944	10.8056	12.9343	9.6685	9.90583	25.7964	15.1533	16.9019	1	1.93866	1	3.44119	6.09497	1	2
Acvrl1	1361.9	1731.34	2048	525.006	470.902	608.947	457.096	547.838	749.725	1016	879.994	1001.31	194.299	222.524	103.865	231.286	236.388	263.354	2
Agpat4	411.251	516.041	648.666	92.5216	64.7433	130.107	175.344	93.464	79.8802	85.3077	108.267	80.5096	34.2001	21.6505	21.8334	41.6865	15.2659	20.3914	2
Ahnak	1009.65	1107.2	1029.23	4972.78	5378.32	3581.68	2754.18	2649.23	4594.5	2445.1	2180.61	2533.19	3.95112	1	1	4.25492	10.171	5.56267	2
AI839979	61.8303	79.6516	55.3661	24.329	33.6889	34.5024	95.4362	60.2347	49.3459	39.8477	36.7557	44.1623	1.73778	1	1	7.50984	1	5.56267	2
Akr1c13	49.0984	59.3544	55.3661	39.5826	26.3339	24.6969	44.586	45.0649	79.8802	20.0106	59.103	50.9774	3.21334	11.3253	4.90627	8.32358	12.2089	8.98468	2
Antxr2	224.516	183.675	298.832	1267.95	1428.69	912.103	599.788	939.365	855.323	1057.33	1128.79	1015.69	17.969	49.8104	19.2293	31.108	42.7788	37.5014	2
Aph1c	125.49	105.023	142.825	125.721	106.422	110.496	170.155	131.75	146.674	113.41	179.778	121.4	20.9201	16.9572	4.90627	38.4316	27.4939	15.8287	2
Arhgap10	9.48795	31.4458	36.4562	44.069	108.056	90.0675	62.7468	57.3452	94.5112	45.6335	44.2048	29.7749	1	1	3.60418	1.81373	2.01899	4.42201	2
Asf1b	114.173	125.32	81.3673	103.289	157.907	74.542	80.9076	42.8977	102.781	57.2051	49.4192	52.4919	14.2801	22.5892	3.60418	15.6472	22.3989	7.84401	2
Atp8b4	126.905	97.4117	62.4574	402.977	376.105	331.939	477.332	411.309	374.409	260.535	254.27	353.114	3.21334	1	1	3.44119	1	1	2
Aurkb	201.882	36.5201	53.0024	91.6243	206.123	160.341	107.889	47.9544	111.687	44.8069	57.6132	57.0353	1	6.63197	14.0209	18.0883	8.13296	15.8287	2
Birc5	158.027	87.2631	50.6387	46.7608	134.207	99.8731	87.653	42.8977	28.3536	32.4087	29.3066	28.2604	7.64003	14.1413	11.4167	1.81373	11.1899	6.70334	2
Capn2	167.93	231.881	126.279	677.542	620.454	547.662	768.424	780.442	674.026	352.282	318.332	174.407	27.5601	12.2639	30.9481	54.7062	10.171	24.954	2
Car9	43.4398	26.3715	41.1837	27.9181	14.8928	28.7825	48.737	36.3964	37.8956	37.368	33.0311	13.1157	6.16447	2.87732	1	9.13731	3.03799	2.14067	2
Ccl12	1213.36	1581.64	1331.79	816.619	873.793	1138.45	299.875	789.833	742.728	1105.27	1305.34	1057.34	95.436	126.781	96.0526	163.746	107.994	135.599	2
Ccl7	539.985	518.579	1272.7	152.639	170.982	283.728	163.41	178.704	514.993	153.084	383.884	196.366	6.16447	8.50929	1	1.81373	4.05698	34.0794	2
Ccnd2	1404.34	1492.84	2168.55	481.04	318.082	465.949	216.854	423.589	276.444	434.11	451.671	504.561	1	1	1	1.81373	1	1	2
Ccr1	600.815	381.572	298.832	832.77	848.459	755.214	237.091	552.894	476.189	526.683	767.513	627.99	96.1737	31.0372	77.8233	75.0495	126.336	70.5808	2
Ccr2	405.592	576.933	532.843	5683.41	3635.18	3046.45	4141.67	1942.74	2135.22	1729.31	2290.11	1967.54	22.3956	12.2639	10.1146	18.0883	24.4369	55.7521	2
Cd300ld	213.199	216.658	166.462	332.093	319.716	322.95	865.455	833.898	837.511	268.801	362.282	303.894	1.73778	1	1	7.50984	6.09497	1	2
Cd36	815.843	668.27	726.67	5949.01	5616.95	5304.19	3860.95	7675.51	9306.95	5355.36	5309.23	5795.35	1.73778	2.87732	1	44.9415	32.5888	23.8134	2
Cd74	40144.8	51982.1	44706.5	23140.7	22659.3	20784.8	44018.1	47267.4	55207.6	65580	62887.1	59854.3	101.338	86.4182	53.0836	201.178	247.597	256.51	2
Clec12a	2369.14	2157.58	2336.38	2141.89	1816.87	2505.51	1799.96	2064.82	2999.72	2404.6	3073.01	2808.82	1	1	1	2.62746	3.03799	1	2
Clec4n	824.331	845.871	802.31	95.2134	88.4427	97.4217	437.378	128.86	129.498	40.6742	65.0623	75.9662	1	1	1	3.44119	2.01899	10.1253	2
Cp	133.978	224.269	268.103	794.187	805.963	705.368	442.567	591.903	653.034	1409.43	1346.31	1273.91	7.64003	3.81598	2.30209	27.8531	23.4179	27.2354	2
Ctla2a	22.2199	11.1486	38.8199	17.1509	15.71	14.8913	12.4154	12.558	10.542	34.8884	12.9186	25.2315	1	4.75464	1	3.44119	3.03799	2.14067	2
Dab2	987.017	1140.18	911.042	6420.07	6908.16	5759.34	2643.66	5152.98	7011.16	3330.33	4152.39	3755.37	140.441	112.701	135.115	49.0101	114.108	51.1894	2
Dhcr24	46.2691	165.915	102.641	50.3499	42.6783	80.2619	70.0111	81.1836	138.404	17.5309	35.2659	25.9887	3.95112	1	3.60418	12.3922	14.2469	13.5474	2
Dnase1l1	1091.7	1135.11	1126.14	764.577	687.466	836.11	794.887	917.693	1214.74	572.97	658.011	696.141	54.1202	80.7862	40.0627	88.8829	99.8425	99.0975	2
Dok2	1507.61	1185.85	1627.26	1655.57	1518.58	1816.67	1454.38	2785.75	2567.79	1291.24	1527.32	1230.75	14.2801	40.4238	2.30209	18.9021	25.4559	4.42201	2
E2f1	200.467	125.32	93.1861	84.4461	133.39	163.609	128.126	118.747	195.02	83.6546	106.032	146.389	6.90225	9.44795	16.6251	20.5295	16.2849	22.6727	2
Eef1g	688.524	856.019	835.402	338.374	336.878	438.983	435.822	446.705	470.464	439.896	416.66	403.848	285.046	185.916	163.761	188.158	184.419	223.43	2
Eif3k	1446.78	2205.78	1544.53	565.383	623.723	694.746	1011.78	784.777	825.425	725.054	740.696	551.509	324.148	293.862	336.939	294.757	272.053	291.87	2
Emp1	169.344	74.5773	112.096	201.989	177.52	136.644	137.984	82.6283	270.719	15.8778	23.3473	16.1447	1	1.93866	1	1	1	2.14067	2
Fpr1	73.1476	41.5944	55.3661	11.7672	23.8822	18.1598	6.70768	10.3909	13.0865	8.43891	1	3.2717	1	1	1	1	1	1	2
Gpx3	729.549	1142.72	653.394	48.5553	72.0983	90.8846	171.712	488.603	303.798	205.983	148.492	147.903	2.47556	1	3.60418	1.81373	7.11397	1	2
Gsn	1642	1678.06	972.499	1756.06	1745.77	1806.05	1201.17	1212.42	1347.05	1116.84	1312.79	1465.49	36.4135	64.829	56.9899	63.6573	53.9877	42.0641	2
H2-Aa	51699.7	73448.9	58281.5	22143.8	20838.5	16526.7	41752.7	37685.8	54158.6	64362.5	60279.1	59215.9	50.4313	7.57063	1	20.5295	12.2089	12.4067	2
H2-Ab1	173225	242083	201952	20507.2	18039.5	18678.2	61418.3	58886.1	61997	79873.4	74632.1	70667.6	177.33	61.0743	67.4066	124.687	104.937	93.3941	2
H2-Eb1	117787	185286	146277	14236.2	12320.6	13333.3	33201.6	30657.1	42120.5	54277	50217.6	49059.9	62.2358	6.63197	14.0209	9.95104	1	6.70334	2
Hs3st1	34.9518	59.3544	19.91	90.727	62.2916	93.336	49.7748	75.4046	105.325	43.9804	128.38	58.5498	1	1	1	1.81373	1	3.28134	2
Ifitm2	1490.64	1964.75	1960.55	219.037	244.532	429.995	886.21	879.408	514.357	289.465	433.048	330.397	1.73778	2.87732	1	2.62746	2.01899	1	2
Jag1	139.637	132.932	69.5486	105.083	108.873	68.0049	86.6153	117.302	59.524	115.063	99.3282	132.001	5.42669	1.93866	1	5.88238	6.09497	4.42201	2
Kbtbd11	57.5863	120.246	48.2749	106.878	147.283	125.204	164.447	71.0703	139.04	207.636	231.922	209.239	1	1	1	3.44119	1	2.14067	2
Krt80	16.5612	21.2972	12.8187	52.1444	37.775	65.5535	204.401	76.127	88.1499	60.5113	44.2048	54.7636	1	1	1	1	1	1	2
Lsp1	4980.6	5405.13	4889.23	2743.06	2174.81	3327.55	3836.56	3782.63	4237.63	2579.82	2669.27	2514.26	257.748	353.937	197.616	800.897	875.297	850.798	2
Lyz1	262.712	457.687	374.472	269.284	193.864	42.6738	277.044	94.1863	122.501	153.084	52.3988	45.6768	1	1	1	4.25492	2.01899	1	2
Lyz2	54961.9	70891.5	74997.9	56140.5	55106.2	40026.6	35377.2	37062.4	53375.5	57450.9	52894.9	49041	425.224	386.79	266.626	1813.18	1916.71	1913.9	2
Metrnl	142.466	165.915	154.643	80.8571	82.7222	105.593	242.798	167.146	174.664	77.8688	149.237	132.001	4.6889	1.93866	10.1146	4.25492	9.15196	10.1253	2
Ms4a4c	289.59	219.195	336.652	289.024	401.439	186.489	547.9	95.6311	79.8802	520.897	253.525	329.64	8.37781	2.87732	7.51045	22.157	31.5698	20.3914	2
Ms4a6d	2312.55	3022.75	3808.99	1119	979.214	863.075	1224.52	1106.96	904.941	1744.19	1501.99	1495.02	237.09	243.175	204.126	485.983	514.573	509.738	2
Oas2	582.425	759.608	577.754	959.285	885.234	1293.7	816.68	615.741	618.046	1459.03	1275.54	1464.73	14.2801	1.93866	6.20836	27.8531	21.3799	11.266	2
P2ry14	16.5612	23.8343	31.7287	42.2744	43.4955	50.8451	38.3594	21.2265	14.9949	47.2866	74.0012	62.336	1	1	1	1.81373	9.15196	1	2
Pf4	7017.71	10507.3	8583.76	3862.85	4033.99	5050.88	4203.41	8138.55	6188.64	3088.98	3192.2	2802.01	19.4445	10.3866	1	2.62746	1	1	2
Phf11a	17.9759	41.5944	62.4574	49.4526	39.4094	28.7825	23.3119	24.8384	23.2646	52.2458	48.6743	49.463	1	1	3.60418	2.62746	1	2.14067	2
Pla2g7	4660.89	4722.64	6685.67	1386.39	1756.39	1436.7	2560.64	2268.53	2079.87	2825.31	2853.26	3104.9	13.5423	16.0186	7.51045	9.13731	7.11397	6.70334	2
Plec	435.3	531.264	341.379	344.655	428.407	382.601	549.976	475.6	429.752	101.839	79.9605	67.6366	6.16447	54.5037	11.4167	46.5689	36.6648	29.5167	2
Plin2	1957.47	1901.33	1667.44	1031.96	1228.47	971.754	1605.9	1497.76	1135.86	1114.36	1101.23	1261.04	155.196	153.063	106.469	237.796	241.483	251.947	2
Plin3	450.861	381.572	594.3	313.25	238.811	293.534	332.046	388.915	371.228	241.525	252.78	235.743	69.6136	91.1115	68.7087	74.2358	71.3106	92.2535	2
Plp2	196.223	206.509	140.461	40.4799	48.3988	76.1762	104.776	86.2402	62.0685	17.5309	25.582	21.4453	4.6889	1.93866	8.81254	2.62746	4.05698	1	2
Plxnd1	133.978	99.9488	157.007	280.948	278.855	255.945	396.387	344.128	404.943	170.442	115.716	134.273	1.73778	1	1	5.06865	16.2849	7.84401	2
Pole3	269.785	163.378	258.648	111.364	115.411	193.026	102.701	123.081	153.671	163.003	126.145	98.6832	74.7781	46.9944	67.4066	60.4023	58.0637	58.0334	2
Psd3	305.152	452.613	386.291	1255.38	1169.63	1357.44	1171.59	1592.39	1413.21	986.243	1137.73	1390.52	8.37781	8.50929	7.51045	30.2943	22.3989	56.8928	2
Rack1	9054.81	12250.4	7217.52	5013.15	5110.27	5482.33	5886.14	5028.01	7136.47	6215.8	5692.86	4832.91	2481.42	1952.48	1851.27	2045.09	2135.79	2207.05	2
Reps2	95.7821	130.395	168.826	360.805	464.365	318.048	194.542	276.947	352.144	414.273	420.385	350.085	4.6889	1.93866	7.51045	24.5982	5.07598	14.688	2
Rpl19	883.747	1292.41	889.768	424.512	380.191	690.66	792.812	604.905	626.316	643.226	576.816	537.122	231.188	209.383	222.355	192.227	216.008	194.914	2
Rpl23	863.942	1261.96	953.589	373.367	405.525	488.828	572.287	534.113	534.713	426.671	447.946	396.276	199.463	192.487	150.74	145.03	154.868	175.522	2
Rpl26	1083.21	1622.24	1267.97	467.581	530.56	713.54	1039.28	829.564	810.158	715.962	612.571	515.162	341.855	234.727	197.616	158.864	164.039	178.944	2
Rpl36a	210.369	318.144	265.74	88.0352	105.604	108.862	205.958	152.699	136.496	115.063	102.308	99.4404	54.1202	36.6691	46.5732	44.9415	42.7788	52.3301	2
Rps11	3192.47	4770.84	3709.72	1155.79	1229.28	1661.41	2709.56	1958.64	2024.53	1938.42	1773.14	1534.4	704.843	509.754	389.023	447.738	505.402	573.616	2
Rps25	626.279	1033.62	721.942	305.175	327.071	503.537	773.613	626.576	479.37	429.977	435.283	348.57	172.165	120.21	166.365	139.334	96.7855	139.021	2
Rps3	6549.45	9426.51	7460.98	3390.89	3469.29	4363.67	5197.07	4451.55	5261.8	4835.47	4279.77	3944.67	1967.92	1414.62	1224.97	1663.45	1528.47	1847.74	2
Runx3	381.543	551.561	587.209	146.358	143.197	193.026	171.193	81.1836	55.0711	224.994	137.319	221.355	1.73778	1	1	4.25492	1	4.42201	2
S100a1	483.399	787.516	717.215	129.31	116.228	158.707	221.005	266.112	183.569	110.104	129.125	125.944	20.1823	23.5279	24.4376	13.206	29.5318	10.1253	2
Slc41a2	23.6345	18.76	10.455	37.7881	43.4955	33.6853	73.1244	94.1863	85.6053	48.9397	39.7353	58.5498	1	1	1	9.13731	3.03799	1	2
Smc4	177.832	231.881	265.74	368.881	564.883	246.14	357.471	204.71	270.719	197.718	211.81	200.91	71.827	16.0186	40.0627	52.265	81.5006	97.9568	2
Spc24	119.831	33.9829	121.551	53.0417	85.1738	55.7479	58.0768	14.7251	45.5291	8.43891	7.70419	12.3585	1	1	1	1	1	5.56267	2
Stap1	102.855	74.5773	142.825	308.764	282.941	295.985	216.854	211.211	224.282	182.84	287.791	169.106	1	1	1	5.06865	7.11397	5.56267	2
Stmn1	91.5381	66.9659	83.7311	62.9117	135.024	58.1993	51.3314	47.232	51.2543	29.9291	22.6024	28.2604	19.4445	15.0799	6.20836	12.3922	11.1899	29.5167	2
Syne2	169.344	105.023	199.555	460.402	628.626	223.26	326.338	270.446	448.836	320.047	313.862	443.982	71.827	3.81598	6.20836	32.7355	38.7028	44.3454	2
Synpo	60.4157	39.0572	5.72749	19.8427	42.6783	24.6969	47.6992	34.9516	47.4375	11.7451	21.1126	40.3762	1	1	1	9.13731	1	15.8287	2
Tagln2	12042.6	14741.8	18894.4	1624.16	1919.02	1907.37	1248.39	1862.56	2047.43	1756.58	1820.82	1591.95	230.45	474.085	456.732	135.266	168.115	181.226	2
Tceal8	153.783	216.658	190.1	111.364	139.11	92.5189	75.1999	84.0731	102.145	77.8688	74.0012	60.0643	40.1024	37.6078	29.646	33.5492	33.6078	53.4707	2
Tmem106a	1346.34	1206.15	1234.88	1153.99	1238.27	1319.85	1373.96	1760.7	1725.55	1105.27	1175.72	1275.42	215.694	169.959	139.022	114.922	123.279	141.302	2
Tnip3	17.9759	16.2229	17.5462	91.6243	30.42	59.0164	95.9551	24.8384	82.4247	16.7044	4.72455	18.4164	1	1	1	9.95104	1	10.1253	2
Trim25	858.283	878.854	733.761	418.231	439.031	470.851	475.776	314.511	322.246	550.653	540.315	563.625	156.672	278.844	153.345	101.089	145.697	84.2688	2
Usp18	370.226	320.681	216.101	285.435	385.911	362.173	102.701	98.5206	92.6028	472.131	271.402	264.517	41.5779	73.2769	29.646	62.0298	88.6335	86.5501	2
Wee1	16.5612	39.0572	17.5462	66.5007	99.0666	90.0675	123.975	36.3964	37.8956	41.5008	19.6228	13.873	1	1	1	4.25492	3.03799	13.5474	2
Zmynd15	203.296	252.178	171.19	324.915	296.834	373.613	168.08	163.534	141.585	382.038	275.127	381.889	40.1024	36.6691	37.4585	56.3337	56.0257	59.1741	2

## Sheet: CNS enriched genes
	DRG1	DRG2	DRG3	FN1	FN2	FN 3	SN1	SN2	SN3	VN1	VN2	VN3	Brain1	Brain2	Brain3	Spinal1	Spinal2	Spinal3	Connectivity
St14	6.65863	3.53715	19.91	11.7672	5.08611	7.53706	16.0475	9.6685	20.0839	12.5716	25.582	24.4743	193.561	195.303	301.783	112.481	64.1777	70.5808	5
Apbb2	33.5371	77.1145	15.1825	22.5345	4.26889	9.98846	2.55664	10.3909	5.45291	5.13273	12.9186	2.51447	299.801	312.635	249.699	388.336	551.257	425.329	4
Arhgap24	16.5612	18.76	22.2737	11.7672	7.53777	36.9538	42.5104	3.16712	7.3613	17.5309	4.72455	18.4164	100.6	126.781	73.9171	246.747	237.407	204.039	3
Epb41l3	12.3173	3.53715	3.36375	9.9727	19.7961	8.3542	35.2461	1.72237	27.0813	17.5309	15.1533	27.5032	65.9247	124.903	152.042	197.109	142.64	170.96	3
Il12rb2	3.82932	1	3.36375	14.4591	11.6239	3.4514	10.3398	1	2.90839	1.82655	4.72455	1	23.1334	46.9944	46.5732	14.0197	11.1899	11.266	3
Pfkfb3	445.203	328.292	528.115	210.064	182.423	235.517	302.988	211.211	209.651	569.664	573.091	568.926	1011.02	1656.8	1894.24	1099.54	1049.55	964.865	3
Treml2	1	1	1	7.28089	11.6239	11.6227	1	1	4.18065	12.5716	13.6635	1	31.9868	65.7676	88.2401	79.9319	32.5888	54.6114	3
Adamts1	25.0492	28.9086	19.91	10.87	1	24.6969	1	2.44475	7.3613	1.82655	10.6838	17.6591	306.441	154.002	303.085	909.123	913	973.99	2
Ctsd	14044.3	10443.9	7165.51	1749.78	2528.67	1744.76	2556.49	2607.33	2294.25	2055.79	1841.67	1826.69	87944.5	80664.8	76453.2	52814.6	53986.3	56007.8	2
Epha2	1	23.8343	5.72749	1	1.81722	1	1	1.72237	1	1	1	4.78617	375.055	657.124	644.233	32.7355	67.2346	44.3454	2
Mrc2	1	59.3544	3.36375	2.79454	1.81722	1	3.07552	2.44475	2.90839	1	1	1	213.481	444.048	421.575	145.844	92.7095	85.4095	2
Mrgpre	46.2691	1	36.4562	21.6372	3.45166	14.0741	4.11328	24.8384	21.3562	1	1	1	74.7781	216.892	312.2	97.8339	111.051	132.177	2
Npnt	1	28.9086	29.3649	1	1	1	9.82097	1	1.63613	1	1	1	111.667	248.807	274.439	378.571	369.876	440.157	2
Plekhh2	8.07329	1	8.09124	1	1.81722	5.08566	1	1	2.90839	1.82655	1	1	31.9868	5.69331	14.0209	66.0984	58.0637	31.798	2
Siglecf	37.7811	21.2972	5.72749	5.48635	6.72055	5.9028	7.22657	7.50137	4.18065	7.61237	1	1	239.303	383.974	205.428	413.561	351.534	517.723	2
Slc2a1	102.855	72.0402	64.8211	72.7816	54.1194	61.4678	70.53	38.5635	42.3485	67.1237	31.5413	65.3649	248.894	220.647	252.303	266.276	311.793	288.448	2
Trpm2	170.759	165.915	251.557	119.44	139.11	189.758	158.221	148.364	131.407	346.496	269.168	301.622	756.488	691.855	848.661	350.09	345.42	339.779	2

## Sheet: Circos genes
Custom Signatures (Krasemann et al.)
GSE43366_SOD1G93A_DAY130	GSE62420_AGING_BRAIN	GSE66420_MFP2 DEFICIENCY	GSE55968_BRAIN IRRADATION_ C57BL/6	GSE65067_ALZHEIMER'S_5XFAD MODEL	Phagocytic Microglia
Spp1	Gpnmb	Cox6a2	Cdkn1a	Gpnmb	Tarm1
Gpnmb	Spp1	Cxcl13	Rrm2	Spp1	Ccl5
Msr1	Mmp12	Cst7	Mki67	Fabp5	Ptges
Mmp12	Fabp5	Gpnmb	Cxcl10	Mamdc2	Clec4d
Colec12	Cst7	Axl	Ch25h	Cst7	Arhgap10
Cst7	Csprs	Fabp5	Oasl2	Egln3	Gadd45b
Fxyd6	Cxcl14	Apoc1	Cst7	Hpse	Gp49a
Anpep	Lox	Fabp5	Cep55	Lpl	Lilrb4
Cd300lb	Fabp5	Hcar2	F630007L15Rik///Gm6958///BC005512	Igf1	Marco
Fgr	Ahnak2	Itgax	Ccna2	Itgax	Adam8
Fn1	Dkk2	Asns	Cdca8	Bhlhe40	Ccl7
Fer1l3	Itgax	Cd300lf	Cd44	Atp6v0d2	Ch25h
Slc2a6	F630003A18Rik///Cd200r4	Etl4	Mis18bp1	Actr3b	Ecm1
Apoe	Rxrg	Wfdc17	Pbk	Ch25h	Npy
OTTMUSG00000000971	Cox6a2	Cd200r4	Fgl2	Axl	Aebp1
1300002K09Rik	Fam20c	Hpse	Mmp2	Etl4	Fn1
Tnip3	Olr1	Rab7b	Efemp1	Clec7a	Syt1
Ctse	Chst2	Atp1a3	Top2a	Tnfsf9	Lgals3
Rgs16	Lpl	Cfb	Nuf2	Cd69	Clec4n
Cd69	Tmem178	Csf1	Lgals3bp	5430435G22Rik	Slc7a11
Itgax	Csf1	Lrguk	Ccng1	Crip1	0610038B21Rik
Hpse	Cpeb1	S1pr1	Dcxr	Cxcr4	Hmox1
Mcoln2	Alcam	Rnu3a	Ehd1	Cox6a2	Ikbke
Dkk2	Vat1	Cd83	Ect2	Ctse	Ehd1
Cxcl14	Alcam	Cd34	Trp53inp1	Myo1e	Ptger4
5430435G22Rik	Gbp10	Trpc4	Capg	F630003A18Rik///Cd200r4	Ccl2
Cybb	Gas2l3	Nceh1	Aen	Myo5a	Fgf10
Clec7a	Ccny	Ly9	Exoc4	Dcstamp	Traf1
Cxcr4	Ifit1	Myo5a	Cks1b	Ptgs2	Ier5l
Lgals1	St8sia6	Sdc3	Crip1	Flt1	Msr1
Tm7sf4	Gpr31b	Clic4	Cd52	Dkk2	Pf4
Gpx3	Hcar2	Ptchd1	Smc4	Cybb	Dok2
Ch25h	Lpl	Pdcd1	Cp	Lilrb4	Fpr1
Emp1	Il1rn	Gpx3///Gpx3	Cep19	Anxa2	Cd36
Fyn	Igf1	Lgals3bp	Emp3	Ank	Lpl
Atp6v0d2	Tnfsf8	Clec7a	Akr1c13	Gm1673	Gm5424
Fabp3	Ildr2	Fblim1	Atp10a	Atp1a3	Asns
Ms4a4b	Ildr2	Cstb	Vtn	Ptchd1	Tubb6
Actr3b	Ch25h	Kcnj2	Cd93	Fam20c	Cdk18
Bhlhb2	Gas2l3	Cd22	Igfbp7	AI504432	Ndrg4
Lyzs	Igf1	Anxa5	4930486L24Rik	Acaca	AA414768
Cxcl2	Rsad2	C3ar1	Itih5	Gch1	Ell2
Lox	Ak4	Rpsa	Id1	Kif5a	Vim
Gp49a	Cd22	Mif	Kbtbd11	St8sia6	AI607873
Lyz	Cd22	Mif	Aaas	Klrb1b	Siglec1
Ass1	St8sia6	Mif	Aaed1	Clic4	4833419F23Rik
Slc45a3	Asns	Mt1	Rps27l	Csf1	Neto2
Lilrb4	Fgr	Tnfsf8	H2-K1	Il12b	1190002F15Rik
Flt1	Usp18	Plaur	Epha2	Lmnb1	Srxn1
Siglec1	Cxcl10	Pianp	Ddah1	Gas2l3	Impdh1
Pkp2	St14	Cxcl16	Capn2	Ldlr	Scn3a
Eif4ebp1	Irf7	Fabp3	Ccl12	Ifi27l2a	Fabp5
Rrm2	Masp1	Sulf2	Tnfrsf11a	Lox	Dpf1
Vim	Postn	Rps19-ps3///Rps19	Ly6a	Capg	Glrx
Cd300lf	Lgals3	Rps19-ps3///Rps19	Pola1	Hcar2	Clec7a
Sh3pxd2b	Gas2l3	Acaca	Sc5d	Plekhh2	Slc39a14
Pola2	Klrb1b	Rps19-ps3///Rps19	Csf2ra	Tnfsf8	AI839979
A430084P05Rik	Csf1	Eef1b2	Sparcl1	Nceh1	Kif1a
Cd200r4	Serpine1	Klrb1b	Fzd6	Xylt1	Cd72
Klrb1c	Adam8	Pla2g7	Agpat5	Wfdc17	Ccnd2
Mcm10	Cd69	Gfap	Usp54	Chst2	Heg1
Igf1	Gm9706	Lag3	Tpm4	AF529169	Nes
Tmem141	St8sia6	Arhgap24	Farsb	Ptger4	Lgals1
Plxnc1	Cd3d	Rps18	Prdx4	Gfap	Glipr2
Clec12a	Bhlhe40	Rpsa	Psd3	Cd274	Cdkn1a
Mdfic	Fn1	Tmem205	Rundc3b	Rapgef4	Helz2
Car9	Rsad2	Cacna1a	Ero1l	Il1b	Hcar2
AB124611	Fblim1	Rplp0	Ube2e2	Gpr65	Cd274
Igfbp5	Gla	Rps18	Ctla2b	Oasl2	Bhlhe40
Alcam	Ms4a4b	Chst2	Glrx5	Sulf2	Gpr3
Cd44	Hmox1	Rpsa	Clic4	Pdcd1	Irf7
Kcnk9	Capg	Rps18		Cpq	Tuba1c
Prr11	Tspan5	Lox		Trps1	Tnf
Col4a2	Fgl2	Rps18		Kynu	Sash1
BC004044	Cpd	Igfbp6		Anxa5	AI504432
Gas2l3	Csf1	Got1		Ramp1	Anxa2
Cd72	Gzmk	Rps21		Arap2	Fth1
Trpc4	Cd300lb	Rpl19		Gp49a	Acot7
Apoc2	Traf1	Arl5c		Il1r1	Slc6a9
Klrb1d	Trps1	B4galnt1		Rai14	2010111I01Rik
Cd63	Cxcl11	Nlrc5		Ephx1	Creb3l3
Olr1	Cd72	Galc		AI607873	Capg
Axl	Cd274	Gm6654///Rps26		Id3	Pkm
Postn	Inf2	Csf2ra		Mnda///Ifi204	Ifitm3
Bcar3	Cxcl14	Serpine1		Cxcl2	Fcgr4
Nuf2	A530040E14Rik	Rps18		Fgr	Tacc2
Gas7	Nceh1	Fxyd5		Tnfaip2	Slc6a8
BC017612	Rab7b	Slc7a1		Ctla2a	Cstb
Pwwp2	Nceh1	1810011O10Rik		Cacna1a	Sestd1
Csf1	Atf5	Rps5		Lgals3	Psen2
Plaur	Lilrb4a	Pgam1		Tcap	Ms4a6d
Ms4a6c	B430305J03Rik///Rap2b	Ank		Cd72	Ubxn11
Slc41a2	Helz2	Gm6654///Rps26		Got1	Tlr2
Npas4	Igf1	Fau		Slamf7	Cxcl16
Serpinb6a	Cd44	Ctsl		Olfr111	Ifitm2
Fabp5	Clec1a	Bnip3		Rragd	Slc35g2
Crip1	Sp100	Fabp3		Cpd	Gpr65
Adssl1	Trbv13-2///LOC665506///Trbv1///Tcrb-J	Rps18		Nfil3	Tpm4
Vat1	Iigp1b///Iigp1	Chst1		Phlda1	Slc35e4
Chst2	Ly9	Mthfd2		Slfn5	Ms4a6c
Capg	Lipa	H2-Q4		Cd300lf	5033406O09Rik
1200002N14Rik	H2-Q5	Gm5779///Rplp0		Pacsin1	Elovl6
Anxa5	Trbv13-2///LOC665506///Trbv1///Tcrb-J	Rps18		Milr1	Gys1
Cpne7	Il18bp	Pgk1		Pianp	Pgk1
Kif14	Ifit2	Pgk1		Cd44	Fitm2
Ikzf3	Rab7b	Gadd45b		Fxyd5	Aldh1b1
Diap3	Klrb1b	Cd274		Serpine1	Aurka
Cspg4	H2-Q4	Eid1		H2-Ab1	Hmga1-rs1
Kif11	Cybb	Slamf9		Itga5	Nrp2
Cyp4f18	Sorl1	Apoe		Nr4a3	Txnrd1
Birc5	Trpc4	Cxcr4		St14	Slc7a1
Iqgap1	Oas1g	Kif1a		Plin2	C5ar1
Sh3bgrl	Cpeb2	Rpsa		Tmem205	Eme1
Cd52	Ildr2	Nlrc5		Kcnj2	Taf10
Pld3	Cd44	Pgk1		Cxcl14	Ccr1
Treml2	Aoah	LOC101055758///LOC101055663///LOC671917///Gm7609///Sp100		Oas1a///Oas1g	Rhbdf2
Cdo1	Smarcc1	Pld3		Ifit2	Ftl1
Neil3	Lgals3bp	Hif1a		Aplp2	Nceh1
Runx3	Ptger4	Tpi1		Cd74	Slc2a6
Slc7a11	Dnmt3a	Gm5779///Rplp0		Kif1a	Nab2
Il11ra2	Clec7a	Rap2b		Adssl1	2410127L17Rik
Scml4	Acaca	Rpl19		Slc2a6	Por
Fxyd5	Nrp2	Eif3f		Psat1	Smyd2
Lipa	Ugcg	Pold4		Sdc3	Fkbp11
Nek2	Igf1	Gm6525///Rpl36a		Arhgap24	1810055G02Rik
Myo1e	Arhgap15	Rpl36		Gcnt2	Creld2
Mfge8	Srxn1	Rpl36		Apoc2	Ptrh1
Adam8	Ifi27l2a	Gaa		H2-Aa	Got1
F2r	Npnt	Sp100		Ell2	Zfp7
Hspa1l	Cyp4f18	Rbpj		Apbb2	Hspd1
2610209A20Rik	Cybb	Epb41l3		Ifitm3	Ctps
Ccnb2	Pcdhb22	Pvt1		Bcl2	Tagln2
Ifi205	Dlg5	Gm6654///Rps26		Nexn	Zmynd15
Prnp	Prpf40a	Churc1		Gm11545	Mdfic
Stap1	Pbk	Tmem154		Il1rn	Ahcy
Dab2	Hdlbp	Tpd52		Vim	Ppa1
Arhgef15	Trps1	Egr2		Efr3b	Sdc3
Cstb	Ms4a4c	Prune2		Ccl6	Thop1
Srxn1	B430305J03Rik///Rap2b	Rpl36		Dpp7	Emp3
Pbk	D9Ertd720e	Slc7a5		Irg1	AB124611
Ank	Gla	Rpl19		Fgl2	Glipr1
Olfr111	Plaur	Adap1		Tpbg	Cpd
Cntnap4	Prpf40a	Nlrc5		Znfx1///1500012F01Rik	Chst11
Lmna	Gatad2b	Rpl36		H2-Q6///LOC68395	Mrgpre
EG240055	Gm1673	Aldoa		Akt3	Pgam1
Cdc2a	Sh3pxd2b	Cd52		Gas7	Gclm
Serpinb6b	Naalad2	Tpd52		Plaur	Ldha
Asf1b	Slc2a6	Ecm1		Fabp3	Mmp14
Plxnd1	Zfas1	Rasgef1b		Vat1	Bst2
Itga5	Slc7a11	Rpl19		42624	Cd300ld
Cd244	Egln3	Uqcrh		Lgals3bp	Etf1
Acpp	Jak1	Rpl18		Cdkn1a	Mif
Brdt	Fblim1	Cpe		Apoe	Drap1
Anxa2	Tnfsf13	Rps19		Cyp51	Slc1a5
Esco2	Rai14	Rpl19		Smim3	Cirh1a
Wee1	Xaf1	Baiap2		Plxnc1	Klf16
Trps1	Slfn5	Gnptab		Ero1l	Tpi1
Ccna2	Bach1	Rpl36		Hif1a	Hspa5
Glipr2	Mllt4	2410015M20Rik		Olfr110	Tmem189
Ctsb	Gpr162	Rpl13		Ly9	Psat1
Egln3	Cybb	Aplp2		H2-Eb1	Cdk14
1810033B17Rik	Crlf2	Rab32		Zfand2a	Sh3bgrl
Cdca8	Slamf8	Glb1		Fgf13	Cela1
Prc1	Glipr1	P2rx4		S100b	Aldoa
Jag1	Prkar1b	Fmn1		Vegfa	Sepw1
Tmem82	Cxcl16	Gm32899///Rpl12		Slc2a1	Diap1
AF529169	Rnf20	Gm8580///Gm10548///Gm13213///4931440P22Rik///Rpl29		Ifit3	Vcpkmt
Adfp	Arfgef1	Rpl26		Adarb1	Tmem205
Il2rg	Csf1	Rps25///Rps25		Bcar3	Slc15a3
1110020P15Rik	Cks1b	Atp13a2		Pcp4	Acvrl1
Plau	Ank	Pkm		Scarb1	E2f6
Sulf2	Mageh1	Rpl36		Olr1	Noc4l
Sdcbp	Rassf3	Rplp0		A430093F15Rik	Prdx1
Pnma3	Trav3n-3///Trav3-3	Gm15772///Rpl26		Fyn	Agpat5
Flrt2	Adssl1	Rpl19		Gng12	Milr1
Antxr2	Acbd3	Rpl36		Arl5c	Flna
Ak3l1	Ell2	Itga5		Bola2	Afp
Clic4	Mitf	Cox4i1		Sqle	Emd
Rnf186	Cxcl16	Rftn1		Tpi1	Snhg4
Brca1	AI504432	Rpl35///Itgam		Rftn1	Slc35f6
Ptprv	Osbpl3	Rps12		Rhoc	Baiap2
Asns	Kif1b	Nol11///Rps12		Vps13c	Eef1g
Ddhd1	Heatr6	Uba52		Serpinb6a	Npm1
Aoah	Zc3h13	Scpep1		Gla	Ctsc
EG622976	Rnf128	Rpl13		Grasp	Tmem39b
Myo5a	Prpf38b	Lilr4b		Gca	Slc29a2
Gsto1	Gch1	LOC100862433///Rps16-ps2///Rps16		Socs6	Bola2
Zbp1	Os9	Rps10		Cxcl10	42987
Pscdbp	Ifitm3	Rpl18		Tlr2	Alkbh2
Rsad2	Dnmt3a	Gyg		Mmp12	Polr3d
Hmmr	Tcrb-J	Eno1b///Eno1		Mif	Slfn2
Itgal	Pcmtd1	Rpl13		Alcam	Hsp90aa1
Hey1	Xrn2	Rpl13		Cdk18	C920009B18Rik
Reps2	Gng12	Gm11478///Rpl13a///Zfp526		Ndufa1	Fasn
Lgals3bp	Vim	Rpl27a		Asb10	Krt222
Plk2	Trav3n-3///Trav3-3	Nrp2		Hcst	Galk1
Olfm4	Chd4	2010107E04Rik		Nrp1	Ncl
Mmp25	Fam20b///Kansl2	Chchd10		Tspo	Shmt1
Cetn4	Pyhin1	Gm8624///Rps23		Iqgap1	Sertad1
Cxcl16	Nceh1	Pgam1		Tmem154	Nomo1
Cenpf	Soat1	Pgam1		Eepd1	Esd
Rap2b	Anxa2	Gpi1		Pgk1	Ruvbl2
Fcgr4	Rtp4	Nol11///Rps12		Msmo1	Ddx39
Med8	Zc3h13	Enpp1		Treml2	Steap3
Nes	Aurkb	Gm5879///Rpl3		Prnp	Tma16
Glipr1	Ccna2	Rps28		Ppap2a	Eno1
Chaf1b	Madcam1	Fundc2		C3	Nop14
Oas2	Tmbim4	Rpl36a		Ptplb	Ly9
Hist1h1d	Pydc4	Gltp		Plau	Rab23
Igf2r	Fgf13	Gpi1		Rab11fip1	Calr
1700067C01Rik	Mapre1	Rpl13		Il2rg	Fas
Siglec5	3830612M24	Rpl13		Prdm1	Dkc1
Galnt6	C920009B18Rik///H60a	Gm32899///Rpl12		Masp1	Ndc1
Synpo	Snora44///Snhg12	Cd63		Slfn2	Snx8
Abcg1	E130114A11Rik///Gk	Rpl36		Fzd7	Nampt
Pygl	Cacna1a	Pfkl		Gpd2	St7
Rnf128	Mfsd12	Rpsa		Prdx6	Peak1
Cpd	Kat6a	Bnip3		Insig1	Gpr84
S100a1	Bmpr2	Rpl8		Kif1c	Cbwd1
Kif2c	AB124611	Rpl32l///Rpl32		Hmgn3	Armc6
Psat1	Ldlr	Rps20		Hectd2	Hspa9
1500032D16Rik	Cstb	Gm8624///Rps23		Sptbn1	Ifrd2
Ptchd1	Gca	Rpl13		Arrdc4	Aprt
Tspo	Samd9l	Smim14		Mt2	Gm10052
Gpr109a	Cdca5	Rpl9		Srebf2	Nme1
Hpcal4	Htra3	Rps13		Capn1	Sod2
1810014F10Rik	Zfp770	Gm6937///Rpl15		Tpm4	Morf4l2
Rassf3	Rassf4	Rpl13		Dnajb14	Nap1l1
Xylt1	Pgap1	Rpl9		Ggh	Gpd2
4732429D16Rik	Prkar1b	Rps11		Thbs1	Plec
Galm	Dlg5	Gm6937///Rpl15		Pyhin1	Gmppb
3000004C01Rik	Id2	Gm6937///Rpl15		Pkm	Gnl3
Creg2	Krt80	LOC100862433///Rps16-ps2///Rps16		Prelid2	Nudt5
Rftn1	Pld3	Rpl36		Cd52	Lrrc59
Metrnl	Mif	Cadm1		Atp10a	Pno1
Cox6a2	Ddx46	Vegfa		Cxcl16	C1galt1c1
Cd96	Vim	Gm15772///Rpl26		Glb1	Eno1b
Gpr162	Gon4l	Gm6937///Rpl15		F3	Cct8
Smyd2	Rad23a	Gm32899///Rpl12		Gyk	Kri1
Ccdc99	Mbnl1	Gm6937///Rpl15		Prdx4	Wdr55
E2f1	Cd99	Rpl24		Ngfrap1	Slc11a2
Phlda1	Apbb2	Gm6937///Rpl15		Synj2	Slc35b1
Lmnb1	H2-T10	Abcd2		Hilpda	Pa2g4
Abtb2	Rad51b	Gm4832		Gpi1	Mthfd2
Pdgfc	Anxa4	LOC100862433///Rps16-ps2///Rps16		Socs2	Irak3
Hist1h1c	Nup214	Rps25///Rps25		Enpp1	Prkcsh
Cenpe	Zfp318	Rps9		Arnt2	Nop56
Gapdh	Secisbp2l	Rpl37a		Csf2ra	Dap3
Ctsd	Myo1e	Slamf7		Ift22	Txn1
Oas1g	Mpst	Rps13		Abcb1b	Slc25a20
Cd83	Vps13a	Pkm		Gpcpd1	Pigw
Trpm6	Mmp14	Gm11127///Gm38417///Gm8909///H2-T-ps///H2-K2///LOC547349///H2-Q9///H2-Q6///Gm10499///H2-T23///H2-T22///H2-Q8///H2-Q7///H2-Q5///H2-Q4///H2-Q2///H2-Q10///H2-Q1///H2-L///H2-K1///H2-D4///H2-D1///H2-Bl///LOC547349///5430410E06Rik///Gm10499///H2-Q5///H2-L///H2-K1///H2-D1		Colec12	Cfl1
Lsm4	Dnmt3a	Gm5879///Rpl3		Chst11	Cers6
Pvrl3	Pyhin1	Gm10653///Rps2		Gnptab	Ccdc134
Pgcp	Tgtp1	Rpl9		Slc16a3	Acat3
Pgk1	Racgap1	Nol11///Rps12		2610524H06Rik	Polr3h
Prkg1	Stat2	Rps7		Rnf149	Spryd7
Aplp2	Med13	Rpl18		Procr	Ftsj3
Chst3	Colgalt1	Anpep		Nap1l1	Bop1
Atp1a3	Amdhd2	Gm8624///Rps23		Satb2	Hsp90ab1
Nenf	Cdc20	Rtp4		Syngr1	1110038B12Rik
Casc5	Slfn5	Slc44a1		Fdps	Manf
Mtvr2	Neurl1b	Atf5		Dhcr24	1700037H04Rik
Smpdl3a	Wdfy3	Rps13		Rassf3	Eef1e1
Syce2	Cks1b	Rpl35///Itgam		Lmna	Gpatch4
Gtse1	Gins2	Tomm7		H2-Q8	Gapdh
Cxcl10	Osbpl3	Gm32211///Rpl39		Hs3st1	Ola1
Arpc4	2900097C17Rik	Slc36a4		Malt1	Coro1c
F630110N24Rik	Tcf19	Rps15		Lrpap1	Cct7
Anxa4	Ankrd37	Rack1		Optn	Ak6
Htr2b	Pcyt1a	Kcnj10		Cadm1	Agpat4
Ccrn4l	P3h3	Chac1		Cdk6	Wdr75
Mybl2	Tbl1x	Rps28		5330426P16Rik	Gpi1
Sestd1	Vim	Rps28		Rtcb	Rrp9
Clybl	Cd99	Rpl28		Bcl2a1c	5430421F17Rik
2610524H06Rik	Coa5	Rpl18		Pmvk	Eif5a
Tmem169	Tusc1	Eif3h		Gm4070///Gvin1	Cct3
Stil	Alkbh5	Rpl41		Gusb	Ipo4
Aebp2	Atp2b1	Rpl41		Cd28	Tex30
Tpm4	A130013F12Rik///Nfia	Rpl41		Pld3	Bmp1
Fth1	Iqgap1	Shmt2		P2rx4	Eif4a1
Card11	Scaper	Pfdn5		Adamts1	Pbdc1
Smok3b	Fndc3a	Gm6402///Rps17		Eea1	Tmbim1
Npl	Dusp3	Rpl9		Txnrd1	Srm
Cd22	Ifih1	Gm4832///Rps24		Rttn	Nucb2
Dpp7	Tmem202	Rps7		Tmem163	Tbc1d7
1600021P15Rik	Eif5b///Psip1	Gm6937///Rpl15		Gnas	Slc25a22
Sash1	Rell1	Rpl28		Tmem178	Nme6
Gyk	Ep400	Rpl35///Itgam		Gadd45b	Rwdd4a
Bst1	Rbpms	Rps2		Hmgcs1	Pdia6
AI451557	Rnf213	Gm4705///Rpl34-ps1///Rpl34		Sod2	Nhp2
Kif15	Il12b	Rpl24		Phlda3	Pfn1
Cd274	Hook3	Gm15772///Rpl26		Ezr	Stom
Atp6v1a	Rnf149	Tlr2		Eid3	Gsto1
Ell2	Ccdc77	Eno1b///Eno1		Slc7a1	Enkd1
Stmn1	Ptchd1	Rpl13a///Zfp526		Arhgap26	Ampd2
Gpr126	Pgap2	Rpl24		Inf2	Lyar
Tmem42	Sepw1	Rpl9		Sh3pxd2b	Wdr12
Cacna1a	Epb41l3	Alpk1		Lsp1	Wdr46
Myo10	Plekhm2	Cox7a2l		Naa20	Nop58
Slfn2	Apbb2	Paqr3		Dot1l	Ripk3
Optn	Zfp503	Rpl7		4930486L24Rik	Anp32b
Npc2	Gm11545	Rpl7		Osbpl8	Scamp4
Ssr4	Psen2	Gm8624///Rps23		Lyz2	Slc30a6
Abca1	Agap1	Use1		Anapc15	Eprs
Tnfaip2	Lrrk1	Parvb		Arih2	Nudcd1
Ssbp4	Rassf3	Gm4705///Rpl34-ps1///Rpl34		Ccdc88a	2700038G22Rik
Nde1	Tlk1	Rpl6		Ddhd1	Tubb4b
Hif1a	Alkbh2	Gm10653///Rps2		H2-M3	Chchd4
Dhfr	Zdhhc3	Gm10653///Rps2		Lsm4	Gm12070
Adi1	Phf11a	Rpl10a		Ift43	Shq1
Kcnj2	Crip1	Rpl9		Isg15	Rrp15
Tlr2	Ldlr	Rps25		4930404N11Rik	Pdia4
Nrp2	Tubb6	Gm10653///Rps2		Mrc2	Fam136a
3830403N18Rik	Stat1	Rpl28		Sntb2	Tmem97
Rell1	2210419D22Rik///Lrp6	Gm10653///Rps2		Fgf2	Cacybp
Olfr110	Tbl1x	Nab2		H2-T9///H2-T22///H2-T10	Pdss1
Aldoa	Mia3	Gm5879///Rpl3///Rpl3-ps1///Ralgps2///Rpl3///Syngr1		Wbp5	Psmd1
Top2a	Sdc3	LOC102640295///Gm8580///Gm13213///4931440P22Rik///Rpl29		Ldha	Intu
Kif23	Rest	Gm10653///Rps2		Fundc2	Tcp1
St8sia1	Zfp947	Wbp5		Ift57	Rangap1
Edg1	Kif13a	Sesn2		Tgtp2///Tgtp1	Plin3
Aadacl1	Sp4	H2-Q5		Cbwd1	Psmd2
Cpeb1	H2-D1	Rpl22		Bst2	Pole3
St14	Pfkl	Coq7		Bri3bp	Ranbp1
Mcm2	LOC664787	Gm10653///Rps2		Trpc4	Pdk3
Chst11	Galns	Ndst1		Igbp1	Eif3i
Cenpi	Pdap1	Rps25		Gm8995	Cyp20a1
Echs1	Ddx6	Rpl28		Fbxl21	Pitrm1
5730469M10Rik	Kcna3	Ptges3l		Anxa4	Sesn2
Itga4	Ccny	Rps7		Kcna3	Gatm
Rpl29	Usp37	Gm6133///Rpl17///Hk1		Prr5l	Pfkl
2016-09-09	Bag4	Phpt1		Ola1	Snap29
Isoc1	Spc24	Ciart		Gm4070///Gm8979///Gvin1	Slc3a2
Grn	Tnip1	Uck2		Coro1c	Taf6l
Gpr65	Desi2	Gm8580///Gm10548///Gm13213///4931440P22Rik///Rpl29		Galc	Mtap
Serf1	Trim30d	Rps10		Fam162a	Vcp
Anxa3	Eid1	Prdx1		Echs1	Ippk
Psmd10	Nbl1	Rps25///Rps25		Cpeb2	Pabpc4
Slc39a4	Nap1l1///D10Ertd284e	Rps28		Clcn7	Tsen54
Slc43a3	Acbd3	Prdx1		Stx3	Slc48a1
C030014M07Rik	Gyg	Rpl13		Plekha1	Nolc1
Gyg	Trpm2	Rpl7		Ifi27	Rpl30
Ldlrad3	Galnt7	Rplp1		Cstb	P4hb
Pdcd1lg2	Inf2	Rassf4		Cd14	Glrx3
Vwf	Psmb9	Eif3k		H2-Q6///H2-Q7	Cct2
Acaca	Trps1	Rps10		Uap1	Rars
Spc25	Hipk2	St14		Trim25	Rpsa
H2-M2	H2-M3	Gm4705///Rpl34-ps1///Rpl34		Il18bp	Csf2ra
Churc1	Dnajc2	Gm13213///Rpl29		D16Ertd472e	Wdhd1
Pmaip1	Cep83os	Gm10653///Rps2		Arl2	Eif3a
Grinl1a	1700047I17Rik2///Gm9802///Fam177a	Rpl10a		Psmb8	Prdx6
Rnf149	Gna13	Gm8624///Rps23		Trpm1	Grwd1
Tmed3	Map4k1	Sars		Casp4	Slc39a7
Akap5	Atxn7	Coro1c		Sdf4	Snrpa1
Anxa11	Usp36	LOC102640295///Gm8580///Gm10548///Gm13213///4931440P22Rik///Rpl29		Eno1b///Eno1	Sec61a1
Zwilch	Pcyt1a	Chic1		H2-Ob	Eif4e
Cox8a	Eif4e3	Gm10653///Rps2		Lancl2	Nab1
Cd9	U2surp	Gm11517///Uba52		Scpep1	Dhcr7
Gusb	Cd52	Gm8580///Gm13213///4931440P22Rik///Rpl29		Cspg4	Nsun5
Rce1	Aprt	Gm31005///Rpl41///Fcgbp		Atg7	Eif1a
Atox1	Soat1	Cd9		Bcl2a1d///Bcl2a1c///Bcl2a1b///Bcl2a1a	Bax
Ncapg2	Snord22///Snhg1	Rpl6		Mvp	Timm8a1
Glb1	Plp2	Gm8580///Gm10548///Gm13213///4931440P22Rik///Rpl29		Nab1	Impdh2
Il12rb2	Peli1	Gm4705///Rpl34-ps1///Rpl34		Psmb6	Actb
Tomm7	Eif2ak2	Gm10653///Rps2		Daam1	Tmem237
Mpp1	Elf2	Rpl28		Mocos	Tpd52
Ptgfrn	Akt3	Gm10653///Rps2		Tnni2	Nme2
Arrdc4	Amd1	Camk2a		Hat1	Yars2
Slc27a1	Zfp516	Gm11517///Uba52		Xaf1	Cars
Adcy3	H2-K1	Rpl38		Rbms2	Usp1
Rgs1	Zmynd11	Gm10653///Rps2		Ddx50	Crtap
C330021F23Rik	Nsd1	Rpl7		Dhrs4	Psmd14
Ckap2	Nlrc3	Atp6v1b2		Ptpn12	Prmt5
Mrpl54	Tnfrsf14	Rps28		Gsn	Ap1s1
Htra3	Dusp11	LOC102640295///Gm8580///Gm13213///4931440P22Rik///Rpl29		Myh10	Actg1
P2ry2	Rab34	Gm5879///Rpl3///Rpl3-ps1///Ralgps2///Rpl3///Syngr1		H2-D1///LOC547349///5430410E06Rik///H2-L///H2-K1///H2-D1	Hspa8
Aspm	A930009L07Rik	Gm6133///Rpl17///Hk1		Atp6v1a	Dnajc2
Arhgef7	Stard4	Gm11517///Uba52		Dgkd	Slc6a6
Rfesd	Dnajb14	Rps27a		Mapkapk2	P2rx4
Cd68	Anxa5	Dhx58		Nnat	Ssr2
Scpep1	Scpep1	Gm5879///Rpl3		Nhp2	Psmb7
Gltp	Haao	Gm5879///Rpl3		Otud4	Cct6a
Fundc2	Tspo	Rpl36a		Usp12	Aldh7a1
Eno1	Rock1	Gng12		Lrrfip1	Rassf1
1500032L24Rik	Bax	Rps28		Nlrp3	Psmd13
Ptprc	Pcgf5	Gm10653///Rps2		Gyg	Fundc2
Dap	Taok1	Cnr2		Plgrkt	Gtpbp4
Tmem163	Cdk14	Atp5g2		Eif4b	Hspa4
St8sia6	Stau2	Gpr162		Mtmr11	Ctsz
Krr1	Rab11fip1	Gm6133///Rpl17///Hk1		Dgkz	Ran
Ccdc72	Cstb	Gm8580///Gm13213///4931440P22Rik///Rpl29		Lyz1	Nop2
Hpcal1	Pced1a	Serpine2		Slc11a1	Ppapdc1b
Syne2	Cab39	Rps2		Serpine2	Hsp90b1
Bcl2	Psmb9	Amdhd2		Cyp4f18	Aacs
Igsf8	Bola2	Soat1		Tmem106a	Tspo
Atp8b4	Ass1	Rps8		Slc20a1	Slc25a5
4930486L24Rik	Vegfb	Anxa2		Nampt	Plaa
Dna2l	Dzip3	Gm10653///Rps2		Tkt	Rpf2
Rps10	Tlr2	Plekhm2		Slc15a3	Tbrg4
Wbp5	Bcl2	Gm8995		Zc3h12a	Gale
Ccl3	Ctsb	Tnfaip2		Prkg1	Ppid
Ifitm3	Rell1	Gm6133///Rpl17///Hk1		Ssr4	Mvp
Slc44a1	Safb2	LOC102640295///Gm8580///Gm10548///Gm13213///4931440P22Rik///Rpl29		Hpcal1	Rpn1
Iqcc	Kif5b	Gm8580///Gm13213///4931440P22Rik///Rpl29		Fasn	Kpna2
Bcl2a1a	Tgm2	Gm13213///4931440P22Rik///Rpl29		Rhbdd2	Erp44
Fmn1	Sulf2	LOC102640295///Gm8580///Gm13213///4931440P22Rik///Rpl29		Glt25d1	Glt8d1
Med11	Cxcr3	Gm8580///Gm10548///Gm13213///4931440P22Rik///Rpl29		Nrp///Slirp	Ahsa1
D2Ertd750e	Sorl1	Rps8		Rpl31///Tbc1d8	Usp14
Nudt1	Vps13b	Rps25///Rps25		Mapkapk3	Mpnd
Cpt1a	Bri3bp	Rpl10a		Coq7	Stip1
Speg	Plgrkt	Gm10653///Rps2		4931406P16Rik	H2-T22
Pctk3		Pfkfb3		Htatip2	Hsd17b12
Cisd1		Eif4ebp1		Crem	Nip7
Rpl37a		Gm8580///Gm10548///Gm13213///4931440P22Rik///Rpl29		Prelid1	Cd320
Prdx4		Rpl38		Cacfd1	Snhg6
0610010E21Rik		Gm10521		Eprs	Uxt
Gramd3		Rps28		Pfkfb3	Atp2a2
Cox4i1		Gm6402///Rps17		Usp30	Ccdc86
Iqgap3		Atp5g2		Dnase1l1	Hars
Acaa2		Rps8		Klhl6	Gusb
Adipor1		Gm10653///Rps2		Btla	Eif3e
Racgap1		Creg1		Tbc1d1	St13
Vil2		Mospd2		Homer1	C1qbp
Car13		Gm6133///Rpl17///Hk1		Vkorc1	Yrdc
Ckap2l		Rpl9		Soat1	Galc
Enpp1		Gm5879///Rpl3		Stk35	Rps18
Slc1a5		Rpl9		Ctsz	Thyn1
Megf9		Rpl6		Mbd2	Alg3
Ppp2r5c		Gm6133///Rpl17///Hk1		Chchd10	Pla2g4a
Acot10		Rps12		Fuca1	Iffo2
Pctp		Rpl23		Nudt19	Wdr18
Ly9		Rpl31-ps12///Rpl31///Clpb		2700029M09Rik	Mvd
Ndufa1		Adgre1		Mllt4	Memo1
Nanp		Slc38a6		Use1	Bysl
Aph1c		Gm8580///Gm13213///4931440P22Rik///Rpl29		Coa5	Sumf2
Soat1		Ndufa2		Setd3	Ttc27
Cdt1		LOC102640295///Gm8580///Gm10548///Gm13213///4931440P22Rik///Rpl29		Myeov2	Psmd12
Usmg5		Gm6402///Rps17		Egr2	Psmc2
Ccnb1		Gm11517///Uba52		Dpcd	Ncln
Gca		Rpl38		Gm2382///Mthfs	Nutf2-ps1
Use1		Rpl27a		Ezh2	Got2
Slfn5		Cox7a2l		Aldoa	Mrto4
3200002M19Rik		Gm11127///Gm8909///H2-T-ps///H2-K2///Gm7030///LOC547349///H2-T3-like///H2-Q9///H2-Q6///Gm10499///H2-T23///H2-T22///H2-Q8///H2-Q7///H2-Q5///H2-Q4///H2-Q2///H2-Q10///H2-Q1///H2-L///H2-K1///H2-D1///H2-Bl///LOC547349///5430410E06Rik///Gm10499///H2-Q5///H2-L///H2-K1///H2-D1		Myo9b	Cycs
Dtl		Sh2d1b1		Gde1	Rabggtb
Cep27		Prdx6		Atad2	Mthfd1
Ptplb		Siglecf		Gm2022///Gm8300	Mdn1
Nudt19		Hspa9		Eid1	Chordc1
Rps3		Ngfrap1		Stra13	Nars2
Cox17		Gm8580///Gm13213///4931440P22Rik///Rpl29		Plbd2	Hspe1
Osm		Gm6133///Rpl17///Hk1		E030047D23Rik	Atp5b
Sdc3		Rps14		Mroh1	Gnb2l1
H2-T10		Masp1		Adam8	Nmd3
Nkapl		Rps12		Seh1l	Eif6
Rhoc		Myeov2		Pin4	Pdia3
Akr1a4		1600029O15Rik///Gm6133///Rpl17///Hk1		Unc13a	Hmgn1
Hipk3		Slc44a1		Cox5b	Lrpap1
Apbb2		Aldh1l2		Usmg5	Phb
C3ar1		Gbp11///Gbp10///Gbp9///Gbp6///Gbp8///Gbp4		Eef1b2	Mdh2
Wsb2		Rps21		Mical1	Rplp0
Cadm1		Rpl27a		Eif3e	Gtf2f1
Gm2a		Rps8		Hspa9	Nfya
Ttyh2		Gm8580///Gm13213///4931440P22Rik///Rpl29		Plxna2	Hax1
Capns1		Rpl5		Cdpf1	3110002H16Rik
Msr2		Rpl27a		Srgn	Oat
B230312A22Rik		Fau		Swi5	Tceal8
Rpsa		Gm6133///Rpl17///Hk1		Psmg4	Degs1
Amdhd2		LOC102640295///Gm8580///Gm10548///Gm13213///4931440P22Rik///Rpl29		Akap1	Adam15
4930404N11Rik		Eif3e		Calm3	Mapkapk2
5930434B04Rik		Gm6937///Rpl15		Ctnna1	9430008C03Rik
Rsad1		Gm8580///Gm13213///Rpl29		1500011K16Rik	Emc7
Acot1		Trim14		Aebp2	Eif2s2
Mrpl38		Mir682///Rpl37a		Mocs1	Slc38a7
Litaf		P2ry14			Prpf3
Gnptab		Rpl17///Hk1			Tbl3
Sh3bgrl3		Gm15448///Gm10693///Pirb///Pira7///Pira6///Pira4///Lilra6///Pira2///Pira11///Pira1			Banf1
Kynu		Gm10252			Rbm28
Atp5o		Rpl31-ps12///Rpl31///Clpb			Atp1b3
Ero1l		Il12rb2			Adpgk
Ccr2		Fyn			Fam98a
Atp6v0c		Uap1l1			Aen
Ggh		LOC102640295///Gm8580///Gm10548///Gm13213///4931440P22Rik///Rpl29			Hnrnpa1
Lyplal1		Gm11517///Uba52			Tufm
Cd48		LOC102640295///Gm8580///Gm13213///4931440P22Rik///Rpl29			Pofut2
Gem		Rpl27			Fkbp1a
Sardh		LOC102640295///Gm8580///Gm10548///Gm13213///4931440P22Rik///Rpl29			Mrps18b
2410129H14Rik		Rps8			Arl3
Tmem176a		Rps8			Actr3
Ung		Gm13213///4931440P22Rik///Rpl29			Rpl14
Nup37		Rpl31-ps12///Rpl31///Clpb			Rilpl2
Crtap		Pigs			Wdr74
B2m		Rpl31-ps12///Rpl31///Clpb			Fam173b
Cks1b		Fam26f			Ptma
Irf7		LOC102640295///Gm8580///Gm10548///Gm13213///4931440P22Rik///Rpl29			D17Wsu104e
Tyrobp		Atp6v0c			Hat1
Lag3		Rpl38			Rsl1d1
Psen2		Plbd2			Ddx41
Ahnak		Gm32899///Rpl12			Eif2s1
Mrps21		Rpl27a			Rpl41
Supt3h		Timp2			Mrpl38
Mr1		Rps12
