# Supplementary material for: Peripheral nerve resident macrophages share tissue-specific programming and features of activated microglia
Source: Nat Commun. 2020 May 21;11:2552. doi: 10.1038/s41467-020-16355-w (PMC7242366; doi:10.1038/s41467-020-16355-w)
Supplement: Supplementary file 8 — Supplementary Data 5 [file 41467_2020_16355_MOESM8_ESM.xlsx]

## Sheet: Cluster 1
	AUC	avg_diff	power	avg_logFC
Stab1	0.626	0.437744	0.252	0.437744
Pf4	0.675	0.409964	0.35	0.409964
Maf	0.632	0.338413	0.264	0.338413
Gm14303	0.622	0.336973	0.244	0.336973
Selenop	0.664	0.302855	0.328	0.302855
Apoe	0.649	0.289934	0.298	0.289934
F13a1	0.604	0.2744	0.208	0.2744
Ctss	0.397	-0.325448	0.206	-0.325448
Crip1	0.382	-0.438775	0.236	-0.438775
mt-Rnr2	0.389	-0.441291	0.222	-0.441291
Hspa8	0.376	-0.487653	0.248	-0.487653
Ubb	0.344	-0.49416	0.312	-0.49416
Actg1	0.354	-0.532996	0.292	-0.532996
Klf6	0.391	-0.645229	0.218	-0.645229
Fos	0.396	-0.786254	0.208	-0.786254
Junb	0.376	-0.919979	0.248	-0.919979
Hspa1b	0.388	-1.04263	0.224	-1.04263
Ccr2	0.343	-1.06557	0.314	-1.06557
S100a6	0.336	-1.27225	0.328	-1.27225
Hspa1a	0.333	-2.08164	0.334	-2.08164

## Sheet: Cluster 2
	AUC	avg_diff	power	avg_logFC
S100a6	0.722	1.34413	0.444	1.34413
Ccr2	0.73	1.26589	0.46	1.26589
Crip1	0.67	0.501563	0.34	0.501563
H2-Ab1	0.623	0.309519	0.246	0.309519
Cd74	0.64	0.269502	0.28	0.269502
Apoe	0.331	-0.343448	0.338	-0.343448
Maf	0.377	-0.353559	0.246	-0.353559
Selenop	0.326	-0.357266	0.348	-0.357266
Pf4	0.345	-0.410042	0.31	-0.410042
Mrc1	0.366	-0.422152	0.268	-0.422152
F13a1	0.347	-0.491563	0.306	-0.491563
Mt1	0.36	-0.554464	0.28	-0.554464
Egr1	0.371	-0.678904	0.258	-0.678904
Ier2	0.378	-0.729732	0.244	-0.729732
Jund	0.352	-0.764151	0.296	-0.764151
Dusp1	0.358	-0.769003	0.284	-0.769003
Pla2g2d	0.362	-0.940824	0.276	-0.940824
Junb	0.38	-0.950417	0.24	-0.950417
Fos	0.338	-1.02944	0.324	-1.02944
Jun	0.334	-1.16892	0.332	-1.16892

## Sheet: Cluster 3
	AUC	avg_diff	power	avg_logFC
Hspa1a	0.843	2.6344	0.686	2.6344
Junb	0.878	1.71728	0.756	1.71728
Jun	0.871	1.68293	0.742	1.68293
Fos	0.895	1.61531	0.79	1.61531
Atf3	0.697	1.60875	0.394	1.60875
Hspa1b	0.728	1.55189	0.456	1.55189
Nfkbia	0.737	1.48701	0.474	1.48701
Fosb	0.71	1.34858	0.42	1.34858
Btg2	0.749	1.28283	0.498	1.28283
Dusp1	0.842	1.27187	0.684	1.27187
Nfkbiz	0.729	1.2231	0.458	1.2231
Ubc	0.788	1.20162	0.576	1.20162
Zfp36	0.782	1.19812	0.564	1.19812
Klf6	0.762	1.16397	0.524	1.16397
Jund	0.805	1.15765	0.61	1.15765
Ier2	0.75	1.04449	0.5	1.04449
Egr1	0.766	0.990342	0.532	0.990342
Ubb	0.753	0.723712	0.506	0.723712
Hspa8	0.703	0.690315	0.406	0.690315
Cd14	0.666	0.676667	0.332	0.676667

## Sheet: Cluster 4
	AUC	avg_diff	power	avg_logFC
Retnla	0.817	2.89469	0.634	2.89469
Ly6e	0.865	1.9755	0.73	1.9755
Ednrb	0.773	1.62359	0.546	1.62359
Wfdc17	0.848	1.60919	0.696	1.60919
Clec10a	0.784	1.43472	0.568	1.43472
Ninj1	0.849	1.40404	0.698	1.40404
Ccl24	0.765	1.31782	0.53	1.31782
Lyve1	0.767	1.21739	0.534	1.21739
Folr2	0.786	1.13245	0.572	1.13245
Ccl6	0.845	1.02029	0.69	1.02029
Crip1	0.813	0.93601	0.626	0.93601
Fcgrt	0.758	0.889334	0.516	0.889334
F13a1	0.761	0.692957	0.522	0.692957
Rplp0	0.222	-0.718552	0.556	-0.718552
Apoe	0.225	-0.76697	0.55	-0.76697
H2-Aa	0.207	-0.78801	0.586	-0.78801
H2-Eb1	0.202	-0.873999	0.596	-0.873999
Cd74	0.169	-0.948481	0.662	-0.948481
H2-Ab1	0.195	-0.963691	0.61	-0.963691
Cd52	0.207	-1.36375	0.586	-1.36375

## Sheet: Cluster 5
	AUC	avg_diff	power	avg_logFC
Stmn1	0.934	2.63604	0.868	2.63604
Top2a	0.892	2.35864	0.784	2.35864
Hmgb2	0.962	2.23335	0.924	2.23335
Hist1h2ae	0.784	2.10389	0.568	2.10389
Tubb5	0.914	1.95493	0.828	1.95493
Pclaf	0.833	1.87333	0.666	1.87333
Tuba1b	0.898	1.83073	0.796	1.83073
Birc5	0.799	1.82558	0.598	1.82558
Mki67	0.784	1.71986	0.568	1.71986
H2afz	0.928	1.69055	0.856	1.69055
Hmgn2	0.819	1.51742	0.638	1.51742
Nusap1	0.785	1.51343	0.57	1.51343
Cks1b	0.783	1.4986	0.566	1.4986
H2afv	0.828	1.28178	0.656	1.28178
Ptma	0.906	1.13833	0.812	1.13833
Hmgb1	0.856	1.13571	0.712	1.13571
Dek	0.81	1.12385	0.62	1.12385
Rbm3	0.79	1.02719	0.58	1.02719
Tmsb10	0.814	1.01365	0.628	1.01365
Ppia	0.794	0.608712	0.588	0.608712
