# Supplementary material for: Peripheral nerve resident macrophages share tissue-specific programming and features of activated microglia
Source: Nat Commun. 2020 May 21;11:2552. doi: 10.1038/s41467-020-16355-w (PMC7242366; doi:10.1038/s41467-020-16355-w)
Supplement: Supplementary file 10 — Source Data [file 41467_2020_16355_MOESM10_ESM.xlsx]

## Sheet: Fig 1g
Figure 1g	% Chimerism (n=3)
	DRG	FN	Vagus	SN	T cells	Monocytes
	4.52	3.12	2.08	0	51.9	25.7
	0.61	2.33	0	0.88	43	35.3
	0.69	0		0	52.1	39.1

## Sheet: Fig 1k
Figure 1k	%tdTomato+ (n=3)
		Ly6Chi			Ly6Clow
	Day 0	99.5	100	96.6	100	100	96.7
	3 wks	13.7	17.4	29.5	15.1	18.2	34.3
	4 wks	11.4	15.1	28.3	13.9	17.7	33
	8 wks	7.09	13.4	20.2	11.2	14.6	24.5

## Sheet: Fig 1l
Figure 1l	%tdTomato+
		CNS Microglia (n=3)			PNS Macs (n=3)
	Day 0	99.4	99.2	98.3	96.1	98	94.8
	8 wks	98	97.6	99.1	96	93.2	95.6

## Sheet: Fig 2c
Figure 2c	Log2 mRNA expression of microglial genes in PNS and conventional macrophages
		Spinal1	Spinal2	Spinal3	Brain1	Brain2	Brain3	DRG1	DRG2	DRG3	FN1	FN2	FN3	SN1	SN2	SN3	VN1	VN2	VN3	Lung1	Lung2	Lung3	LPM1	LPM2	LPM3	SPM1	SPM2	SPM3	Spleen1	Spleen2	Spleen3
	Cx3cr1	13.6	13.8	13.82	14.89	14.19	13.92	10.74	10.92	10.39	12.51	12.16	12.77	10.92	11.71	11.42	12.08	12.85	12.47	0	0	1.1	0	0	0	6.31	4.42	5.77	3.14	5.05	5.17
	Tmem119	14.75	14.63	14.74	15.46	15.27	15.09	12.05	12.23	11.96	9.24	8.88	9.37	6.77	7.85	6.4	9.01	8.7	8.95	0	0	0	6.62	6.75	6.36	1.5	3.97	4.31	7.09	7.4	7.22
	P2ry12	14.17	14.37	14.49	13.5	13.67	13.18	9.26	9.55	8.99	10.16	10.23	10.09	8.77	9.47	9.58	9.38	9.83	9.47	4.71	4.82	4.28	4.61	4.03	4.56	1.5	1.97	1.91	7.64	7.36	7.49
	Siglech	12.58	12.67	12.62	11.99	12.28	11.83	10.37	10.44	10.63	9.9	10.22	10.32	9.18	9.86	10.27	10.61	10.73	10.86	0	0	0	0	0	0	0	0	1.08	0	0.85	1.3
	Tgfbr1	12.54	12.59	12.65	10.57	10.47	9.89	8.88	8.72	9	10.97	10.82	10.25	8.55	8.34	8.95	10.34	10.27	10.53	7.73	7.19	7.89	4.94	5.34	6.01	3.79	2.43	3.89	7.16	7.17	7.16
	Trem2	12.85	12.8	12.92	13.28	13.68	13.37	12.69	13.2	13.11	10.72	10.57	10.98	10.32	10.74	10.71	10.96	11.04	10.99	8.29	8.2	8.9	8.78	8.67	8.84	6.03	6.42	6.2	1.28	1.38	2.43
	Olfml3	13.78	13.68	13.77	14.24	13.97	13.75	12.12	12.64	12.29	10.44	10.26	10.64	7.86	8.48	8.61	10.62	10.7	10.32	0	0.81	0	0	0	0.9	0.69	0	1.41	2.4	0	4.16
	Sall1	10.38	10.2	10.37	11.16	10.5	10.34	5.07	5.38	5.66	0	0	0	0	0	0	0	0	0	0	0	0	0	0	0	0	0	0	0	0	0

## Sheet: Fig 4b
Figure 4b	Log2 mRNA expression
	Clec7a			Cd36			Ifi209			Apoe			Cybb			Axl			Ms4a6c
	Brain MG	SC MG	PNS Macs	Brain MG	SC MG	PNS Macs	Brain MG	SC MG	PNS Macs	Brain MG	SC MG	PNS Macs	Brain MG	SC MG	PNS Macs	Brain MG	SC MG	PNS Macs	Brain MG	SC MG	PNS Macs
	4.97	9.59	9.11	0.8	5.49	9.67	1.31	6.69	6.62	12.63	14.59	20.31	0.8	6.2	9.73	5.7	10	10.39	4.82	7.09	10.47
	5.23	9.43	8.21	1.52	5.03	9.38	3.82	6.16	5.54	13.28	14.97	20.77	2.25	6.61	9.78	5.93	10.14	10.28	4	6.82	10.94
	5.23	9.33	9.14	0	4.57	9.51	4.36	6.66	6.26	13.46	15.14	21.25	2.63	6.97	10.06	5.46	10.17	10.17	4.16	6.98	11.17
			10.2			12.54			8.54			17.36			12.72			11.7			10.72
			9.73			12.46			8.94			17.56			12.57			11.28			10.86
			9.66			12.37			7.94			17.33			12.06			11.45			11.05
			10.2			12.39			8.73			18.14			11.94			12.07			11.73
			10.65			12.37			8.08			18.1			12.26			12			11.3
			10.16			12.5			8.8			18.08			12.22			12.05			11.5
			9.9			11.91			8.06			16.55			11.97			10.56			11.27
			10.13			12.91			7.37			17.24			11.84			10.97			10.6
			10.38			13.18			7.38			17.51			12.21			11.31			10.36

## Sheet: Fig 5b
Figure 5b	%YFP- cells (n=4-7)
	Brain	Sp. Cord	DRG	Vagus	FN	SN	Monocytes	B cells	T cells
	96.8	91.9	22.7	34.3	22.9	27.1	1.42	0.39	26.2
	94.2	98.1	25.5	22.6	22.4	25.9	1.7	0.18	29.4
	91.4	97.5	26.1	31.6	17.5	29.3	1	0.11	15.5
	95.8	89.5	29.2	31.5	17.8	25.6	1.84	0.037	21.3
			34.2	28.3	23.5	23.2
			21.6	25.6	26.7	27.9
			23.6	36.8	15.5	30.6

## Sheet: Fig 5d
Figure 5d	%E8.5 labeling (n=2-3)
	Brain	Sciatic nerve	DRG	Spleen	Kidney	Lung	Blood
	46.9	5.56	9.13	1.07	0.13	2.03	0.13
	38.4	6.5	10.66	0.65	0.16	1.12	0
	39.6	8.14	6.47	0.815	0	1.01

## Sheet: Fig 5f
Figure 5f	CCR2+ cells/mm2 (n=5 per genotype)
	GFP/+	GFP/GFP
	20.626	0
	27.477	2.257
	41.385	0
	22.826	3.81
	17.62	8.32

## Sheet: Fig 5g
Figure 5g	CSF1R+ cells/mm2 (n=5 per genotype)
	GFP/+	GFP/GFP
	67.162	131.52
	151.722	110.61
	171.98	137.8
	148.487	86.031
	117.29	139.237

## Sheet: Fig 5i
Figure 5i	%CD45+ cells (n=3 per genotype)
	WT	IL-34 KO
	43.3	30
	41	33.1
	47	30.8

[truncated: 6 more sheets: Fig 5j, Fig 5m, Fig 6f, Supp Fig 9, Supp Fig 13, Supp Fig 14]
